# Supplementary material for: catena-Poly[[bis­(di­aqua­lithium)]-μ4-3,3′,5,5′-tetra­nitro-4,4′-bi­pyrazole-1,1′-diido]: a new moisture-insensitive alkali-metal energetic salt with a well-defined network structure
Source: Acta Crystallogr E Crystallogr Commun. 2023 Jun 20;79(Pt 7):657–63. doi: 10.1107/S2056989023005339 (PMC10439436; doi:10.1107/S2056989023005339)
Supplement: Supplementary file 1 [file e-79-00657-sup1.cif]

##############################################################################
#                                                                            #
# This CIF contains the data in a paper accepted for publication in          #
# Acta Crystallographica Section E. It conforms to the requirements of       #
# Notes for Authors for Acta Crystallographica Section E, and has been       #
# peer reviewed under the auspices of the IUCr Commission on Journals.       #
#                                                                            #
# Full details of the Crystallographic Information File format               #
# are given in the paper "The Crystallographic Information File (CIF):       #
# a New Standard Archive File for Crystallography" by S. R. Hall, F. H.      #
# Allen and I. D. Brown [Acta Cryst. (1991), A47, 655-685].                  #
#                                                                            #
# The current version of the core CIF dictionary is obtainable from          #
# ftp://ftp.iucr.org/pub/cif_core.dic.                                       #
#                                                                            #
# Software is freely available for graphical display of the structure(s)     #
# in this CIF. For information consult the CIF software page                 #
# http://www.iucr.org/resources/cif/software.                                #
#                                                                            #
# This file may be used for bona fide research purposes within the           #
# scientific community so long as proper attribution is given to the journal # 
# article from which it was obtained.                                        #
#                                                                            #
##############################################################################
data_global
_audit_creation_method     'SHELXL-2014/1'
_journal_date_recd_electronic     2023-06-02
_journal_date_accepted     2023-06-14
_journal_name_full     'Acta Crystallographica, Section E'
_journal_year     2023
_journal_volume     79
_journal_issue      7
_journal_page_first     0
_journal_page_last     0
_journal_paper_category     GM
_journal_paper_doi     10.1107/S2056989023005339
_journal_coeditor_code     PK2688
_publ_contact_author_name     'Dr Kostiantyn V. Domasevitch'
_publ_contact_author_address
;
Inorganic Chemistry Department
National Taras Shevchenko University of Kyiv
Volodymyrska Str. 64/13
Kyiv 01601
Ukraine
;
_publ_contact_author_email     dk@univ.kiev.ua
_publ_contact_author_fax     ?
_publ_contact_author_phone     ?
_publ_section_title
;\
<i>catena</i>-Poly[[bis(diaqualithium)]-\m~4~-3,3',5,5'-tetranitro-4,4'-\
bipyrazole-1,1'-diido]: a new moisture-insensitive alkali-metal energetic
salt with a well-defined network structure
;
loop_
    _publ_author_name
    _publ_author_footnote
    _publ_author_address
    'Domasevitch, Kostiantyn V.' ?
;
Inorganic Chemistry Department
National Taras Shevchenko University of Kyiv
Volodymyrska Str. 64/13
01601 Kyiv
Ukraine
;
    'Senchyk, Ganna A.' ?
;
Inorganic Chemistry Department
National Taras Shevchenko University of Kyiv
Volodymyrska Str. 64/13
01601 Kyiv
Ukraine
;
    'Krautscheid, Harald' ?
;
Institute of Inorganic Chemistry
Leipzig University
Johannisallee 29
D-04103 Leipzig
Germany
;
_publ_section_synopsis
;
In the title salt, the 3,3',5,5'-tetranitro-4,4'-bipyrazole-1,1'-diide dianion
[{TNBPz}^2-^] is situated across the twofold axis. The distorted coordination
octahedra around Li^+^ involve four short bonds with two pyrazolate N atoms
and two aqua ligands and two longer contacts with nitro-O atoms. When
combined with \m~4~-{TNBPz}^2-^, this generates a mono-periodic polymeric
structure incorporating discrete centrosymmeric
[(H~2~O)~2~Li--(dinitropyrazolato)~2~--Li(H~2~O)~2~] units. The
three-dimensional stack of mutually orthogonal coordination chains is
reminiscent of a Lincoln log pattern.
;
data_I
_audit_creation_method     'SHELXL-2014/7'
_chemical_name_systematic
;\
<i>catena</i>-Poly[[bis(diaqualithium)]-\m~4~-\
3,3',5,5'-tetranitro-4,4'-bipyrazole-1,1'-diido]
;
_chemical_name_common     ?
_chemical_formula_moiety     'C6 H8 Li2 N8 O12'
_chemical_formula_sum     'C6 H8 Li2 N8 O12'
_chemical_formula_iupac     '[Li2 (C6 N8 O8) (H2 O)4]'
_chemical_formula_weight     398.08
_chemical_melting_point     ?
_space_group_crystal_system     orthorhombic
_space_group_name_H-M_alt     'P c c n'
_space_group_name_Hall     '-P 2ab 2ac'
loop_
    _space_group_symop_operation_xyz
    'x, y, z'
    '-x+1/2, -y+1/2, z'
    'x+1/2, -y, -z+1/2'
    '-x, y+1/2, -z+1/2'
    '-x, -y, -z'
    'x-1/2, y-1/2, -z'
    '-x-1/2, y, z-1/2'
    'x, -y-1/2, z-1/2'
_cell_length_a     11.5094(9)
_cell_length_b     13.9839(8)
_cell_length_c     9.4247(5)
_cell_angle_alpha     90
_cell_angle_beta     90
_cell_angle_gamma     90
_cell_volume     1516.87(17)
_cell_formula_units_Z     4
_cell_measurement_reflns_used     8000
_cell_measurement_theta_min     2.913
_cell_measurement_theta_max     27.967
_cell_measurement_temperature     213(2)
_exptl_crystal_description     prism
_exptl_crystal_colour     yellow
_exptl_crystal_size_max     0.250
_exptl_crystal_size_mid     0.220
_exptl_crystal_size_min     0.200
_exptl_crystal_density_diffrn     1.743
_exptl_crystal_F_000     808
_exptl_absorpt_coefficient_mu     0.165
_exptl_absorpt_correction_type     none
_diffrn_ambient_temperature     213(2)
_diffrn_radiation_type     MoK\a
_diffrn_radiation_wavelength     0.71073
_diffrn_measurement_device_type     'Stoe Image plate diffraction system'
_diffrn_measurement_method     '\f oscillation scans'
_diffrn_reflns_number     10855
_diffrn_reflns_av_R_equivalents     0.0485
_diffrn_reflns_av_unetI/netI     0.0410
_diffrn_reflns_theta_min     2.913
_diffrn_reflns_theta_max     27.967
_diffrn_reflns_theta_full     25.242
_diffrn_measured_fraction_theta_max     0.994
_diffrn_measured_fraction_theta_full     0.997
_diffrn_reflns_limit_h_min     -15
_diffrn_reflns_limit_h_max     15
_diffrn_reflns_limit_k_min     -16
_diffrn_reflns_limit_k_max     18
_diffrn_reflns_limit_l_min     -12
_diffrn_reflns_limit_l_max     11
_refine_special_details     ?
_reflns_number_total     1817
_reflns_number_gt     1225
_reflns_threshold_expression     'I > 2\s(I)'
_refine_ls_structure_factor_coef     Fsqd
_refine_ls_matrix_type     full
_refine_ls_R_factor_all     0.0468
_refine_ls_R_factor_gt     0.0299
_refine_ls_wR_factor_gt     0.0697
_refine_ls_wR_factor_ref     0.0723
_refine_ls_goodness_of_fit_ref     0.880
_refine_ls_restrained_S_all     0.880
_refine_ls_number_reflns     1817
_refine_ls_number_parameters     151
_refine_ls_number_restraints     4
_refine_ls_hydrogen_treatment     refall
_refine_ls_weighting_scheme     calc
_refine_ls_weighting_details
                      'w=1/[\s^2^(Fo^2^)+(0.0455P)^2^] where P=(Fo^2^+2Fc^2^)/3'
_atom_sites_solution_hydrogens     difmap
_atom_sites_solution_primary     direct
_atom_sites_solution_secondary     difmap
_refine_ls_shift/su_max     0.000
_refine_ls_shift/su_mean     0.000
_refine_diff_density_max     0.278
_refine_diff_density_min     -0.136
_refine_ls_extinction_method     none
_refine_ls_extinction_coef     .
loop_
    _atom_type_symbol
    _atom_type_description
    _atom_type_scat_dispersion_real
    _atom_type_scat_dispersion_imag
    _atom_type_scat_source
    'C' 'C' 0.0033 0.0016
                         'International Tables Vol C Tables 4.2.6.8 and 6.1.1.4'
    'H' 'H' 0.0000 0.0000
                         'International Tables Vol C Tables 4.2.6.8 and 6.1.1.4'
    'Li' 'Li' -0.0003 0.0001
                         'International Tables Vol C Tables 4.2.6.8 and 6.1.1.4'
    'N' 'N' 0.0061 0.0033
                         'International Tables Vol C Tables 4.2.6.8 and 6.1.1.4'
    'O' 'O' 0.0106 0.0060
                         'International Tables Vol C Tables 4.2.6.8 and 6.1.1.4'
_computing_data_collection
;
IPDS Software (Stoe & Cie, 2000)
;
_computing_cell_refinement
;
IPDS Software (Stoe & Cie, 2000)
;
_computing_data_reduction
;
IPDS Software (Stoe & Cie, 2000)
;
_computing_structure_solution
;
SHELXS-97 (Sheldrick, 2008)
;
_computing_structure_refinement
;
SHELXL-2014/7 (Sheldrick, 2015)
;
_computing_molecular_graphics
;
Diamond 2.1e (Brandenburg, 1999)
;
_computing_publication_material
;
WinGX 1.70.01 (Farrugia, 2012)
;
loop_
    _atom_site_type_symbol
    _atom_site_label
    _atom_site_fract_x
    _atom_site_fract_y
    _atom_site_fract_z
    _atom_site_U_iso_or_equiv
    _atom_site_adp_type
    _atom_site_calc_flag
    _atom_site_occupancy
    _atom_site_disorder_assembly
    _atom_site_disorder_group
    Li Li1 0.62380(18) 0.42289(16) 0.0859(2) 0.0258(5) Uani d 1 . .
    O O1 0.57465(8) 0.25173(7) 0.18668(12) 0.0401(3) Uani d 1 . .
    O O2 0.42324(9) 0.16320(7) 0.21808(12) 0.0357(3) Uani d 1 . .
    O O3 0.17428(9) 0.50551(7) -0.11938(11) 0.0341(3) Uani d 1 . .
    O O4 0.08500(8) 0.37055(7) -0.08988(11) 0.0327(3) Uani d 1 . .
    O O5 0.62403(9) 0.45230(8) 0.29341(11) 0.0336(3) Uani d 1 . .
    O O6 0.69704(11) 0.34427(9) -0.07111(14) 0.0361(3) Uani d 1 . .
    N N1 0.44846(8) 0.38814(7) 0.06362(11) 0.0196(2) Uani d 1 . .
    N N2 0.36602(8) 0.43947(7) -0.00029(12) 0.0191(2) Uani d 1 . .
    N N3 0.47107(9) 0.23391(7) 0.16949(12) 0.0236(3) Uani d 1 . .
    N N4 0.17120(9) 0.42244(8) -0.07765(11) 0.0212(2) Uani d 1 . .
    C C1 0.40259(10) 0.30164(9) 0.09198(13) 0.0187(3) Uani d 1 . .
    C C2 0.28824(10) 0.29180(9) 0.04627(13) 0.0176(3) Uani d 1 . .
    C C3 0.27171(10) 0.38324(8) -0.01021(13) 0.0178(3) Uani d 1 . .
    H H1 0.5584(14) 0.4317(13) 0.327(2) 0.071(7) Uiso d 1 . .
    H H2A 0.608(3) 0.5133(13) 0.289(4) 0.064(13) Uiso d 0.5 . .
    H H2B 0.671(2) 0.409(2) 0.326(4) 0.047(10) Uiso d 0.5 . .
    H H3 0.651(2) 0.3349(17) -0.136(3) 0.089(9) Uiso d 1 . .
    H H4A 0.724(4) 0.284(3) -0.053(4) 0.062(13) Uiso d 0.5 . .
    H H4B 0.749(4) 0.390(3) -0.108(5) 0.081(15) Uiso d 0.5 . .
loop_
    _atom_site_aniso_label
    _atom_site_aniso_U_11
    _atom_site_aniso_U_22
    _atom_site_aniso_U_33
    _atom_site_aniso_U_12
    _atom_site_aniso_U_13
    _atom_site_aniso_U_23
    Li1 0.0233(10) 0.0256(12) 0.0285(13) -0.0004(9) 0.0005(9) 0.0042(10)
    O1 0.0233(5) 0.0431(6) 0.0540(7) -0.0006(4) -0.0134(5) 0.0113(5)
    O2 0.0439(6) 0.0233(5) 0.0397(6) -0.0057(4) -0.0055(5) 0.0132(4)
    O3 0.0329(5) 0.0264(5) 0.0431(7) 0.0014(4) -0.0059(4) 0.0133(5)
    O4 0.0219(5) 0.0358(6) 0.0406(6) -0.0075(4) -0.0109(4) 0.0059(5)
    O5 0.0371(6) 0.0374(7) 0.0264(6) -0.0090(5) -0.0017(5) 0.0036(5)
    O6 0.0336(6) 0.0380(7) 0.0369(7) 0.0057(5) -0.0007(5) -0.0095(5)
    N1 0.0195(5) 0.0176(5) 0.0218(6) -0.0027(4) -0.0024(4) 0.0020(4)
    N2 0.0190(5) 0.0186(5) 0.0197(5) -0.0032(4) 0.0003(4) 0.0014(4)
    N3 0.0257(6) 0.0221(6) 0.0229(6) -0.0016(4) -0.0038(5) 0.0016(5)
    N4 0.0207(5) 0.0226(6) 0.0204(6) -0.0010(4) -0.0013(4) 0.0016(5)
    C1 0.0187(6) 0.0178(6) 0.0195(6) -0.0028(5) -0.0011(5) 0.0014(5)
    C2 0.0184(6) 0.0178(6) 0.0167(6) -0.0026(5) 0.0008(5) -0.0013(5)
    C3 0.0177(6) 0.0183(6) 0.0174(6) -0.0021(5) -0.0006(5) -0.0007(5)
_geom_special_details
;
 All esds (except the esd in the dihedral angle between two l.s. planes)
 are estimated using the full covariance matrix.  The cell esds are taken
 into account individually in the estimation of esds in distances, angles
 and torsion angles; correlations between esds in cell parameters are only
 used when they are defined by crystal symmetry.  An approximate (isotropic)
 treatment of cell esds is used for estimating esds involving l.s. planes.
;
loop_
    _geom_bond_atom_site_label_1
    _geom_bond_atom_site_label_2
    _geom_bond_site_symmetry_2
    _geom_bond_distance
    _geom_bond_publ_flag
    Li1 O5 . 1.999(3) y
    Li1 O6 . 2.027(3) y
    Li1 N1 . 2.086(2) y
    Li1 N2 5_665 2.090(2) y
    Li1 O3 5_665 2.550(2) y
    Li1 O1 . 2.636(2) y
    O1 N3 . 1.2287(14) n
    O2 N3 . 1.2209(14) n
    O3 N4 . 1.2270(14) n
    O3 Li1 5_665 2.550(2) n
    O4 N4 . 1.2346(13) n
    O5 H1 . 0.869(15) n
    O5 H2A . 0.874(17) n
    O5 H2B . 0.866(17) n
    O6 H3 . 0.82(3) n
    O6 H4A . 0.92(4) n
    O6 H4B . 0.95(5) n
    N1 N2 . 1.3336(14) n
    N1 C1 . 1.3465(16) n
    N2 C3 . 1.3435(15) n
    N2 Li1 5_665 2.090(2) n
    N3 C1 . 1.4324(16) n
    N4 C3 . 1.4292(16) n
    C1 C2 . 1.3917(16) n
    C2 C3 . 1.3981(17) n
    C2 C2 2 1.463(2) n
loop_
    _geom_angle_atom_site_label_1
    _geom_angle_atom_site_label_2
    _geom_angle_atom_site_label_3
    _geom_angle_site_symmetry_1
    _geom_angle_site_symmetry_3
    _geom_angle
    _geom_angle_publ_flag
    O5 Li1 O6 . . 145.63(13) y
    O5 Li1 N1 . . 98.49(10) y
    O6 Li1 N1 . . 101.69(11) y
    O5 Li1 N2 . 5_665 100.84(11) y
    O6 Li1 N2 . 5_665 101.22(11) y
    N1 Li1 N2 . 5_665 103.29(10) y
    O5 Li1 O3 . 5_665 78.28(8) y
    O6 Li1 O3 . 5_665 85.66(8) y
    N1 Li1 O3 . 5_665 170.20(11) y
    N2 Li1 O3 5_665 5_665 68.60(7) y
    O5 Li1 O1 . . 80.47(8) y
    O6 Li1 O1 . . 81.94(9) y
    N1 Li1 O1 . . 67.50(7) y
    N2 Li1 O1 5_665 . 170.76(11) y
    O3 Li1 O1 5_665 . 120.49(9) y
    N3 O1 Li1 . . 110.17(9) n
    N4 O3 Li1 . 5_665 111.00(9) n
    Li1 O5 H1 . . 106.9(14) n
    Li1 O5 H2A . . 99(3) n
    H1 O5 H2A . . 99.0(19) n
    Li1 O5 H2B . . 102(2) n
    H1 O5 H2B . . 100.4(19) n
    Li1 O6 H3 . . 111.1(18) n
    Li1 O6 H4A . . 121(2) n
    H3 O6 H4A . . 102(3) n
    Li1 O6 H4B . . 99(3) n
    H3 O6 H4B . . 105(3) n
    N2 N1 C1 . . 107.11(9) n
    N2 N1 Li1 . . 127.46(10) n
    C1 N1 Li1 . . 124.64(10) n
    N1 N2 C3 . . 106.93(9) n
    N1 N2 Li1 . 5_665 129.06(9) n
    C3 N2 Li1 . 5_665 123.87(10) n
    O2 N3 O1 . . 123.53(11) n
    O2 N3 C1 . . 118.60(10) n
    O1 N3 C1 . . 117.84(10) n
    O3 N4 O4 . . 123.35(11) n
    O3 N4 C3 . . 118.83(10) n
    O4 N4 C3 . . 117.81(10) n
    N1 C1 C2 . . 113.46(11) n
    N1 C1 N3 . . 118.65(10) n
    C2 C1 N3 . . 127.80(11) n
    C1 C2 C3 . . 98.98(10) n
    C1 C2 C2 . 2 130.38(13) n
    C3 C2 C2 . 2 130.46(12) n
    N2 C3 C2 . . 113.51(10) n
    N2 C3 N4 . . 117.41(10) n
    C2 C3 N4 . . 129.07(10) n
loop_
    _geom_torsion_atom_site_label_1
    _geom_torsion_atom_site_label_2
    _geom_torsion_atom_site_label_3
    _geom_torsion_atom_site_label_4
    _geom_torsion_site_symmetry_1
    _geom_torsion_site_symmetry_2
    _geom_torsion_site_symmetry_3
    _geom_torsion_site_symmetry_4
    _geom_torsion
    _geom_torsion_publ_flag
    C1 N1 N2 C3 . . . . -0.25(13) n
    Li1 N1 N2 C3 . . . . 169.92(12) n
    C1 N1 N2 Li1 . . . 5_665 -176.01(12) n
    Li1 N1 N2 Li1 . . . 5_665 -5.8(2) n
    Li1 O1 N3 O2 . . . . -173.04(11) n
    Li1 O1 N3 C1 . . . . 4.91(15) n
    Li1 O3 N4 O4 5_665 . . . -175.74(11) n
    Li1 O3 N4 C3 5_665 . . . 4.81(14) n
    N2 N1 C1 C2 . . . . 0.78(14) n
    Li1 N1 C1 C2 . . . . -169.73(11) n
    N2 N1 C1 N3 . . . . -175.99(10) n
    Li1 N1 C1 N3 . . . . 13.49(18) n
    O2 N3 C1 N1 . . . . 166.52(12) n
    O1 N3 C1 N1 . . . . -11.53(18) n
    O2 N3 C1 C2 . . . . -9.7(2) n
    O1 N3 C1 C2 . . . . 172.21(13) n
    N1 C1 C2 C3 . . . . -0.92(14) n
    N3 C1 C2 C3 . . . . 175.50(12) n
    N1 C1 C2 C2 . . . 2 174.43(9) n
    N3 C1 C2 C2 . . . 2 -9.15(19) n
    N1 N2 C3 C2 . . . . -0.36(14) n
    Li1 N2 C3 C2 5_665 . . . 175.68(11) n
    N1 N2 C3 N4 . . . . -179.10(11) n
    Li1 N2 C3 N4 5_665 . . . -3.07(17) n
    C1 C2 C3 N2 . . . . 0.76(14) n
    C2 C2 C3 N2 2 . . . -174.58(10) n
    C1 C2 C3 N4 . . . . 179.32(13) n
    C2 C2 C3 N4 2 . . . 4.0(2) n
    O3 N4 C3 N2 . . . . -2.02(17) n
    O4 N4 C3 N2 . . . . 178.50(11) n
    O3 N4 C3 C2 . . . . 179.46(12) n
    O4 N4 C3 C2 . . . . 0.0(2) n
loop_
    _geom_hbond_atom_site_label_D
    _geom_hbond_atom_site_label_H
    _geom_hbond_atom_site_label_A
    _geom_hbond_site_symmetry_A
    _geom_hbond_distance_DH
    _geom_hbond_distance_HA
    _geom_hbond_distance_DA
    _geom_hbond_angle_DHA
    _geom_hbond_publ_flag
    O5 H1 O4 7_656 0.869(15) 2.017(16) 2.8818(14) 173.8(17) yes
    O5 H2A O2 4_655 0.874(17) 2.127(17) 3.0010(15) 177(4) yes
    O5 H2B O6 7_756 0.866(17) 2.02(2) 2.8555(17) 163(3) yes
    O6 H3 O1 8_565 0.82(3) 2.24(3) 2.9995(17) 153(2) yes
    O6 H4A O6 2_655 0.92(4) 2.01(4) 2.905(2) 163(4) yes
    O6 H4B O5 7_755 0.95(5) 1.93(5) 2.8555(17) 164(4) yes
_shelx_space_group_comment
;
The symmetry employed for this shelxl refinement is uniquely defined
by the following loop, which should always be used as a source of
symmetry information in preference to the above space-group names.
They are only intended as comments.
;
_shelx_estimated_absorpt_T_min     0.960
_shelx_estimated_absorpt_T_max     0.968
_shelx_hkl_file
;
  -1  12   0    1.32    6.12   2
   0  12  -3   -1.55    6.24   2
   0  14  -2  201.86    8.54   2
   0  15  -1   -3.36    7.67   2
   1   5  -5  249.79    7.41   2
   2   4  -6  623.49   10.50   2
   3   4  -7   19.36    5.45   2
   3  15  -6   84.69   11.10   2
   5  -5   8    1.22    6.33   2
   6  -8   5    5.74    6.14   2
   6  -6   8    2.45    7.70   2
   8 -10   1    0.41    6.24   2
   8 -10   2   27.48    7.71   2
   8 -10   3    1.07    7.60   2
   8  -9   6    1.56    9.04   2
   9 -10   5   -1.19    9.16   2
  10 -11   2   10.57    9.23   2
  11 -11   4   -2.09   12.69   2
  -1   3   1  517.67   16.20   3
  -1   5  -1   54.83    6.77   3
  -1  11  -1   39.92    7.53   3
  -1  12   4   18.28    9.15   3
  -1  13   1  153.11    9.55   3
  -1  13   2  283.01   10.48   3
   0  15   5    2.36   13.18   3
   0  16   0  172.01   13.54   3
   1  11  -5    3.49    8.79   3
   1  14  -4   -1.11   10.81   3
   1  17  -2    2.60   15.20   3
   2  -4   0  138.75    8.40   3
   2   2   9    8.12    8.99   3
   2  12  -6  237.77   11.89   3
   2  15  -5    0.55   13.07   3
   3  12  -7    8.86   12.99   3
   4  -6   5   21.27    7.27   3
   4   2  11    0.36   13.31   3
   4   5  -8   -1.43    8.89   3
   4  11  -8   -1.34   13.22   3
   5  -7   5   89.23    7.78   3
   5  -2  10    0.41   12.87   3
   5   0  11   -2.36   15.26   3
   6  -7  -3   16.67    7.50   3
   7  -9   4   20.97    8.86   3
   8  -9  -2   89.96    9.49   3
   8   4 -10    4.83   17.03   3
   9 -10  -1    2.37   10.80   3
   9  -9  -3    0.02   10.84   3
   9  -8   8    4.47   15.39   3
  10 -10  -2    1.70   12.85   3
  11 -11   0   24.28   15.24   3
  11 -11   3   63.36   15.58   3
  12 -11  -1   11.54   18.09   3
  12 -10  -3    3.88   17.80   3
  -1  13   3   45.23    6.68   3
   0   7  -4  551.73    9.04   3
   0   8  -4  637.87    9.47   3
   0   9  -4  829.36   10.26   3
   0  13  -3   -1.17    6.26   3
   1  -2   4 2746.90   21.72   3
   1  12  -5   -1.54    6.28   3
   1  16  -3    5.92    9.32   3
   1  18  -1   11.22   11.00   3
   2  17  -4    1.27   12.66   3
   3  -5  -1  151.56    6.72   3
   3  -2   8   21.04    6.39   3
   4  12  -8    9.47   10.74   3
   7  -9   0   13.78    6.35   3
   7  -8   6   90.82    8.10   3
   8  -8   7   21.85    9.21   3
   8  -5  10   -0.96   12.75   3
   9 -10   4   19.63    9.10   3
  10  -9   7    4.10   12.65   3
  11 -11   1    3.70   10.71   3
  11 -11   2   22.49   10.91   3
  -1  10   5  216.37   12.69   3
   4  -5  -3  369.34   12.19   3
  -1   8  -2  684.03   11.07   4
  -1   9  -2   82.44    7.76   4
  -1  12  -1   49.49    8.96   4
  -1  13   0  263.33   10.07   4
   0  10  -4  303.11    8.91   4
   0  14   6   71.01   13.57   4
   0  15  -2   -0.89   10.88   4
   0  16  -1    3.47   12.82   4
   0  16   4    2.65   13.19   4
   1   0  -3   -0.20    6.75   4
   1   1   7  145.37    9.06   4
   1   4  -5  113.99    6.93   4
   1  15  -4    2.97   12.79   4
   2  -4   3   94.40    6.90   4
   2   0   8  211.84   10.31   4
   2  13  -6   98.08   13.19   4
   3  -4   6  546.39   10.64   4
   3  -3   7   82.21    7.98   4
   3   2  10   -0.15   10.92   4
   3  13  -7   21.67   13.19   4
   4  -2   9  231.30   11.86   4
   4   4  -8   32.86    9.08   4
   5  -6  -3  430.21   11.83   4
   5   7  -9   19.33   13.09   4
   5   8  -9   -0.10   13.23   4
   5   9  -9   -2.87   15.24   4
   5  10  -9   14.90   15.52   4
   6  -8  -1  415.41   10.09   4
   6  -3  10   17.69   13.20   4
   6  -1  11    8.71   15.48   4
   6   3  -9    0.75   11.00   4
   7  -9   3  111.27    9.33   4
   7  -7  -4  125.35    9.97   4
   7  -4  10   10.84   15.41   4
   7   1  -9   36.48   11.44   4
   7   6 -10    5.62   15.81   4
   8  -9   5   -0.17   10.70   4
   8  -7   8   42.71   13.13   4
   8  -6   9  112.30   15.59   4
   9 -10   0   -4.91   10.76   4
   9  -9   6    1.65   12.92   4
  10 -10   5    8.67   15.01   4
  11  -9  -4   12.27   15.13   4
  12 -11   0    3.93   17.78   4
  -1   7  -2  275.34    6.89   4
  -1  10  -2  108.21    5.97   4
   0   3  -3    1.03    4.39   4
   0   6  -4  134.05    5.61   4
   0  11  -4 1500.22   13.13   4
   0  17   1   -2.93    9.43   4
   0  17   2    4.71   10.61   4
   1  13  -5    8.50    7.61   4
   2  16  -5    0.56   10.84   4
   3  -5   4   51.53    5.55   4
   4   0  10  373.83   10.33   4
   4  13  -8    0.33   12.71   4
   5   6  -9   38.31    8.16   4
   5  11  -9   19.72   12.69   4
   6  -8   4   67.91    6.58   4
   6  -7   6    1.98    6.22   4
   7  -9   1  271.21    7.94   4
   7  -9   2  115.48    6.94   4
   9 -10   3    0.13    7.74   4
  12 -11   1   11.06   12.69   4
  11  -6  -7    3.14   22.00   4
   0  12   7    0.13   14.20   4
   1   3   8   63.43   11.44   4
   7  -6  -5    0.07   10.72   4
  -1   6  -2  304.10    8.56   5
  -1  11  -2  199.00    8.47   5
  -1  11   5   -2.47    8.87   5
  -1  13  -1  149.92    9.44   5
  -1  13   4    2.91   10.59   5
  -1  14   1  425.07   11.19   5
  -1  14   2   47.41   10.89   5
  -1  14   3   20.89   10.86   5
   0  14  -3   -5.31   10.77   5
   0  17   0   -0.96   13.17   5
   0  17   3    2.31   15.33   5
   1  17  -3  100.95   15.52   5
   1  18  -2   18.66   17.74   5
   2  -4   1  240.69    9.08   5
   2  -4   2   89.21    7.16   5
   2  -3   5  445.83    9.56   5
   2   3  -6  141.35    8.58   5
   2  14  -6   62.88   13.32   5
   3   0   9   -2.51    8.85   5
   3   3  -7   86.72    8.21   5
   3  14  -7   19.79   15.57   5
   4  -6  -1   44.06    6.24   5
   4  -6   4   70.08    7.62   5
   4  -5   6  300.35    9.07   5
   4  -3   8  208.65    9.96   5
   4   3  11    6.57   15.33   5
   5  -7  -1  954.87   13.41   5
   5  -7   4   -1.82    7.27   5
   5  -6   6    0.31    8.72   5
   5  -3   9    3.91   10.82   5
   7  -7   7  212.14   11.68   5
   7  -5   9    3.10   13.03   5
   7   5 -10   12.06   15.52   5
   8   3 -10   39.31   15.85   5
   9 -10   1    5.48   10.68   5
   9 -10   2   43.67   10.89   5
   9  -8  -4    8.89   10.91   5
  10 -10  -1    5.21   10.82   5
  10 -10   4    0.13   13.13   5
  11 -10  -2    6.12   13.11   5
  11 -10   5   -3.64   17.75   5
  11  -8  -5   -0.73   15.22   5
  12  -9  -4    1.90   16.78   5
  -1   4  -1 2566.16   22.42   5
  -1  14   0    0.15    6.28   5
   0   5  -4  475.20    8.67   5
   0  12  -4  105.23    6.77   5
   1  16  -4   16.80    9.32   5
   2  -1   7  208.50    7.27   5
   2   8  -7   19.43    6.35   5
   2   9  -7   22.29    6.55   5
   4  -4   7  122.85    7.11   5
   5   5  -9   81.66    8.39   5
   6  -8   0  243.86    7.06   5
   6  -8   3   89.79    5.83   5
   6  -4   9   37.18    7.89   5
   7  -8   5  121.15    7.01   5
   7  -6   8   22.78    7.81   5
   8  -9  -1   45.30    6.61   5
   8  -9   4   20.63    7.75   5
   9  -8   7    2.06    9.30   5
  10  -9   6   -1.73   10.85   5
   2   7  10   10.40   20.68   4
   9  -5  -7   30.24   19.05   4
   1  14   8   50.83   22.38   5
   4  -4  -4  155.67   12.26   5
  11  -7  -6   64.91   19.21   5
  -1   3   0  940.19   18.35   6
  -1  12  -2  286.63   10.17   6
  -1  12   5    1.80    8.93   6
   0   0   3   -1.06    6.89   6
   0  16  -2   73.77   13.16   6
   0  16   5   -0.43   15.41   6
   0  17  -1   -1.83   13.23   6
   0  17   4   16.54   15.61   6
   1  -1   5    5.58    5.86   6
   1   0   6 1399.08   17.63   6
   1   8  -6    7.52    8.71   6
   1   9  -6   96.64    9.30   6
   1  10  -6    5.24    8.68   6
   1  14  -5    2.64   12.00   6
   2  -2   6  194.54    8.76   6
   2   7  -7   33.35    8.95   6
   2  10  -7  213.94   11.76   6
   2  11  -7    8.02   10.85   6
   2  15  -6   19.03   15.46   6
   3  -5   3   39.65    6.09   6
   3   8  -8  301.81   12.28   6
   3   9  -8   15.46   10.96   6
   4   3  -8  213.67   10.43   6
   5  -5   7  104.47    9.28   6
   5  -4   8   70.99    9.11   6
   5  -1  10    9.77   12.89   6
   5   1  -8   34.64    9.21   6
   5   1  11   12.52   15.32   6
   6  -8   1  379.74    9.61   6
   6  -8   2  150.62    8.19   6
   6  -6  -4   99.01    8.66   6
   6  -6   7   10.49    8.86   6
   6  -5   8    0.60   10.76   6
   7  -8  -2  245.74   10.40   6
   8  -8  -3    1.47    8.75   6
   8  -8   6    2.10   10.87   6
   9  -9  -2   -0.17   10.79   6
   9  -9   5   27.31   12.78   6
   9  -7   8   27.32   15.38   6
   9  -6   9   16.29   17.70   6
  10 -10   0   -3.03   10.98   6
  10 -10   3   41.51   13.00   6
  10  -9  -3    8.85   11.00   6
  12 -10  -2    2.96   15.50   6
  -1  14  -1  384.49    8.54   6
  -1  15   1    8.71    7.75   6
  -1  15   2  134.84    8.58   6
   0  13  -4  175.31    8.41   6
   0  15  -3   -2.62    7.71   6
   1  -2   3 4339.75   29.02   6
   1   7  -6   15.52    5.22   6
   1  11  -6   15.05    6.35   6
   3  -5   0 5619.27   29.86   6
   3   7  -8  105.52    7.15   6
   3  10  -8    8.43    9.22   6
   5  -7   3    1.83    5.10   6
   8  -9   3    9.70    6.27   6
   8  -4  10    8.74   12.64   6
  10 -10   1   -2.76    7.70   6
  10 -10   2    0.44    9.10   6
  11 -10  -1    5.34    9.32   6
  11 -10   4   22.44   10.94   6
   2   8  10   40.15   21.55   5
   2  -1  -4  315.66   16.26   6
  -1   5  -2 2741.29   20.60   7
  -1   9  -3   -0.04    7.18   7
  -1  10  -3    4.19    7.21   7
  -1  13  -2  295.60   10.12   7
  -1  14   4    0.24   10.87   7
  -1  15   0   23.81   10.89   7
  -1  15   3   12.72   11.08   7
   0  15   6    7.65   15.35   7
   0  18   0  114.97   16.01   7
   0  18   1   -2.00   16.77   7
   0  18   2   10.08   17.93   7
   1   3  -5  345.70    9.33   7
   1  15  -5  116.57   13.42   7
   1  17  -4    9.68   15.42   7
   2   3   9  183.82   10.71   7
   2   6  -7   91.48    9.31   7
   2  12  -7  196.47   13.50   7
   3  -4   5  146.32    8.27   7
   3  -1   8    1.66    8.69   7
   3   3  10   32.35   11.23   7
   3  11  -8   87.07   13.45   7
   4  -6   0    0.94    5.64   7
   4  -6   3   34.61    7.37   7
   4  -1   9   -1.08    9.85   7
   4   4  11   29.72   15.52   7
   5  -7   0   26.83    7.38   7
   5  -5  -4  212.43   10.59   7
   5   4  -9   58.70   11.32   7
   6  -7   5   82.03    9.11   7
   6  -2  10   63.84   13.32   7
   6   0  11    6.59   15.35   7
   6   2  -9   32.83   11.21   7
   6   7 -10    9.48   15.61   7
   6   8 -10    8.35   18.23   7
   7  -3  10    3.73   15.13   7
   7   4 -10   16.48   15.51   7
   8  -9   0    2.28    8.77   7
   8  -7   7   46.11   12.15   7
   9  -7  -5   64.10   11.36   7
  10  -8   7   15.15   15.38   7
  12  -8  -5   22.78   18.03   7
  -1   8  -3  260.76    7.19   7
  -1  11  -3  146.22    6.25   7
   0   9  -5    0.44    5.14   7
   0  10  -5    1.86    6.15   7
   0  14  -4  123.77    8.31   7
   0  17  -2   -0.47   10.70   7
   1  -2   0    0.13    5.19   7
   1   6  -6  336.29    7.90   7
   1  12  -6    0.73    7.58   7
   2  13  -7   -0.83    9.25   7
   3  -5   1  161.43    6.25   7
   3  -5   2 1107.95   12.41   7
   3   6  -8   63.62    6.84   7
   3  12  -8    8.51   10.60   7
   4   1  10    5.36    7.91   7
   4   9  -9   76.81    9.66   7
   5  -7   1  826.95   10.56   7
   5  -7   2  954.82   10.85   7
   7  -8   4   28.15    6.30   7
   7  -7   6   62.15    6.57   7
   7  -1  11    6.68   12.77   7
   8  -9   1   45.89    6.56   7
   8  -9   2   88.42    6.73   7
   8  -6   8   72.03    9.42   7
   8  -5   9    6.54   10.62   7
   9  -9   4   18.51    7.75   7
  10  -9   5   28.31    9.31   7
  10  -7   8   18.03   12.59   7
  11 -10   0    2.09    9.16   7
  11 -10   3    3.36   10.82   7
  12 -10  -1    8.51   10.94   7
   0   5   7    0.70   12.48   6
   0  13   7   -2.16   16.05   7
   3   0  -6  172.51   11.36   7
   6  -5  -5   -0.08    8.91   7
   9  -6  -6  136.57   14.85   7
  -2   9   1  914.42   13.00   8
  -1   7  -3   37.83    6.03   8
  -1  13   5    5.31   10.91   8
  -1  14  -2   48.51   10.86   8
  -1  15  -1    5.97   10.89   8
  -1  16   1   36.46   13.06   8
  -1  16   2  111.34   13.46   8
   0   4  -4  419.85    9.63   8
   0   8  -5    2.63    7.21   8
   0  11  -5   -0.68    8.71   8
   0  16  -3   -6.04   12.99   8
   0  18  -1   -5.54   15.68   8
   1   1  -4  307.17   10.62   8
   1  13  -6    5.17   10.94   8
   1  16  -5    4.12   15.29   8
   2  -3   4 2567.53   19.61   8
   2   1   8   13.16    8.82   8
   2   2  -6  190.08    9.25   8
   2   5  -7   34.41    7.53   8
   3   1   9    1.99    8.86   8
   3   2  -7    8.32    7.39   8
   3  13  -8   14.27   15.53   8
   4  -6   1   42.31    6.12   8
   4  -6   2  214.22    7.48   8
   4  -5   5  104.48    7.87   8
   4   7  -9   -3.86   11.04   8
   4   8  -9   88.12   13.46   8
   4  10  -9    8.67   15.28   8
   4  11  -9   -3.65   15.55   8
   5  -6   5  200.76    8.40   8
   5   2  11    5.15   15.27   8
   6  -7  -2   15.21    7.32   8
   6   6 -10    0.38   15.46   8
   7  -8  -1  271.31    9.18   8
   8  -8   5   11.05   10.60   8
   8   2 -10   42.38   15.83   8
   9  -9  -1   11.09   10.67   8
   9  -8   6   -5.39   12.77   8
  11 -10   1   13.25   13.06   8
  11 -10   2    8.62   13.05   8
  11  -9  -3    1.81   13.04   8
  12 -10   3    6.12   17.83   8
  -2  10   1   88.79    5.97   8
  -1  12  -3   32.86    6.30   8
  -1  16   0    0.67    9.02   8
   0   7  -5    0.82    5.05   8
   0  12  -5    2.52    6.16   8
   0  15  -4   29.93    9.12   8
   2  14  -7   61.15   11.16   8
   3  -3   6   17.61    5.36   8
   3  -2   7    5.40    5.19   8
   5  -2   9   98.34    8.30   8
   7  -6   7   49.31    7.92   8
   7  -4   9    5.37    9.09   8
  12 -10   0   10.21   10.92   8
   2   9  10   -0.84   30.63   6
   0   3   6  500.73   16.83   8
   1   4   8   13.29   10.85   8
   4   0  -7   -1.57    9.01   8
  10  -8  -4    0.17   13.48   8
  -2   8   1  109.60    6.87   9
  -2   8   2   -0.61    7.26   9
  -2   9   0    1.15    7.15   9
  -2   9   2   26.03    7.50   9
  -2  10   0  363.65    9.41   9
  -2  10   2  133.17    8.35   9
  -2  11   1  150.82    8.37   9
  -2  11   2  231.56    9.10   9
  -1   6  -3  545.10    9.78   9
  -1  13  -3   48.77    9.10   9
  -1  15   4    0.62   12.94   9
  -1  16   3   11.80   13.15   9
   0   2  -3    2.08    6.53   9
   0  17  -3   -0.67   15.25   9
   1  -2   2 3414.68   28.79   9
   1   5  -6   15.09    7.45   9
   1  14  -6   52.50   13.06   9
   3   5  -8  416.15   11.45   9
   4  -2   8   10.26    8.81   9
   4   6  -9  137.79   11.62   9
   5   0  10   69.68   13.22   9
   6  -7   4   38.46    7.42   9
   6  -6   6   81.03    9.13   9
   6  -3   9    0.39   10.88   9
   6   5 -10   29.94   15.40   9
   7  -8   3    3.57    8.63   9
   7  -5   8  117.35   11.32   9
   8  -7  -4   56.01    9.35   9
   9  -9   3    3.59   10.75   9
   9  -7   7   77.43   13.30   9
   9  -5   9   19.90   15.53   9
  10  -9  -2  203.58   11.92   9
  10  -9   4   93.90   13.14   9
  11  -9   5   13.41   15.43   9
  12 -10   1   12.31   15.48   9
  12 -10   2   -6.54   15.62   9
  12  -9  -3    6.43   15.49   9
  -2   8   0  382.84    7.94   9
  -2  11   0    0.19    5.08   9
  -2  12   1  139.27    7.22   9
  -1   4  -2  381.43    9.03   9
  -1  15  -2  137.14    8.47   9
  -1  16  -1   32.58    9.29   9
   0   1  -2 1777.72   25.83   9
   0   6  -5    0.43    5.18   9
   0  13  -5   -2.32    7.59   9
   0  18  -2   10.05   12.66   9
   1  -2   1  437.02   12.45   9
   2  15  -7   31.19   12.64   9
   4  -4   6   33.89    5.42   9
   5  -5   6    2.43    5.10   9
   6  -5   7   32.86    6.41   9
   6  -4   8  102.47    8.17   9
   7  -8   0   -1.11    5.20   9
   7  -8   2  215.02    7.59   9
   8  -3  10   30.70   11.18   9
   9  -9   0  204.53    7.59   9
   9  -9   2   -3.54    7.61   9
   9  -6   8    3.13   10.77   9
  10  -8   6   29.20    9.31   9
   5  -4  -5   14.30   11.80   8
   0  16   6   34.44   22.35   9
   1   2   7   43.80    9.43   9
   3  -4  -2  109.28    9.05   9
   3   4  10   29.91   13.73   9
   4   5  11    0.50   18.89   9
   7   3 -10    1.87   18.62   9
  -2   7   1  314.94    9.11  10
  -2   9   3    2.02    7.30  10
  -2  10  -1   91.62    7.73  10
  -2  10   3   -1.78    7.30  10
  -2  12   0    3.60    8.75  10
  -2  12   2   53.49    9.12  10
  -1   3  -1  522.49   13.44  10
  -1  14  -3   27.55   10.82  10
  -1  14   5    8.76   12.90  10
  -1  17   1   -1.26   14.23  10
  -1  17   2    3.96   15.34  10
   0  14  -5   -5.18   11.90  10
   0  14   7    0.21   15.29  10
   0  16  -4   -2.96   14.14  10
   1  15  -6    2.01   15.25  10
   2   0   7    0.05    7.22  10
   2   4  -7   18.52    7.49  10
   3  -4   4  278.31    8.04  10
   4  -3   7  212.38    8.70  10
   4   2  -8   11.29    8.94  10
   5  -6  -2    5.68    7.22  10
   5  -6   4  507.56   10.08  10
   5  -4   7   60.43    9.06  10
   5  -3   8   43.75    9.17  10
   5   3  -9    1.87   10.89  10
   5   9 -10   18.67   18.11  10
   6  -1  10   11.92   13.18  10
   6   1  11    5.14   15.52  10
   7  -8   1  293.11    8.98  10
   7  -7  -3  192.50    8.95  10
   7  -7   5   -0.34    8.69  10
   7  -2  10    6.96   15.08  10
   8  -8  -2    3.59    8.76  10
   8  -8   4    7.39    8.77  10
   8  -7   6    4.21   10.73  10
   9  -9   1    5.61    9.93  10
   9  -8  -3    6.49   10.67  10
   9  -8   5    1.55   10.83  10
  11  -9  -2   30.29   12.98  10
  -2   7   0    2.22    4.06  10
  -2   7   2  277.52    8.13  10
  -2   9  -1  897.71   11.10  10
  -2  11  -1  139.40    6.22  10
  -2  13   1    4.32    6.23  10
  -1   9  -4    2.67    5.19  10
  -1  10  -4   34.92    5.43  10
  -1  11  -4   -1.54    6.25  10
  -1  17   0    5.53    9.34  10
   1  10  -7    5.84    7.57  10
   2  -2   5  976.62   12.47  10
   2  10  -8    2.87    7.83  10
   4  -5   4  340.66    7.66  10
   5   8 -10    0.92   11.04  10
   6  -7  -1    0.91    5.09  10
   6  -7   3   22.17    5.25  10
   8  -4   9    4.93    9.30  10
  10  -9  -1   42.48    7.96  10
  10  -9   3    6.58    7.81  10
  10  -7   7   -1.95   10.75  10
  11  -9   4   -0.28   10.76  10
  11  -8   6    1.93   10.93  10
  -1   9   6   91.58   12.12  10
  -1  10   6    1.44   10.86  10
   2   0  -5    0.98    7.04  10
   2   4   9  153.47   12.48  10
   7   0  -9   -4.78   13.59  10
  -2   8  -1  107.13    6.71  11
  -2   8   3   50.01    7.75  11
  -2  11   3    1.66    8.80  11
  -2  12  -1  159.18    9.54  11
  -2  12   3   70.80    9.28  11
  -2  13   0   -0.97    8.79  11
  -2  13   2   70.35    9.38  11
  -1   5  -3   52.51    6.37  11
  -1   8  -4   45.03    7.56  11
  -1  11   6   17.11    9.11  11
  -1  12  -4   26.89    8.94  11
  -1  15  -3   22.55   10.92  11
  -1  16  -2  133.05   13.31  11
  -1  16   4   19.41   14.25  11
  -1  17  -1   -3.17   14.16  11
  -1  17   3  101.89   15.77  11
   0   1   4 2406.08   30.06  11
   0   3  -4  577.03   11.20  11
   0   5  -5    0.79    7.19  11
   0  15  -5   -3.33   13.06  11
   1  -1   4  316.41    9.84  11
   1   2  -5  350.84    9.84  11
   1   4  -6   94.91    8.09  11
   1   8  -7   52.19    9.07  11
   1   9  -7  489.41   11.28  11
   1  11  -7   34.75   10.89  11
   1  12  -7   37.53   12.09  11
   1  16  -6   27.68   17.93  11
   2  -3   3 2038.71   18.45  11
   2  -1   6  208.37    9.13  11
   2   8  -8  408.97   12.54  11
   2   9  -8  108.33   11.37  11
   2  11  -8    9.64   13.02  11
   2  12  -8   -2.39   13.28  11
   3   0   8   31.81    9.05  11
   3   4  -8  109.21    9.63  11
   4  -5  -2  108.75    7.33  11
   4   0   9   -0.14    8.86  11
   4   2  10    3.35   10.98  11
   4   5  -9   45.77   11.12  11
   5   3  11   19.05   15.42  11
   5   7 -10    9.47   15.39  11
   8  -6   7  315.61   12.09  11
   8  -5   8    5.08   12.86  11
  10  -9   0   -0.05   10.85  11
  10  -9   2  179.98   11.60  11
  10  -7  -5   -2.04   12.01  11
  10  -6   8   18.06   15.47  11
  11  -8  -4   66.00   13.55  11
  12  -9  -2   33.23   15.36  11
  12  -9   4    8.06   16.67  11
  -1   7  -4    1.29    5.14  11
  -1  13  -4    3.66    7.49  11
   0  10  -6  251.87    7.74  11
   0  17  -4   14.68   11.00  11
   6  -7   2    8.99    5.25  11
   6  -6   5  258.85    7.75  11
   7  -6   6   29.47    6.39  11
   8  -8   3    4.72    6.14  11
  10  -9   1   35.43    7.89  11
  10  -8   5   21.57    9.31  11
  11  -9   3    0.85    9.25  11
  11  -7   7    2.16   12.55  11
   6  -1  -8  100.77   14.28  11
   0   2   5   -0.07    7.05  11
   6   1  -9   98.14   14.29  11
  -2   6   1 1959.76   19.41  12
  -2   7  -1  331.67    8.60  12
  -2   9  -2   25.84    7.47  12
  -2  10  -2  132.34    7.98  12
  -2  11  -2  253.91    8.76  12
  -2  13  -1    9.87    8.75  12
  -2  13   3    2.49    8.78  12
  -2  14   0  299.89   11.34  12
  -2  14   1  328.23   12.19  12
  -2  14   2    9.02   10.70  12
  -1  12   6    5.45   10.83  12
  -1  15   5  115.94   13.90  12
  -1  17  -2    9.81   15.16  12
  -1  18   0   -3.95   15.57  12
  -1  18   1    8.29   16.79  12
  -1  18   2    4.11   17.95  12
   0   8  -6  114.28    8.73  12
   0   9  -6    0.54    8.74  12
   0  11  -6   -4.33    8.89  12
   0  12  -6    5.22   10.69  12
   1   7  -7   -1.13    8.75  12
   1  13  -7    8.48   13.10  12
   2  -3  -1  108.43    9.21  12
   2   2   8    8.54    8.78  12
   2   7  -8  105.31    9.67  12
   2  13  -8   -4.18   15.51  12
   3   2   9   26.48    9.09  12
   3   8  -9   23.60   12.85  12
   3   9  -9   35.16   13.24  12
   3  10  -9   41.35   13.39  12
   3  11  -9   11.92   15.33  12
   3  12  -9    0.32   17.97  12
   4   6  11   60.89   16.09  12
   5  -6   3  504.14   10.01  12
   5  -1   9    3.85   10.75  12
   5   6 -10  174.69   14.28  12
   6  -7   0   -0.83    7.19  12
   6  -7   1    2.48    7.19  12
   6  -2   9   32.57   11.08  12
   6   2  11   25.35   15.62  12
   6   4 -10    6.79   13.33  12
   7  -7   4  124.99    9.31  12
   7  -3   9   60.83   13.05  12
   8  -8  -1  422.88   11.15  12
   8  -6  -5  287.36   11.83  12
   9  -8   4    7.07   10.74  12
   9  -7   6   59.98   11.10  12
  10  -8  -3  126.78   11.58  12
  11  -9  -1   73.51   13.31  12
  12  -9   3    1.45   15.40  12
  12  -8  -4   -1.40   15.42  12
  -2   6   0  932.60   12.68  12
  -2  12  -2   51.68    6.50  12
  -2  14  -1  295.76    9.07  12
  -1  14  -4   -1.26    7.69  12
  -1  16  -3   12.96    9.24  12
   0  13  -6    0.37    7.69  12
   0  16  -5    4.98   10.76  12
   1  14  -7    6.99   10.67  12
   3  -4   3   57.87    4.93  12
   3  -3   5  135.12    6.42  12
   4  -5   3  335.56    7.29  12
   5  -5   5  110.55    6.08  12
   5   1  10    9.47    9.18  12
   7  -5   7   12.90    7.54  12
   7  -4   8   84.98    8.11  12
   8  -8   0  699.68   10.45  12
   8  -8   2    4.02    6.08  12
   8  -7   5    3.14    6.23  12
   8  -2  10   33.69   11.04  12
   9  -4   9    0.49   10.85  12
  11  -9   0    2.88    9.04  12
  11  -9   2   25.04    9.21  12
  11  -8   5   -1.93   10.60  12
   8  -1  -9    2.11   20.64  11
  10  -5  -7    5.09   18.59  12
   0  15   7   -1.29   21.99  12
   1   1   6    2.28    8.88  12
   5   0  -8    2.78   10.79  12
  10  -6  -6   44.40   16.16  12
  -2   6   2    1.95    5.77  13
  -2   7   3  152.80    9.15  13
  -2   8  -2   -1.28    7.21  13
  -2  11   4   12.23    8.87  13
  -2  13  -2   70.61    9.16  13
  -2  14   3   -0.39   10.74  13
  -2  15   0    0.18   10.86  13
  -2  15   1  237.90   12.01  13
  -1   6  -4  311.17    8.17  13
  -1  13   6    1.00   11.00  13
  -1  17   4    6.76   15.59  13
  -1  18  -1    9.81   16.77  13
   0   7  -6  253.64    8.87  13
   1   0   5    0.83    5.75  13
   1   6  -7    2.63    8.71  13
   2  -3   2   37.53    6.94  13
   2   3  -7    3.30    7.41  13
   2   6  -8   69.36    9.34  13
   3  -1   7  224.94    9.00  13
   3   5  10   16.79   13.08  13
   3   7  -9    8.39   11.01  13
   4  -4   5  108.18    7.89  13
   4  -1   8   59.39    9.14  13
   4   4  -9   27.24   11.09  13
   5  -6  -1   70.21    7.78  13
   5  -6   2    9.59    7.12  13
   6  -6  -3    4.45    7.34  13
   6  -5   6    2.87    8.73  13
   6   0  10   61.64   13.26  13
   7  -7  -2   46.83    7.62  13
   7  -1  10   62.69   14.48  13
   8  -8   1  423.69   10.82  13
   9  -8  -2  427.15   11.43  13
   9  -7  -4    9.32   10.72  13
   9  -6   7   31.93   12.94  13
   9  -5   8   21.10   13.23  13
  10  -7   6   13.12   12.85  13
  11  -9   1   84.30   13.12  13
  11  -7  -5   12.61   13.21  13
  12  -9  -1   19.41   15.20  13
  12  -9   2   30.77   15.25  13
  12  -8   5   12.83   17.84  13
  13  -9  -1   20.74   17.96  13
  -2  15   2    5.10    7.79  13
  -1  10  -5  190.36    7.35  13
  -1  11  -5   -1.07    6.16  13
  -1  15  -4    3.95    9.04  13
   0  14  -6   75.02    9.51  13
   1  15  -7    3.62   12.60  13
   3  -2   6  307.97    7.90  13
   6  -4   7   39.50    6.51  13
   6  -3   8   -2.03    6.39  13
   9  -8   3    0.54    7.58  13
  10  -8   4   -0.63    7.75  13
  12  -9   0    4.57   10.54  13
  12  -9   1   18.86   10.74  13
  -1   8   6    5.63   12.50  13
  -2  10   4    5.20    8.92  13
   3   1  -7  230.42   11.47  13
   5   4  11   50.55   19.32  13
   7  -6  -4  147.32   11.96  13
   7   2 -10    7.80   18.56  13
   8   1 -10   39.95   19.30  13
  -2   6  -1 1959.57   17.29  14
  -2   7  -2  321.24    8.24  14
  -2   9   4  142.54    9.03  14
  -2  10  -3   -0.97    7.25  14
  -2  11  -3    2.39    8.76  14
  -2  12   4  264.44   10.93  14
  -2  14  -2    8.60   10.72  14
  -2  15  -1  234.43   11.89  14
  -2  16   0    8.48   12.76  14
  -2  16   1   20.24   12.98  14
  -1   4  -3  329.42    9.07  14
  -1   9  -5   82.86    7.75  14
  -1  12  -5    7.78    8.82  14
  -1  16   5    3.61   15.46  14
  -1  17  -3   96.96   15.73  14
  -1  18  -2    9.86   17.87  14
   0   4  -5    0.69    5.71  14
   0  15  -6   15.34   15.09  14
   1   3  -6  129.35    8.44  14
   2   1  -6  216.51    9.88  14
   3  -4  -1  285.25    9.90  14
   3   3  -8   75.96    9.43  14
   4  -5  -1 1091.91   14.78  14
   4  -3   6   19.70    7.40  14
   4  -2   7  205.26    8.77  14
   4   3  10   -1.87   10.98  14
   4   8 -10  110.40   15.96  14
   4   9 -10    1.43   15.89  14
   5  -6   0    2.34    6.40  14
   5  -6   1   68.79    7.68  14
   5  -4   6  329.61    9.21  14
   5  -3   7   22.94    8.90  14
   5  -2   8   28.41    8.98  14
   5   2  -9  111.46   11.77  14
   5   5 -10   19.64   13.32  14
   6  -6   4  112.14    7.86  14
   7  -7   3  199.65    8.35  14
   8  -7  -3    4.32    8.81  14
   8  -6   6   -4.83   10.71  14
   8  -3   9   40.84   13.22  14
   9  -8  -1   53.83    9.18  14
   9  -7   5   61.00   11.02  14
  10  -6   7   19.66   13.19  14
  11  -8  -3    1.75   12.90  14
  11  -7   6   65.53   15.30  14
  13  -9   0    4.17   16.72  14
  13  -9   1   19.13   17.96  14
  -2   9  -3    1.33    5.21  14
  -2  12  -3   75.12    6.60  14
  -1   3  -2 1644.21   18.26  14
  -1   8  -5  451.66    8.32  14
  -1  13  -5    5.18    7.65  14
  -1  16  -4   17.75   10.64  14
   0   6  -6  529.52    9.16  14
   3  -4   2   94.10    5.44  14
   3   6  -9   20.23    7.88  14
   4  -5   2   88.30    5.17  14
   7  -6   5    4.12    6.09  14
   8  -7   4   55.60    6.49  14
   9  -8   2  381.06    8.43  14
  10  -5   8    2.73   10.80  14
  11  -8   4   57.77    9.41  14
   8  -4  -7   26.74   19.22  13
   8  -5  -6   45.66   13.20  14
  11  -4  -8    6.48   25.58  14
   1   5   8    1.00   10.73  14
   2   5   9   26.85   13.48  14
   4   7  11   21.44   22.26  14
  12  -7  -5    3.37   19.12  14
  -2  13  -3    5.22    8.79  15
  -2  13   4    0.12   10.76  15
  -2  15  -2    9.42   10.88  15
  -2  15   3   22.66   12.10  15
  -2  16  -1    9.77   12.97  15
  -2  16   2   10.43   13.07  15
  -1   5  -4    6.09    5.84  15
  -1  14  -5    8.19   11.90  15
  -1  14   6   38.57   13.50  15
   0  16  -6   37.70   18.02  15
   1   5  -7   31.50    7.55  15
   1  10  -8   31.48   11.09  15
   1  11  -8   70.07   13.19  15
   2  -3   0    1.20    7.38  15
   2  -3   1  107.22    8.38  15
   2  -2   4  431.62   10.00  15
   2   5  -8   14.64    8.88  15
   4   1   9    0.44    8.90  15
   4   7 -10   37.94   13.48  15
   6   3 -10   22.50   13.43  15
   6   3  11   89.54   16.04  15
   7  -7  -1    3.27    7.27  15
   7  -7   2   46.46    7.52  15
   7  -2   9   -4.75   12.84  15
   8  -5   7   99.48   11.17  15
   8  -4   8  131.08   11.58  15
   9  -8   0   -0.06    8.92  15
   9  -8   1   56.83    9.15  15
  10  -8  -2    6.58   10.79  15
  10  -8   3  137.42   11.32  15
  11  -6  -6   43.85   14.50  15
  11  -6   7   -4.87   15.44  15
  12  -8  -3    5.42   15.21  15
  12  -8   4    1.95   15.17  15
  13  -8  -3   65.51   18.22  15
  -2   5   0   -0.60    4.36  15
  -2   8  -3   49.74    5.59  15
  -2  14  -3    1.90    7.57  15
  -1   7  -5   63.28    5.65  15
  -1  17  -4   -1.97   11.01  15
   0  11  -7   -0.11    7.68  15
   1  12  -8    7.77    9.33  15
   4  -5   0   -1.05    4.11  15
   4  -5   1 1033.70   12.09  15
   5  -5   4  221.41    6.71  15
   8  -1  10   33.29   11.06  15
   9  -6   6  126.73    8.30  15
  10  -7   5   -3.33    8.97  15
   4   1  -8   62.26   11.30  15
  11  -5  -7   31.84   19.18  15
  -2   5   1   -0.24    6.02  16
  -2   6  -2    2.20    5.81  16
  -2   8   4   21.78    7.60  16
  -2  14   4   19.26   11.02  16
  -2  16  -2    6.86   12.94  16
  -2  16   3    7.46   13.18  16
  -2  17  -1   13.64   15.10  16
  -2  17   0   -2.88   15.10  16
  -2  17   1   12.28   15.17  16
  -1  15  -5  122.73   13.49  16
   0   9  -7    0.94    8.85  16
   0  10  -7    2.42   10.57  16
   0  12  -7   -1.39   11.84  16
   0  13  -7    0.77   13.01  16
   1  -1   3 3849.50   30.09  16
   1   3   7   24.40    7.66  16
   1   9  -8   55.66   11.09  16
   1  13  -8    0.57   15.34  16
   2   1   7  232.40    9.46  16
   2   9  -9   16.72   12.92  16
   2  10  -9    8.95   13.19  16
   2  11  -9   15.01   15.39  16
   2  12  -9   21.98   16.84  16
   3  -4   0   -0.01    6.16  16
   3  -4   1  318.64    9.23  16
   3  -3   4    1.74    5.81  16
   3   1   8    2.40    8.85  16
   3   3   9    0.16    8.93  16
   3   5  -9  265.94   12.29  16
   4  -4   4  167.23    8.33  16
   4   3  -9    1.39   10.77  16
   5  -5  -3  196.42    9.64  16
   5   0   9    0.70   10.68  16
   5   2  10    4.01   12.90  16
   5   5  11   64.35   16.16  16
   6  -6   3    2.83    7.22  16
   6  -5   5   -2.62    7.21  16
   6  -1   9   95.39   11.23  16
   7  -7   0  404.91    9.69  16
   7  -7   1    1.00    7.25  16
   7  -5   6   26.01    8.87  16
   7  -3   8  111.37   11.31  16
   7   0  10   59.84   13.48  16
   8  -7   3    4.48    8.70  16
   9  -3   9    1.14   15.19  16
  10  -8  -1    2.88   10.74  16
  10  -8   2    8.20   10.79  16
  10  -7  -4   33.98   11.09  16
  11  -8  -2   13.80   12.05  16
  11  -8   3   -6.77   12.92  16
  -2   7  -3  144.97    6.37  16
  -2  11  -4   10.57    6.21  16
  -2  12  -4  254.42    7.72  16
  -2  15  -3   24.93    9.12  16
  -2  17   2   12.19   10.83  16
  -1   2   0    0.95    5.14  16
  -1  16  -5    8.06   10.84  16
   0   2  -4    6.02    4.41  16
   0  14  -7   -0.06   10.76  16
   1   8  -8   -1.39    7.63  16
   6  -6  -2    6.52    5.15  16
   6   1  10   13.23    9.23  16
   7  -4   7   12.85    6.30  16
   8  -6   5  273.60    7.87  16
   9  -7   4    9.99    7.46  16
   9  -5   7   24.47    9.20  16
   9  -4   8   16.99    9.29  16
  10  -8   0   39.86    7.86  16
  10  -8   1   -1.27    7.54  16
  11  -7   5    8.07    9.24  16
  12  -8   3    5.42   10.64  16
  13  -8   3   58.01   12.93  16
  -1  15   6    3.56   18.82  16
   3   6  10   24.83   16.15  16
  12  -6  -6    0.57   20.19  16
  -2   5  -1    0.35    5.94  17
  -2   6   3   38.93    6.52  17
  -2  10  -4    9.70    7.17  17
  -2  13  -4   -1.64   10.71  17
  -2  15   4    3.65   13.04  17
  -2  17  -2   11.95   15.24  17
  -2  18   0    7.84   16.70  17
  -1  10  -6    7.77    8.65  17
  -1  11  -6   16.31    9.78  17
  -1  12  -6    4.28   10.66  17
   0   5  -6  243.57    9.10  17
   0   8  -7   -3.63    8.79  17
   2  -1   5   28.97    6.11  17
   2   0   6   34.04    7.57  17
   2   8  -9    2.41   11.04  17
   3  10 -10   50.48   18.21  17
   4   4  10   27.68   13.08  17
   4   6 -10    4.67   13.28  17
   5   4 -10   10.32   13.24  17
   6  -2   8    1.20    8.82  17
   7  -6   4  143.31    8.70  17
   8  -7  -2    6.02    8.75  17
   9  -7  -3   51.57    9.27  17
   9  -6  -5  166.70   12.11  17
  10  -6   6   51.20   12.90  17
  10  -3   9    6.22   17.76  17
  11  -8  -1   32.37   11.08  17
  11  -8   2   20.24   11.90  17
  12  -8  -2   -4.10   13.19  17
  12  -7   5    1.26   15.33  17
  13  -8  -2   34.91   15.70  17
  -3  11   0    2.91    5.07  17
  -3  12   0   -0.88    6.17  17
  -2   9  -4  141.38    6.18  17
  -2  14  -4   15.79    7.74  17
  -2  16  -3    7.31    9.24  17
  -2  18  -1   10.19   12.64  17
  -2  18   1    2.79   12.67  17
  -1   6  -5    2.03    5.19  17
  -1   9  -6   86.02    6.71  17
  -1  13  -6   -7.48    7.86  17
   0   3  -5   -0.11    4.00  17
   0  15  -7   -4.85   12.70  17
   1   7  -8    4.23    6.34  17
   4   0   8   10.09    6.27  17
   5  -4   5   13.83    5.21  17
   6  -6   2    7.97    5.11  17
   6  -4   6   13.42    6.28  17
   8  -7   2    7.00    6.10  17
   8  -2   9    2.44    9.20  17
  10  -7   4   28.67    7.76  17
  11  -8   1   30.86    7.97  17
  12  -8   2    2.45    9.30  17
  -1   2   1  494.07   20.13  17
   2   3   8   -0.77   10.65  17
   7  -5  -5   76.88   11.66  17
  -3  10   0    1.08    7.17  18
  -3  10   1    1.27    7.24  18
  -3  11  -1  307.85    8.98  18
  -3  11   1  304.01    9.40  18
  -3  12  -1  121.41    9.38  18
  -3  12   1  126.65    9.48  18
  -3  13   0    4.69    8.91  18
  -3  13   1   -1.68    8.85  18
  -2   5   2   32.61    6.60  18
  -2   8  -4   22.16    7.34  18
  -2  15  -4   10.44   12.82  18
  -2  17   3  -11.95   15.64  18
  -1  14  -6   50.76   13.11  18
   0   1  -3   -1.91    6.85  18
   0   7  -7    0.56    8.68  18
   1   1  -5    7.02    5.88  18
   1   4  -7   49.05    7.66  18
   2   2  -7  474.01   11.68  18
   2   4  -8    3.01    8.68  18
   2   7  -9   -0.50   10.96  18
   3   0   7    0.25    7.22  18
   3   2  -8   24.80    8.97  18
   3   9 -10   39.08   15.52  18
   5  -5   3  193.55    8.43  18
   5  -1   8   34.46    8.97  18
   6  -6  -1  346.32    9.95  18
   6  -5  -4   52.27    7.99  18
   6  -3   7   31.39    8.82  18
   6   4  11    7.56   18.06  18
   8  -7  -1   69.67    9.17  18
   8  -5   6   44.36    9.05  18
   9  -7   3   55.72    9.11  18
  10  -5   7    5.69   12.90  18
  10  -4   8    7.57   15.21  18
  11  -8   0   -1.31   10.86  18
  11  -7  -4   13.96   12.98  18
  11  -6   6   43.86   14.25  18
  12  -8  -1    9.46   13.01  18
  12  -8   1   14.34   12.94  18
  12  -7  -4   32.82   15.34  18
  13  -8  -1   22.73   15.39  18
  13  -8   2   28.41   15.61  18
  -3   9   0    8.13    5.14  18
  -3  10  -1    3.88    5.02  18
  -3  13  -1    2.13    6.22  18
  -3  14   0    2.71    7.54  18
  -2   6  -3   37.93    4.50  18
  -2  17  -3   -1.38   10.92  18
  -1   2  -1  438.17   12.52  18
  -1   3  -3   17.39    4.62  18
  -1   4  -4  100.90    5.48  18
  -1   8  -6    4.45    6.29  18
  -1  15  -6    1.43   10.77  18
   3  -2   5   26.56    4.36  18
   3   8 -10    5.81   10.78  18
   4  -3   5  224.71    6.99  18
   6  -6   1  344.64    7.84  18
   7  -1   9   34.11    7.96  18
   8  -7   1   64.06    6.62  18
   8  -4   7   20.84    7.79  18
   8  -3   8    8.98    7.78  18
   8   0  10   85.73   11.41  18
   9  -6   5  153.26    8.29  18
  11  -7   4   10.82    9.08  18
  11  -5   7   40.42   10.85  18
  11  -4   8    9.14   12.50  18
  12  -8   0   99.36    9.72  18
  12  -6   6    0.39   10.93  18
  13  -8   0   -4.94   10.89  18
  13  -8   1   15.45   10.92  18
  -2  11   5   28.36   11.10  18
  -2  12   5  331.16   15.38  18
  -1  16   6   15.60   22.20  18
   1   0  -4   17.48    7.81  18
   4  -4  -3   90.61    8.76  18
   7  -6  -3    2.90    8.83  18
   8  -6  -4   11.28   10.66  18
  -3   9  -1  258.91    8.82  19
  -3   9   1  264.09    9.22  19
  -3  11  -2    9.93    8.14  19
  -3  11   2   10.45    8.15  19
  -3  12  -2    8.75    8.81  19
  -3  12   2   15.96    8.81  19
  -3  13  -2   36.35    8.98  19
  -3  13   2   37.04    9.08  19
  -3  14  -1    0.99   10.74  19
  -3  14   1   -2.39   10.79  19
  -3  15   0   15.78   10.91  19
  -2   5  -2   32.75    6.22  19
  -2  11  -5   27.86    8.95  19
  -2  12  -5  340.89   11.79  19
  -2  13   5    8.60   10.86  19
  -2  16  -4   -0.95   15.19  19
  -2  16   4    7.54   15.29  19
  -1  16  -6   15.82   17.91  19
   1   2  -6   84.76    8.23  19
   1   6  -8   82.27    9.26  19
   2  -2   3  595.56   11.82  19
   3  -1   6 1087.16   13.95  19
   3   4  -9  150.85   11.67  19
   4  -4   3   88.16    6.60  19
   4  -2   6  111.57    8.04  19
   4  -1   7   28.49    7.50  19
   4   2   9  218.08   12.11  19
   4   5 -10    6.71   13.00  19
   5  -3   6  101.11    7.88  19
   5  -2   7   56.74    9.11  19
   5   3  10   13.55   12.96  19
   5   6  11    4.08   18.17  19
   6  -6   0    0.12    7.08  19
   6  -5   4   54.31    7.56  19
   7  -6   3    2.11    7.19  19
   7  -5   5   84.59    9.08  19
   8  -7   0    0.22    8.04  19
   8  -6   4    6.28    8.73  19
   9  -7  -2  300.16   10.71  19
   9  -2   9   -9.72   15.26  19
  10  -7  -3   34.50   10.98  19
  12  -7   4   31.68   15.01  19
  13  -7  -4    1.68   17.92  19
  13  -7   4    8.88   17.79  19
  -3  10  -2  165.86    6.41  19
  -3  10   2  157.43    6.77  19
  -3  14  -2   51.01    7.83  19
  -3  15  -1   -0.83    7.74  19
  -3  15   1   -0.65    7.77  19
  -2   7  -4   16.48    5.26  19
  -2  10  -5   39.62    6.43  19
  -2  13  -5    3.56    7.76  19
   0   4  -6 1432.98   14.20  19
   0  11  -8   15.11    9.20  19
   0  12  -8    1.60    9.28  19
   1  12  -9    7.29   11.13  19
   5   1   9    0.42    7.57  19
   6   0   9    0.04    7.73  19
   7   1  10   56.52    9.74  19
   9  -7   2  291.82    7.99  19
   9  -5   6  177.96    8.57  19
  10  -7   3   31.80    7.76  19
  10  -6   5   48.99    8.00  19
  -2   7   4   16.93    9.09  19
  -2  10   5   44.34   11.15  19
   2   6   9  162.05   14.81  19
   3   7  10   67.46   16.68  19
   6   2 -10   70.90   16.52  19
   9  -5  -6  186.77   15.13  19
  10  -6  -5   58.39   13.76  19
  -3   8   0   -0.17    7.12  20
  -3   9  -2  140.52    8.01  20
  -3  14   2   52.47   11.05  20
  -3  16   0   -6.53   13.01  20
  -2   9  -5   47.33    7.46  20
  -2  14  -5  123.33   13.26  20
  -2  14   5  119.69   13.66  20
  -2  17  -4    7.82   16.72  20
  -2  17   4   -5.13   18.01  20
  -1   5  -5  269.03    9.19  20
  -1   7  -6   12.27    7.40  20
   0   6  -7   -4.14    8.77  20
   0  10  -8   44.61   11.11  20
   0  13  -8  110.70   15.67  20
   0  14  -8   15.99   17.92  20
   1   0   4   15.00    6.31  20
   1   2   6   84.35    8.42  20
   1  10  -9   -0.29   13.05  20
   1  11  -9   22.77   15.30  20
   2   6  -9  184.66   11.77  20
   3  -3   3  600.98   10.78  20
   3   7 -10   79.60   13.65  20
   5  -5  -2  469.82   10.91  20
   5  -5   2  466.02    9.26  20
   5   1  -9    1.03   10.84  20
   6   2  10   65.49   13.21  20
   7  -4   6    9.16    8.67  20
   7  -2   8    6.11   10.84  20
   9  -4   7    5.39   10.75  20
   9  -3   8  161.22   13.52  20
  10  -2   9   60.48   16.81  20
  11  -7   3  126.78   11.46  20
  -3   8  -1  150.21    6.41  20
  -3   8   1  142.88    6.58  20
  -3  11  -3    4.49    6.14  20
  -3  12  -3    8.82    6.26  20
  -3  13  -3    8.00    6.43  20
  -3  15  -2   77.21    8.13  20
  -3  15   2   78.36    8.27  20
  -3  16  -1    5.45    9.22  20
  -3  16   1    2.58    9.19  20
  -2  15  -5    2.15    9.31  20
  -1  11  -7   23.91    7.75  20
  -1  12  -7   42.68    9.11  20
  -1  13  -7    8.32    9.17  20
   0   9  -8   66.21    7.98  20
   5   6 -11   14.23   12.68  20
   7  -3   7   37.19    6.47  20
   9  -7  -1  105.54    6.97  20
   9  -7   1  103.60    6.83  20
  11  -7  -3  123.46    8.61  20
  11  -6   5   -0.60    9.08  20
  12  -7   3   -1.12    9.18  20
   0   6   7    0.71   14.36  18
   0  12   8    2.05   20.69  19
   0   4   6 1526.91   29.35  20
   0  13   8   95.27   22.70  20
   3  -3  -3  572.22   18.24  20
   3   4   9  136.39   14.14  20
   4   5  10    5.26   15.81  20
   5   3 -10    8.64   15.95  20
   6   0  -9    1.54   13.25  20
   7   1 -10   65.50   16.95  20
  -3   9   2  141.91    8.51  21
  -3  10  -3  186.86    8.34  21
  -3  11   3    3.96    8.65  21
  -3  12   3    8.67    8.92  21
  -3  13   3    6.15   10.02  21
  -3  14  -3    6.48   10.77  21
  -3  16  -2    2.52   13.01  21
  -3  17   0    1.99   15.18  21
  -2   4   0  150.46    8.57  21
  -2  15   5    1.17   13.21  21
  -2  16  -5   -9.10   15.45  21
  -1  10  -7    9.72   10.73  21
  -1  14  -7    2.78   15.19  21
  -1  15  -7   12.95   17.72  21
   1  -1   2 2045.88   25.01  21
   1   9  -9   -1.59   12.94  21
   2   3  -8    0.22    8.75  21
   2  10 -10   -4.44   15.68  21
   3   2   8   25.16    8.87  21
   4   2  -9  232.86   12.53  21
   5  -5   1   53.93    6.22  21
   5  -4   4   12.04    7.25  21
   6  -4   5  621.09   10.61  21
   6  -1   8  102.48    9.40  21
   7  -6  -2  141.75    8.53  21
   7  -6   2  160.05    8.08  21
   8  -6   3   80.40    9.13  21
   8  -5   5  128.89    9.24  21
   8  -1   9   -1.09   13.03  21
   9  -7   0  194.05    9.73  21
   9  -6   4   85.50    9.14  21
  10  -7  -2   53.52   11.09  21
  10  -7   2   58.81   10.89  21
  10  -5   6   -6.68   11.89  21
  10  -3   8    3.98   15.06  21
  11  -6  -5   -5.63   13.15  21
  12  -7  -3   -0.95   13.10  21
  12  -6   5   22.98   15.12  21
  13  -7  -3   18.67   15.56  21
  13  -7   3   10.29   15.49  21
  -3   8  -2  293.51    7.48  21
  -3  15  -3  120.15    9.69  21
  -3  16   2    7.86    9.21  21
  -3  17  -1    2.56   10.78  21
  -3  17   1   -1.87   10.84  21
  -2   4  -1  213.01    7.47  21
  -2   5  -3  262.56    7.03  21
  -2   6  -4  404.60    8.15  21
  -2   8  -5    8.55    5.19  21
  -1   6  -6  316.46    7.61  21
  -1   9  -7  407.18    8.66  21
   0   8  -8   -1.22    7.57  21
   1   5  -8    3.62    6.15  21
   1   8  -9   34.84    7.85  21
   3   6 -10   22.44    9.33  21
   4  -4   2   84.49    5.16  21
   6  -5   3   38.23    5.39  21
   8   1  10   30.61   11.04  21
  10  -4   7   12.75    9.25  21
  11  -7   2  202.20    8.71  21
  11  -5   6   13.63    9.19  21
  -2   9   5   49.21    9.61  21
   1   1   5    7.45    7.19  21
   1   6   8   75.70   12.02  21
   3  -1  -6 1004.31   23.07  21
  -3   7   0  266.93    8.27  22
  -3   9  -3   72.25    7.60  22
  -3  10   3  174.82    8.91  22
  -3  14   3    5.67   10.90  22
  -3  15   3  128.01   13.52  22
  -3  16  -3  136.30   13.61  22
  -3  17  -2   31.77   15.41  22
  -2   4   1  216.54    9.76  22
  -2  11  -6   50.50   10.85  22
  -2  12  -6  233.87   11.70  22
  -2  13  -6   99.88   12.95  22
  -2  14  -6   59.41   13.19  22
  -2  16   5   -6.24   15.63  22
  -1   2  -2 3179.10   28.21  22
   0   5  -7    2.68    7.20  22
   1   3  -7   25.68    7.51  22
   2   2   7  441.90   11.46  22
   2   5  -9   27.16   10.91  22
   2   9 -10   -5.66   15.42  22
   4   1   8   57.45    9.16  22
   4   4 -10   29.45   13.20  22
   5  -5  -1   59.10    6.32  22
   5  -5   0 1241.62   14.12  22
   5   0   8    3.10    8.70  22
   5   4  10   19.10   13.05  22
   6  -3   6   -2.17    7.20  22
   6  -2   7    7.12    8.83  22
   6   4 -11   14.00   18.04  22
   7  -6   1   17.65    7.30  22
   7  -5   4   64.36    7.64  22
   7   0   9   -4.83   10.93  22
   8  -6  -3   78.25    9.40  22
   8  -4   6  213.68    9.82  22
   8  -2   8   36.04   11.05  22
   9  -6  -4   84.73    9.54  22
   9  -1   9   21.77   15.19  22
  10  -7  -1   28.12    9.03  22
  10  -7   0    2.27    8.81  22
  10  -7   1   30.89    9.05  22
  10  -6   4    5.91   10.58  22
  11  -7  -2  213.58   12.01  22
  11  -4   7   20.25   15.06  22
  11  -3   8  187.38   16.18  22
  12  -7   2   97.81   13.24  22
  12  -6  -5   31.94   15.42  22
  12  -5   6   -5.21   15.34  22
  13  -7   2   -3.27   15.24  22
  -3   7  -1  230.10    6.56  22
  -3  11  -4  450.13    8.83  22
  -3  12  -4   -4.94    6.32  22
  -3  13  -4   49.41    7.92  22
  -3  14  -4  142.91    8.41  22
  -3  18   0    0.81   12.71  22
  -2  10  -6  170.60    7.22  22
  -2  15  -6   21.83   10.93  22
  -1   8  -7   48.51    6.56  22
   4  -3   4    7.00    4.16  22
   4   7 -11   18.52   12.96  22
   7  -6  -1   16.28    5.29  22
   7  -6   0    1.47    5.11  22
   7   2  10    5.03   10.70  22
   8  -3   7   28.80    7.77  22
   9  -5   5   98.41    6.92  22
  11  -7   1    1.89    7.63  22
  11  -6   4  184.76    8.73  22
  12  -7  -2   90.96    9.66  22
  12  -4   7    5.08   12.56  22
  13  -7  -2   -6.59   10.92  22
   0  11   8   14.04   24.18  20
   0  14   8    4.82   25.52  22
   4  -1  -7   29.33   10.96  22
   7  -4  -6    3.47   12.44  22
   9  -4  -7   -0.69   15.51  22
  -1  12   7   40.55   16.08  22
  -1  13   7    4.49   16.11  22
   0   1   3   -0.54    8.22  22
   3   0  -7   -0.71    9.00  22
   3   8  10    4.05   18.54  22
  -3   7   1  243.67    8.31  23
  -3   8  -3  815.14   11.58  23
  -3   8   2  323.41   10.04  23
  -3  10  -4  286.38   10.03  23
  -3  15  -4   12.43   12.99  23
  -3  16   3  119.03   13.79  23
  -3  17  -3    9.65   15.47  23
  -3  17   2   24.26   15.51  23
  -2   4  -2   92.36    7.07  23
  -2   7  -5   98.82    7.84  23
  -1   3  -4  209.44    8.11  23
  -1   4  -5  108.32    6.73  23
   0   2  -5   -0.38    5.72  23
   0   7  -8   59.43    9.27  23
   1   7  -9  220.11   11.95  23
   2  -1   4  341.51    9.58  23
   2   4   8    0.73    8.77  23
   2   8 -10   52.81   13.37  23
   3  -3   2  316.59    9.08  23
   3  -2   4  106.13    6.90  23
   3   3  -9   -0.15    8.91  23
   4  -4  -2   83.79    7.21  23
   4   3   9    2.47   10.69  23
   5  -3   5   85.93    7.73  23
   5  -1   7  163.80    9.71  23
   5   2   9   97.86   11.31  23
   5   5 -11   74.59   16.16  23
   6  -5  -3   41.68    7.69  23
   6   1   9   92.42   11.35  23
   6   3  10   24.86   13.16  23
   8  -6   2   27.03    7.38  23
   9  -6   3  143.79    9.45  23
  10  -5  -6    2.23   11.93  23
  10  -1   9   49.01   15.89  23
  11  -7  -1    5.72   10.71  23
  11  -7   0   38.79   10.97  23
  12  -7  -1   13.47   12.89  23
  12  -7   0    7.60   12.77  23
  12  -7   1   28.53   12.86  23
  12  -6   4    3.10   13.07  23
  13  -7  -1    9.74   15.10  23
  13  -7   0    0.16   15.09  23
  13  -7   1    5.51   15.20  23
  13  -6   4   33.04   15.48  23
  -3   7  -2   26.35    4.26  23
  -3  16  -4   76.13   11.08  23
  -2   9  -6  117.07    6.92  23
   0  12  -9   -4.28   11.07  23
   2  -2   2 1548.94   18.02  23
   4  -4   1   37.86    4.70  23
   5  -2   6  126.37    6.23  23
   9  -4   6   22.93    7.72  23
   9  -2   8   70.93    9.44  23
  10  -5   5  241.66    8.93  23
   9  -3  -8  149.26   24.68  22
  -1  14   7    0.93   18.72  23
   1   4   7   44.48    9.57  23
   2   0  -6   35.86    9.34  23
   5  -4  -4   12.92    9.00  23
   8  -5  -5  118.45   11.87  23
  -3   9  -4   62.27    7.64  24
  -3   9   3   73.28    7.91  24
  -1   5  -6   13.45    7.36  24
  -1   7  -7    2.97    8.66  24
  -1  11  -8   69.66   13.16  24
  -1  12  -8    8.26   13.04  24
  -1  13  -8    4.78   15.28  24
   0   3  -6  527.45   11.22  24
   0  11  -9    2.19   15.10  24
   1   4  -8   12.27    8.85  24
   2   1   6  207.46    9.29  24
   2   7 -10    9.63   13.11  24
   3   1   7  227.88    9.17  24
   3   5 -10   23.41   12.93  24
   4  -2   5  866.46   12.28  24
   4   0   7    1.84    7.20  24
   4   6  10    7.09   13.12  24
   5  -4   3 1020.00   11.92  24
   6  -5   2   94.16    7.81  24
   7  -4   5   -0.22    8.04  24
   7  -1   8  114.13   11.30  24
   8  -6  -2   21.07    7.46  24
   8  -5   4   33.65    8.73  24
   8   0   9   -2.55   12.90  24
   9  -3   7   16.71   10.90  24
  10  -6  -4    1.02   10.83  24
  10  -6   3    6.73   10.60  24
  11  -5  -6   11.89   13.20  24
  -3  12  -5    5.09    7.52  24
  -3  13  -5   60.64    7.94  24
  -3  14  -5   21.78    9.09  24
  -3  17  -4    9.00   12.62  24
  -3  17   3    2.50   11.06  24
  -2   5  -4  517.01    8.68  24
  -2   8  -6   10.36    6.28  24
  -1  10  -8   27.31    7.84  24
   0  10  -9   -5.15    9.25  24
   2   0   5    1.33    4.03  24
   4   6 -11   56.56   11.53  24
   6  -4   4   38.61    5.41  24
   7  -5   3   -0.55    5.06  24
   7  -3   6  600.47    9.56  24
   7  -2   7    1.56    6.20  24
   8  -6   1  326.94    7.45  24
   8   2  10   38.50   11.09  24
   9  -6   2  188.87    7.48  24
  10  -4   6    5.57    7.62  24
  10  -2   8   -1.86    9.35  24
  11  -6   3    3.85    7.70  24
  11  -5   5   22.05    9.01  24
  12  -5   5   -0.87    9.36  24
  13  -6   3    2.88   10.77  24
  13  -5   5   29.25   11.01  24
  -1  11   7   25.35   15.74  24
  -1  15   7    6.28   22.02  24
   2   1  -7  231.25   11.29  24
   2   7   9    0.61   13.40  24
   3   5   9  253.24   15.05  24
   4   0  -8    8.15   10.80  24
  -4  12  -1    0.20    8.86  25
  -4  12   0   28.01    8.85  25
  -4  13  -1  516.92   11.28  25
  -4  13   0   -1.59    8.82  25
  -4  14  -1   26.18   10.91  25
  -4  14   0   90.87   11.13  25
  -3   6  -1  767.31   11.45  25
  -3   7  -3    7.10    7.19  25
  -3  11  -5   24.32    8.83  25
  -3  12   4    1.45    8.83  25
  -3  13   4   50.09   11.11  25
  -3  14   4  149.33   11.89  25
  -3  15  -5   17.09   14.16  25
  -2   6  -5    3.06    7.07  25
  -2  12  -7  183.32   13.45  25
  -2  13  -7    0.37   13.01  25
  -2  14  -7   64.12   15.57  25
   0   1  -4 2358.77   23.60  25
   0   4  -7    0.37    7.24  25
   0   6  -8  175.25    9.81  25
   0   9  -9    3.55   12.81  25
   1   6  -9    8.54   10.76  25
   1  10 -10   13.55   15.64  25
   2   4  -9  153.00   10.13  25
   3  -1   5  415.93    9.37  25
   3   0   6  159.20    8.64  25
   3   1  -8    2.93    8.79  25
   4  -4  -1   41.78    6.43  25
   4  -4   0  138.79    7.40  25
   4  -1   6   16.35    7.30  25
   6   0   8   18.88    8.94  25
   7  -5  -4   62.71    7.92  25
   8  -6  -1  334.61    9.54  25
   8  -6   0  229.71    8.73  25
   9  -6  -3  153.37    9.88  25
  10  -3   7    5.50   12.80  25
  11  -6  -4  206.94   12.29  25
  11  -4   6   33.21   12.95  25
  11  -2   8   40.96   15.65  25
  12  -6  -4    9.42   13.08  25
  12  -6   3    4.89   12.81  25
  12  -5  -6    0.96   15.51  25
  13  -6  -4   39.27   15.65  25
  -4  11  -1   19.41    6.33  25
  -4  11   0   -1.00    6.17  25
  -4  12  -2   77.19    6.67  25
  -4  13  -2   27.23    6.50  25
  -4  14  -2  120.49    8.33  25
  -4  15  -1   47.76    9.21  25
  -4  15   0    2.88    7.63  25
  -3   6   0    0.94    4.19  25
  -3   8  -4  146.60    6.27  25
  -3  10  -5   81.95    6.71  25
  -3  16  -5  126.40   11.49  25
  -2   4  -3   81.32    5.20  25
  -2  11  -7   10.83    7.61  25
  -1   2  -3 4142.21   28.26  25
  -1   9  -8   53.86    8.00  25
   6  -5   1   51.04    5.52  25
   7   1   9   32.99    7.96  25
   7   3  10    1.32   10.68  25
   8  -4   5    0.63    6.13  25
   8  -1   8    0.88    7.72  25
   9  -5   4   -2.07    6.30  25
   9   0   9    2.83   10.64  25
  10  -6   2   44.55    6.50  25
  11  -3   7   13.38   10.67  25
  12  -4   6   -2.92   10.74  25
  12  -3   7    3.46   11.04  25
  -2   5   3  289.79   12.62  25
   3   9  10   31.86   19.17  25
   6  -4  -5  611.04   16.44  25
  10  -4  -7   14.20   16.20  25
  -4  10  -1  421.16    9.66  26
  -4  11  -2    2.60    8.65  26
  -4  11   1   27.92    8.90  26
  -4  12   1    6.52    8.78  26
  -4  13   1  496.76   11.50  26
  -4  14   1   32.94   10.89  26
  -4  15  -2    5.48   12.79  26
  -4  15   1   49.21   12.08  26
  -4  16  -1    1.47   13.05  26
  -4  16   0   82.77   13.39  26
  -3   6  -2   59.87    6.21  26
  -3   7   2   26.95    6.03  26
  -3  11   4  476.20   12.65  26
  -3  15   4   17.82   13.15  26
  -3  16   4   83.07   15.68  26
  -2   7  -6   46.76    7.50  26
  -2  10  -7  220.63   11.57  26
  -1   6  -7    1.45    8.65  26
   1   9 -10    0.56   15.31  26
   2   6 -10   29.01   12.98  26
   3  -3   1 2752.83   22.57  26
   3   3   8   66.79    9.33  26
   4  -3   3 1101.49   13.03  26
   4   3 -10    0.45   11.89  26
   5   1   8   34.85    8.97  26
   5   2 -10    1.12   12.97  26
   5   5  10   22.39   13.13  26
   6  -5  -2   90.05    7.97  26
   6  -3   5  286.58    8.98  26
   6   4  10   12.49   13.20  26
   9  -6  -2  198.89    9.98  26
   9  -6   1  127.55    9.45  26
  10  -6  -3    2.55   10.64  26
  10   0   9   -6.12   15.64  26
  11  -6   2    6.22   10.67  26
  13  -6   2    6.28   14.99  26
  14  -6   2    8.90   17.71  26
  -4  10   0  230.31    7.09  26
  -4  12  -3   20.38    6.39  26
  -4  13  -3  371.83    9.41  26
  -4  14  -3  151.02    8.60  26
  -4  16  -2   33.95    9.36  26
  -3   9  -5  171.81    7.25  26
   0   8  -9   -3.79    7.78  26
   3   7 -11    2.57   11.05  26
   4   2   8   10.48    6.22  26
   6  -5   0    2.54    5.02  26
   6  -1   7    5.14    6.13  26
   6   2   9   27.54    8.02  26
   7  -5   2   24.58    5.33  26
   8  -5   3  210.18    6.68  26
   8  -3   6    4.39    6.26  26
   8  -2   7   59.54    7.89  26
  10  -5   4  161.50    8.34  26
  12  -6   2   -1.41    8.99  26
  -2   8   5    9.30   10.42  26
   0   3   5    1.26    8.02  26
  -2  12   6  218.00   15.24  26
  -2  13   6   91.94   16.57  26
  -2  14   6   61.66   16.48  26
   1   1  -6    1.99    8.88  26
   2   2  -8    9.20   10.74  26
   5   4 -11   51.00   19.42  26
   6   3 -11   96.11   19.75  26
  -4  10  -2    0.07    7.32  27
  -4  11  -3   71.49    9.09  27
  -4  13   2   28.27    9.12  27
  -4  14   2  133.57   11.53  27
  -4  15  -3   47.37   13.04  27
  -4  16  -3   17.17   15.22  27
  -4  16   1   -3.49   13.14  27
  -4  17  -2   14.69   15.55  27
  -4  17  -1    7.54   15.42  27
  -4  17   0    0.53   15.34  27
  -3   6   1  841.27   13.17  27
  -3   7  -4  210.78    8.44  27
  -3   8   3  858.95   14.64  27
  -3  10   4  280.88   11.43  27
  -3  12  -6    6.26   10.82  27
  -3  13  -6    6.33   12.84  27
  -3  14  -6   38.95   13.31  27
  -3  15  -6   93.10   15.64  27
  -2   9  -7   34.95    9.02  27
  -1   8  -8   -1.06   10.79  27
   1  -1   1   69.90    8.96  27
   1   2  -7   42.75    7.76  27
   1   8 -10  100.47   13.77  27
   3   4 -10   32.35   11.23  27
   4   4   9   30.47   10.93  27
   4   5 -11   -1.40   15.59  27
   4   7  10   35.57   13.50  27
   5  -4   2   11.62    5.68  27
   5  -3   4    8.80    7.19  27
   5   3   9   -1.61   10.88  27
   6  -5  -1   63.00    7.71  27
   6  -2   6   68.72    7.66  27
   7  -4   4  482.76    9.81  27
   8   1   9    2.46   13.09  27
   9  -6  -1  123.78    9.55  27
   9  -6   0    2.32    8.75  27
   9  -5  -5  111.62   10.05  27
   9  -4   5   87.69    9.21  27
   9  -1   8    9.08   12.94  27
  10  -6   1   14.07    8.88  27
  11  -6  -3    8.54   10.90  27
  11  -5   4    4.90   10.86  27
  11  -4  -7    5.47   15.57  27
  12  -6  -3    9.72   12.96  27
  12  -5   4   34.38   12.96  27
  13  -6  -3    0.87   15.30  27
  13  -6   1    2.42   13.09  27
  13  -5   4    0.73   15.20  27
  14  -6  -2   -6.04   17.96  27
  14  -6   1   -1.43   15.59  27
  -4   9  -1   83.30    5.81  27
  -4  10   1  398.71    8.47  27
  -3   6  -3  210.60    6.18  27
  -3  11  -6  200.98    8.58  27
   2  -2   1   60.28    6.72  27
   6  -4   3  101.72    5.96  27
   7   0   8  223.05    8.93  27
   8   3  10   31.71   11.29  27
  11  -6   1   -1.15    7.60  27
  12  -6   1   45.95    7.98  27
  14  -6  -1    2.91   11.04  27
  14  -6   0    0.19   11.11  27
  10  -2  -9   53.71   32.07  25
   8   0 -10   96.14   28.09  26
  10  -3  -8    3.22   21.54  27
  -2   4   2   97.46    9.39  27
  -2  15   6   25.71   19.02  27
   0   2   4    7.67    7.56  27
   3  -3  -2  329.32   12.77  27
   6   1 -10   10.53   16.13  27
  12  -4  -7    0.25   22.05  27
  -4   9  -2  123.68    7.94  28
  -4   9   0    1.98    7.10  28
  -4  10  -3    0.00    8.01  28
  -4  11   2   -0.57    8.77  28
  -4  12  -4   12.77    9.88  28
  -4  12   2   84.82    9.43  28
  -4  13  -4   -0.47   10.82  28
  -4  14  -4    4.24   12.78  28
  -4  15  -4   15.83   13.00  28
  -4  15   2    4.30   12.93  28
  -4  16   2   31.10   13.31  28
  -4  17  -3   53.55   18.05  28
  -4  17   1   11.22   15.38  28
  -3   8  -5   32.55    7.47  28
  -3  10  -6   72.19    9.27  28
  -2   5  -5  126.60    8.24  28
  -2   8  -7   20.11    8.85  28
  -2  13  -8    5.61   15.38  28
  -1   3  -5  351.09    9.03  28
  -1   4  -6   92.62    8.05  28
  -1  11  -9   22.75   15.23  28
  -1  12  -9    7.90   15.70  28
   0   5  -8  156.44    9.71  28
   0   7  -9    0.27   10.87  28
   1   5  -9    2.52   10.66  28
   2   3   7    4.89    7.29  28
   3  -3   0 1087.93   16.05  28
   3  -2   3  181.57    7.85  28
   5   0   7   -0.59    8.77  28
   7  -5  -3    2.83    7.21  28
   9  -5   3   26.27    8.78  28
   9  -3   6   -0.19   10.58  28
   9  -2   7   11.43   10.85  28
  10  -6  -2   45.95    9.25  28
  10  -6  -1   14.18    8.89  28
  10  -6   0  360.38   10.72  28
  10  -4   5   56.08   10.94  28
  10  -1   8   -3.45   13.19  28
  11  -6  -2    5.39   10.79  28
  11  -6   0   -3.98   10.80  28
  11  -4   5   21.55   10.97  28
  11  -1   8    1.06   15.47  28
  12  -6  -2    1.39   12.88  28
  12  -4   5   -1.65   13.01  28
  13  -6  -2   -2.49   14.22  28
  13  -6  -1    0.47   13.17  28
  13  -6   0   -2.06   13.09  28
  13  -4   5    5.14   15.38  28
  14  -5   3   10.88   17.68  28
  -4  11  -4    4.30    6.21  28
  -4  16  -4   -0.81   10.90  28
  -2   3  -1   99.37    6.68  28
  -2   4  -4   95.44    5.37  28
  -2   6  -6   36.35    5.48  28
  -2  12  -8    4.91    9.30  28
  -1   7  -8    5.06    6.33  28
   5  -2   5   18.40    5.24  28
   7  -5   1  121.34    6.11  28
   7  -3   5    1.84    5.15  28
   7   4  10   11.26   10.88  28
   8  -5   2   76.03    5.79  28
   9   1   9   26.58   10.85  28
  10  -5   3   49.57    6.52  28
  10  -3   6    3.74    7.65  28
  10  -2   7   29.97    9.05  28
  11  -6  -1    5.17    7.51  28
  12  -6  -1   46.94    7.98  28
  12  -6   0   48.41    7.97  28
  13  -3   6   59.04   12.84  28
   7  -3  -7   40.44   14.87  27
  -2   6   4  459.40   17.26  28
   2  -1  -5   31.56    9.14  28
  -2  11   6   45.66   13.64  28
   2   5   8   12.44   10.95  28
   3   2  -9   26.70   11.16  28
   4   1  -9    1.79   11.73  28
   8  -5  -4   37.02   10.98  28
   8  -4  -6  211.77   13.42  28
  10  -5  -5  279.36   15.17  28
  11  -3  -8  177.79   20.92  28
  -4   9  -3   64.32    7.64  29
  -4   9   1   92.13    7.88  29
  -4  17   2   15.43   15.73  29
  -3   5  -1  174.86    7.64  29
  -3   9  -6  101.79    9.25  29
  -2   3  -2   41.12    6.97  29
  -2   3   0    1.44    7.40  29
  -2  11  -8   12.22   12.92  29
  -1   5  -7   34.81    7.61  29
  -1  10  -9   -0.94   13.10  29
   0   2  -6   35.75    7.72  29
   0  10 -10   96.45   15.87  29
   1   0  -5    0.41    5.83  29
   1   0   3    2.23    6.84  29
   1   3  -8   67.02    9.26  29
   1   3   6  119.56    9.05  29
   1   7 -10   11.27   13.04  29
   2  -1   3 9586.00   42.67  29
   2   5 -10   51.71   11.34  29
   2   8 -11   33.27   17.92  29
   3  -3  -1 2800.80   26.95  29
   3   2   7    5.61    7.43  29
   3   6 -11    8.78   15.62  29
   3   6   9   20.20   11.12  29
   4  -2   4  116.61    6.83  29
   4   1   7   31.77    7.49  29
   5  -4   1   57.02    6.33  29
   5  -1   6   31.26    7.48  29
   5   6  10  154.04   14.30  29
   6   1   8  100.61    9.48  29
   6   5  10   31.49   15.19  29
   7  -2   6   -2.21    8.83  29
   7  -1   7   77.43    9.03  29
   7   2   9    7.58   12.79  29
   8  -4   4    3.32    8.80  29
   8   0   8  293.18   12.19  29
  10   1   9   50.33   15.69  29
  11  -5  -5    8.64   13.13  29
  11  -5   3   68.22   11.01  29
  11  -3   6   16.39   12.87  29
  11  -2   7   29.92   13.21  29
  12  -5  -5    1.96   14.32  29
  12  -5   3   44.40   12.86  29
  12  -3   6    9.40   15.10  29
  12  -2   7   12.24   15.49  29
  13  -5  -5   28.89   16.92  29
  13  -5   3   14.95   14.27  29
  -4   8  -1    1.15    5.09  29
  -4  10  -4  406.98    8.49  29
  -4  13  -5   72.84    8.11  29
  -4  14  -5   17.84    9.18  29
  -3  13  -7   19.85    9.30  29
  -3  14  -7   20.79   11.03  29
  -2  10  -8    5.07    7.76  29
  -1   2  -4 2680.96   21.58  29
   1   7   8    6.83   12.67  29
   3  10  10   49.58   25.54  29
   2   3  -9  204.92   12.38  29
   2   8   9    2.30   13.41  29
   5  -4  -3 1105.52   17.58  29
  -4   8  -2  117.96    7.99  30
  -4   8   0 1453.49   14.87  30
  -4  10   2    0.99    7.21  30
  -4  12  -5   35.11   10.96  30
  -4  13   3  412.00   13.15  30
  -4  14   3  172.61   11.83  30
  -4  15  -5    1.88   15.17  30
  -4  15   3   39.82   13.17  30
  -4  16  -5   18.45   17.97  30
  -3   5  -2 1292.63   13.99  30
  -3   5   0 6574.96   32.83  30
  -3   6  -4  627.12   10.82  30
  -3   7  -5    3.63    7.22  30
  -3   9   4   59.78    8.10  30
  -3  12  -7   19.58   12.83  30
  -3  14   5   13.19   13.09  30
  -2   7  -7   40.07    8.85  30
  -1   9  -9    2.21   12.88  30
   0   3  -7    6.44    7.28  30
   0   9 -10   -7.46   15.45  30
   4  -3   2  152.27    7.36  30
   6  -3   4   71.78    7.65  30
   6   3   9   -0.52   10.91  30
   7  -5  -2   31.27    7.55  30
   7  -5  -1  129.04    8.23  30
   7  -5   0 1641.91   15.46  30
   7  -4   3   99.52    7.84  30
   8   4  10    6.14   16.82  30
   9  -5   2   55.63    9.13  30
   9  -4   4  405.81   10.62  30
  14  -5   2    4.80   15.51  30
  -4   9  -4   -1.50    5.14  30
  -4  11  -5    1.67    6.26  30
  -3  11  -7   39.79    7.91  30
   0   6  -9   -1.58    7.65  30
   4  -1   5   11.32    5.22  30
   4   0   6  328.52    8.00  30
   5   2   8   27.44    6.44  30
   6  -4   2  152.37    6.41  30
   8  -5   1    8.54    5.04  30
   8  -3   5    1.09    6.05  30
   8  -1   7    6.13    7.48  30
   8   2   9   -0.88    9.26  30
   9   0   8   17.54    9.01  30
  10  -5   2  102.42    6.84  30
  13  -5   2   65.93    9.59  30
  13  -4   4    9.65   10.65  30
  -1  10   7   10.22   20.07  28
   5  -1  -8   36.81   15.93  29
  -3  13   5   73.05   13.82  30
  -3  15   5   15.96   18.04  30
   4   8  10  102.77   19.39  30
  -5  14  -1   28.21   10.88  31
  -4   8  -3   46.81    7.44  31
  -4  12   3   26.17    9.00  31
  -4  16   3   19.52   15.35  31
  -3   5  -3   40.71    6.13  31
  -3   6   2   61.75    6.78  31
  -3   7   3    6.21    7.25  31
  -3   8  -6    1.43    8.65  31
  -3  10  -7   93.02   11.17  31
  -3  16   5  128.64   16.39  31
  -2   3  -3 1939.27   18.00  31
  -2   9  -8  106.00   11.30  31
  -1   6  -8   84.19    9.35  31
   0   1  -5   -0.12    5.78  31
   0   4  -8    6.77    8.79  31
   1   4  -9   40.32    9.15  31
   1   6 -10   94.27   13.33  31
   2  -2   0 3784.69   34.30  31
   2   2   6  162.71    9.12  31
   2   7 -11    4.56   15.65  31
   3  -1   4  404.60    9.56  31
   3   4   8   92.18    9.69  31
   4   3   8  201.04   10.38  31
   4   4 -11   34.49   15.60  31
   4   5   9   37.27   11.12  31
   5  -4   0    0.73    5.69  31
   5  -3   3  130.01    6.79  31
   5   4   9   53.82   11.22  31
   6   0   7   -1.57    8.75  31
   8  -5  -3  214.17    9.23  31
   8  -2   6   50.18    9.01  31
   9  -5  -4    2.08    8.88  31
  10  -4   4   17.98    8.87  31
  10   0   8    0.02   13.07  31
  11  -5   2    6.43   10.68  31
  11  -4   4  156.94   11.37  31
  12  -5   2    7.07   10.79  31
  12  -4   4    8.22   12.87  31
  13  -5  -4    6.54   15.32  31
  14  -5   1   -5.74   15.47  31
  -5  13  -2   39.92    7.81  31
  -5  13  -1   62.21    7.98  31
  -5  14  -2   49.09    7.98  31
  -5  15  -2   30.51    9.26  31
  -5  15  -1   20.18    9.18  31
  -4   8   1   -0.71    5.04  31
  -4  10  -5   98.97    6.80  31
  -4  14  -6    0.98   10.58  31
  -4  15  -6   -0.05   11.02  31
  -4  17   3   60.21   12.86  31
  -2   5  -6   68.22    5.80  31
  -1   8  -9   35.63    7.88  31
   3   1   6  935.62   12.57  31
   6  -2   5   68.79    5.74  31
   7   1   8  100.25    8.12  31
   7   5  10   13.88   10.93  31
   9  -3   5  134.63    6.96  31
   9  -1   7   23.48    7.78  31
  11   0   8    0.46   10.90  31
  13  -3   5   10.01   10.91  31
  -3  12   5   -1.13   13.20  31
   5   0  -9   -0.92   13.20  31
   5   3 -11   18.06   18.88  31
  -5  12  -2  112.86    9.36  32
  -5  12  -1   20.64    8.90  32
  -5  13  -3   -5.33   10.84  32
  -5  13   0   18.12   10.61  32
  -5  14  -3    9.06   12.66  32
  -5  14   0   -0.01   10.83  32
  -5  15  -3    5.52   12.90  32
  -5  15   0   27.86   12.95  32
  -5  16  -2    5.53   15.07  32
  -5  16  -1   -0.21   15.12  32
  -5  16   0    2.30   14.18  32
  -5  17  -1   18.93   16.69  32
  -4   7  -2   60.67    7.59  32
  -4   7  -1   45.96    7.51  32
  -4   9   2  123.22    8.24  32
  -4  11   3   78.14    9.33  32
  -4  12  -6    0.53   10.85  32
  -4  13  -6   28.18   13.07  32
  -2   4  -5 2642.96   19.05  32
  -2   8  -8  419.59   12.39  32
  -2  12  -9   17.88   16.76  32
  -1   3  -6  123.14    8.30  32
   0   8 -10   18.82   13.22  32
   1   1   4  295.92   10.56  32
   1   2   5  326.50   10.63  32
   2   0   4   88.34    7.14  32
   3   0   5   -1.98    5.70  32
   3   3 -10   35.12   11.20  32
   3   5 -11    6.46   15.29  32
   5  -4  -2    9.72    5.76  32
   5  -4  -1   57.47    6.47  32
   5   7  10    4.49   15.28  32
   6  -4  -4   40.53    7.86  32
   6  -1   6  204.05    8.57  32
   6   6  10    0.50   15.44  32
   7  -4  -5    2.95    8.70  32
   8  -5  -2   77.31    7.87  32
   8  -5   0   -0.73    7.25  32
   8  -4   3   15.02    7.32  32
   9  -5   1   59.99    9.07  32
   9  -4  -6   25.58   11.03  32
   9  -2   6   10.01    9.80  32
   9   2   9   -5.69   15.22  32
  10  -5  -4  188.85   11.94  32
  10  -3   5    5.20   10.63  32
  10  -1   7   24.09   12.83  32
  10   2   9   44.26   17.02  32
  11  -5  -4    0.45   10.99  32
  11  -3   5   49.67   11.02  32
  11  -1   7    9.57   13.21  32
  12  -5  -4   39.04   13.13  32
  12  -3   5   11.65   12.98  32
  12  -1   7   12.65   15.48  32
  13  -5   1    8.59   12.95  32
  13  -2   6    1.49   17.95  32
  14  -5  -3    4.74   17.99  32
  14  -5  -2    8.86   15.61  32
  14  -5   0   -3.62   15.43  32
  14  -4   3    7.29   15.47  32
  -5  11  -2  525.06    9.07  32
  -5  11  -1  269.08    7.91  32
  -5  12  -3   -0.07    6.32  32
  -5  12   0    0.58    6.21  32
  -5  16  -3    3.61   10.87  32
  -5  17  -2    2.72   12.66  32
  -4   8  -4  267.55    7.10  32
  -4   9  -5  428.08    8.70  32
  -4  11  -6   12.18    7.72  32
  -3   6  -5  202.87    6.67  32
  -3   7  -6   53.81    5.67  32
  -3   9  -7   11.47    7.62  32
  -3  13  -8    9.63   10.97  32
  -2   6  -7   84.89    6.76  32
  -2  11  -9    8.93   10.90  32
  -1   4  -7   42.50    5.57  32
   7  -3   4    9.59    5.16  32
   7   3   9   49.18    9.37  32
   8  -5  -1    5.41    5.17  32
  10  -5   1    1.79    6.16  32
  10  -2   6   38.02    7.84  32
  11  -5   1  284.00    9.09  32
  11  -2   6   14.33    9.13  32
  12  -5   1    7.80    7.75  32
  12  -2   6   16.84   10.63  32
  14  -5  -1    1.12   10.85  32
  -2  10   6  180.99   15.07  32
   1   5   7   31.22    9.35  32
   4  -3  -4    7.68    7.28  32
   4   2 -10    2.89   13.53  32
  -5  11   0  521.85   11.49  33
  -5  13  -4   13.65   10.90  33
  -5  13   1   72.06   10.99  33
  -5  14  -4   -6.63   12.91  33
  -5  14   1   29.51   10.93  33
  -5  15  -4   10.26   15.02  33
  -5  15   1   26.58   12.98  33
  -5  16   1   -0.72   14.98  33
  -5  17   0  105.10   17.10  33
  -4   7  -3   79.59    7.68  33
  -4   7   0    0.36    5.60  33
  -3   5  -4   54.92    7.54  33
  -3   5   1  176.47    8.20  33
  -3  11   5   19.04    9.14  33
  -3  12  -8   -5.67   15.10  33
  -1   7  -9  207.06   11.85  33
  -1  10 -10   14.11   15.57  33
   0   5  -9    0.34    9.77  33
   1   8 -11    3.11   18.02  33
   2   1   5   32.35    6.18  33
   2   4 -10   38.51   11.15  33
   2   6 -11   39.36   15.54  33
   3  -2   2  375.45    9.99  33
   4  -3   1   13.54    6.07  33
   5   1   7  174.10    9.88  33
   6  -4   1    4.28    5.69  33
   7  -4   2  458.05    9.90  33
   7   0   7    3.93    8.72  33
   8   1   8    5.73   10.90  33
   8   5  10    2.56   17.90  33
   9  -5  -3   28.83    8.94  33
   9  -5   0  315.58   10.43  33
   9  -4   3  261.36    9.93  33
  10  -4  -6    4.75   10.91  33
  12  -5  -3   33.89   13.15  33
  12  -4  -6   -1.47   15.38  33
  13  -5  -3   25.15   14.17  33
  13  -5  -2   60.99   13.35  33
  13  -5  -1   15.09   12.87  33
  13  -5   0    7.63   12.81  33
  13  -4   3   19.63   13.08  33
  -5  11  -3    8.62    6.24  33
  -5  12  -4   -2.12    7.55  33
  -5  16  -4    6.99   12.69  33
  -4  10  -6  110.11    8.11  33
  -3  11  -8   82.65    9.55  33
  -2   3  -4 2284.17   18.01  33
  -2  10  -9   10.61    9.25  33
   0   7 -10  151.10   10.12  33
   5  -2   4  249.05    7.19  33
   6   2   8    1.32    6.25  33
   7  -2   5    3.60    5.16  33
  10  -5   0   -1.48    6.12  33
  10  -4   3    1.12    6.18  33
  11  -4   3    8.28    7.43  33
  12  -5   0   -0.84    7.66  33
  12  -4   3   10.38    7.69  33
  14  -3   4    2.91   12.51  33
   2  -2  -2 1717.11   34.75  33
   3   7   9    6.22   13.38  33
   4   9  10    9.40   19.13  33
  11  -4  -6   33.25   16.24  33
  -5  10  -2  244.69   10.03  34
  -5  10  -1  239.00    8.78  34
  -5  12   1   16.69    8.99  34
  -5  17   1    8.78   16.78  34
  -4   8  -5   34.91    7.53  34
  -4  10   3    1.20    8.77  34
  -4  13  -7    6.70   15.08  34
  -4  14  -7   -7.03   16.76  34
  -4  14   4   -3.31   12.91  34
  -4  15   4   12.03   13.17  34
  -4  16   4    2.79   15.52  34
  -3   8  -7    1.20    8.77  34
  -2   3   1  105.06    9.16  34
  -2   7  -8  115.56    9.55  34
  -1   1  -2 2138.81   25.62  34
  -1   1  -1   66.86    8.93  34
  -1   2  -5  360.34    9.44  34
  -1   5  -8    4.87    8.72  34
   0   0  -3    2.99    6.78  34
   1   5 -10   64.97   11.31  34
   2  -2  -1   69.73    9.46  34
   2   1  -8   11.16    8.88  34
   4  -2   3  112.81    6.96  34
   5   0   6   16.05    7.32  34
   6  -3   3  530.10   10.20  34
   6   4   9   34.84   11.09  34
   7  -1   6  124.26    9.33  34
   7   6  10   12.14   15.70  34
   8  -3   4   34.92    7.36  34
   8   3   9   29.78   13.31  34
   9  -5  -2   60.90    9.26  34
   9  -5  -1   64.09    9.20  34
   9   1   8   10.84   12.90  34
  10  -5  -3   50.80    9.31  34
  10  -5  -2  108.78    9.51  34
  10  -5  -1    3.73    8.72  34
  11  -5  -3   63.42   11.18  34
  11  -5   0  254.89   11.90  34
  12  -5  -2    4.65   10.90  34
  12  -5  -1    4.01   10.94  34
  14  -4   2   -0.57   15.28  34
  -5  10  -3    0.39    6.14  34
  -5  10   0   -0.34    5.15  34
  -5  11  -4   28.79    6.36  34
  -5  14  -5   10.23    9.22  34
  -5  15  -5    2.60   10.91  34
  -4   7  -4  103.49    5.95  34
  -4  12  -7    8.17    9.16  34
  -3   4  -2   90.65    5.41  34
  -3  10  -8   19.12    9.05  34
  -2   9  -9    7.55    9.23  34
  -1   9 -10   -1.35   10.82  34
   4   2   7  180.11    7.04  34
   5  -3   2  141.16    5.77  34
   5  -1   5  289.72    7.61  34
   8  -4   2   44.31    5.49  34
   8   0   7   -1.35    6.31  34
  10   1   8    5.24    9.30  34
  11  -5  -2    2.41    7.58  34
  11  -5  -1  291.67    9.24  34
  11   1   8    0.66   10.90  34
  13  -3   4    9.73    9.41  34
  -4  13   4    5.99   13.21  34
  -3   8   4  162.06   10.85  34
   1   1  -7  151.35   10.46  34
   1   2  -8    3.95   10.75  34
   2   6   8   73.46   11.51  34
   2   9   9   10.07   15.94  34
   6   2 -11   25.97   19.18  34
   8  -3  -7   31.26   13.61  34
  -5  11   1  296.44   10.51  35
  -5  12  -5   -1.38   10.79  35
  -5  13  -5   43.14   12.90  35
  -5  13   2   37.57   11.00  35
  -5  14   2   56.38   11.29  35
  -5  15   2   36.89   13.02  35
  -5  16   2    4.11   15.19  35
  -4   6  -2  203.65    7.41  35
  -4   7   1   52.03    7.53  35
  -4   8   2  119.04    8.29  35
  -4   9  -6   17.99    8.91  35
  -4  11  -7  100.16   12.33  35
  -3   4  -1  329.79    9.20  35
  -3   6  -6   22.13    7.38  35
  -2   4  -6  665.05   11.32  35
   1   7 -11   16.49   15.58  35
   2   4   7   16.38    7.49  35
   3   3   7   77.49    8.11  35
   4   6   9  120.05   11.91  35
   5   3   8   44.22    9.23  35
   5   5   9   80.85   11.40  35
   5   8  10    0.24   15.56  35
   6  -4  -3  100.41    8.48  35
   6  -4   0  901.97   12.04  35
   6   7  10    4.01   15.63  35
   8  -2   5   28.53    8.84  35
   8  -1   6  151.07    9.48  35
   9  -3   4  196.88    9.66  35
   9   3   9    4.38   15.20  35
  10  -3   4  157.06    9.64  35
  10   3   9   11.26   17.78  35
  11  -3   4   12.78   10.80  35
  12  -3   4  135.55   13.17  35
  13  -4  -5    0.34   15.57  35
  13  -4   2   35.91   13.05  35
  13  -2   5   -0.94   15.16  35
  13  -1   6   43.22   16.73  35
  14  -4   1   81.99   15.49  35
  -5   9  -2   35.92    5.50  35
  -5   9  -1    1.11    5.05  35
  -5  10  -4   33.52    6.37  35
  -5  17   2    1.59   12.77  35
  -4   6  -1   42.54    4.58  35
  -3   4  -3   59.59    4.89  35
  -3   5  -5   13.36    5.12  35
  -3   9  -8   14.60    7.69  35
  -2   5  -7   29.39    5.45  35
   0   2  -7   -0.24    5.13  35
   7  -4   1   20.10    5.15  35
   7   2   8   11.57    7.66  35
   9  -4   2  109.30    6.85  35
   9   0   7    2.23    7.59  35
  10   0   7   -2.49    8.98  35
  11   0   7   -1.27    9.33  35
  12  -4   2    1.70    7.67  35
  12   0   7   -1.88   10.87  35
   0   7   7   -0.32   13.78  34
   0   5   6  221.00   14.64  35
   5   1 -10   12.71   18.38  35
   6  -3  -6    0.03   10.27  35
  -4  12   4   12.20   12.47  35
   2   0  -7   -0.13    8.89  35
   2   2  -9    8.37   11.03  35
   8  -4  -5    0.99   10.73  35
  -5   9  -3  667.44   10.68  36
  -5  10   1  219.84    8.79  36
  -5  11  -5  165.75   11.35  36
  -5  12   2  113.96    9.56  36
  -5  14  -6    2.48   15.21  36
  -4   6  -3   44.01    7.39  36
  -4   9   3   56.30    7.92  36
  -4  10  -7   -0.21   10.82  36
  -3   7  -7  369.91   10.61  36
  -3  12  -9   -6.49   17.96  36
  -2   8  -9    6.00   10.94  36
  -1   1  -3 3891.58   30.10  36
  -1   6  -9    3.80   10.90  36
  -1   8 -10  104.69   13.69  36
   0   3  -8    9.17    8.70  36
   0   6 -10   15.64   12.89  36
   1   3  -9   23.14    9.13  36
   2  -1   2 3804.58   29.82  36
   2   5 -11   43.95   15.46  36
   3   4 -11    7.45   15.14  36
   3   5   8  362.11   12.07  36
   4  -3   0    0.37    6.13  36
   4   4   8   26.32    9.08  36
   6  -4  -2  164.18    8.85  36
   6  -4  -1    2.50    5.72  36
   6  -2   4   99.51    7.78  36
   6   1   7    3.02    8.70  36
   7  -3   3  645.54   10.74  36
   7   4   9   -1.57   13.04  36
   9  -2   5   60.76    9.12  36
   9  -1   6  434.29   10.93  36
  10  -4   2   18.01    8.85  36
  10  -2   5   93.29   11.13  36
  10  -1   6   10.72   10.76  36
  11  -4   2  125.90   10.36  36
  11  -2   5   22.13   10.92  36
  11  -1   6  177.69   13.36  36
  12  -4  -5   -7.81   13.28  36
  12  -2   5    8.09   12.87  36
  12  -1   6   -1.69   14.12  36
  13  -4   1   14.15   12.88  36
  14  -3   3    0.65   15.34  36
  -5   9   0  168.06    6.66  36
  -5  13  -6    8.33    9.19  36
  -4   7  -5   87.06    5.77  36
  -4   8  -6   46.00    6.42  36
  -4  13  -8    3.45   12.54  36
  -3   4   0    0.98    4.32  36
  -2   6  -8   67.22    6.67  36
   4  -1   4   14.75    4.23  36
   4   1   6   14.12    5.32  36
   8   2   8   35.96    7.91  36
  14  -4   0   16.63   10.73  36
   7  -2  -8   12.46   24.34  33
  -3  10   5   90.25   11.79  36
   3   0  -8   39.02   11.22  36
   3   1  -9   -3.47   10.95  36
   4   3 -11    7.23   18.69  36
   5  -3  -5   80.16   10.54  36
   7  -4  -4  507.13   13.29  36
  12  -3  -7   11.96   20.11  36
  -6  14  -2   -1.23   12.88  37
  -6  14  -1   14.60   11.89  37
  -6  15  -2   -0.65   13.26  37
  -6  15  -1   10.31   13.10  37
  -6  16  -2   10.48   15.49  37
  -6  16  -1    1.85   15.31  37
  -5   9  -4    4.59    8.72  37
  -5  10  -5   -1.74    8.79  37
  -5  11   2  531.32   12.17  37
  -5  12  -6    5.60   12.78  37
  -4   6  -4   67.23    7.67  37
  -4   6   0    1.10    5.60  37
  -4  11   4    2.64    8.86  37
  -4  12  -8    6.83   15.15  37
  -3   8  -8  315.54   12.08  37
  -3  11  -9   10.08   15.32  37
  -2   3  -5  434.93    9.48  37
  -1   3  -7   28.69    7.40  37
   0   1  -6  460.80   11.51  37
   0   4  -9    0.65    8.92  37
   0   8 -11   -7.02   17.00  37
   4   0   5    3.44    7.17  37
   6  -1   5  244.24    8.73  37
   6   0   6   10.81    7.24  37
   6   5   9  108.42   13.31  37
   7  -4   0   -0.56    7.21  37
   8  -4   1   86.73    7.67  37
   8   4   9    1.63   13.25  37
   9  -4  -5   83.41    9.60  37
   9   2   8   76.20   13.17  37
  10  -4  -5   46.28   11.28  37
  11  -4  -5   17.19   11.10  37
  12  -4   1   39.73   10.89  37
  13  -4  -4    7.86   15.19  37
  13  -3   3   25.34   12.98  37
  14  -4  -3    5.97   15.68  37
  14  -4  -2   -6.09   15.43  37
  14  -4  -1   76.72   15.46  37
  14  -2   4    5.60   16.65  37
  -6  13  -2   19.26    7.80  37
  -6  14  -3    0.01    9.12  37
  -6  15  -3    9.31   10.59  37
  -6  16  -3   43.17   12.63  37
  -5   8  -2   12.22    5.09  37
  -4   9  -7    2.12    7.58  37
  -3   4  -4  248.55    6.69  37
  -2  10 -10   -1.04   11.07  37
  -1   4  -8   12.86    6.33  37
   1   6 -11   78.01   11.24  37
   3  -1   3 1876.85   17.52  37
   6  -3   2   62.71    4.69  37
   6   3   8   -1.90    6.35  37
   7   1   7   59.70    6.67  37
   8  -3   3  765.67    9.68  37
   9  -4   1   14.72    5.27  37
  10   2   8   -0.52    9.31  37
  11  -4   1   12.80    6.29  37
  11   2   8   41.52   11.17  37
  12  -3   3    5.17    7.57  37
  13  -4   0    1.33    9.11  37
  -2   7   5   99.75   13.65  36
   1   8   8    0.54   15.08  37
   9  -3  -7   14.25   13.65  37
  10  -3  -7    0.64   15.86  37
  11  -3  -7   20.22   18.63  37
  -6  12  -2  377.45   12.28  38
  -6  13  -3   88.97   11.15  38
  -6  13  -1   31.01   10.90  38
  -6  14  -4   -3.20   13.14  38
  -6  14   0  273.19   12.14  38
  -6  15  -4   25.21   15.28  38
  -6  15   0   -1.52   13.00  38
  -6  16   0    8.27   15.28  38
  -5   8  -3  355.79    9.23  38
  -5   8  -1   -0.42    7.15  38
  -5  11  -6   -4.13   10.74  38
  -5  14   3   -0.43   12.92  38
  -5  15   3   -0.13   13.07  38
  -5  16   3    6.01   15.49  38
  -4  11  -8    1.25   13.11  38
  -3   5   2 1166.25   17.55  38
  -3  10  -9   31.99   13.36  38
  -2   2  -2 1814.60   19.90  38
  -2   7  -9    4.03   10.88  38
  -1   2  -6   88.02    7.98  38
  -1   7 -10    9.78   13.08  38
   0   0  -4   64.30    7.36  38
   1   0  -6 1403.48   19.89  38
   1   4 -10    0.46   10.98  38
   2   3 -10   11.11   11.07  38
   3  -2   1  285.63    9.92  38
   3   8   9   15.43   12.95  38
   4  -3  -3 1108.74   19.33  38
   4  -3  -1   10.58    6.21  38
   5  -3   1 2547.06   19.06  38
   5  -2   3 1432.82   14.05  38
   5   2   7   51.44    9.10  38
   5   9  10   15.25   18.00  38
   6   8  10   13.16   17.98  38
   7  -2   4  150.50    8.12  38
   9  -3   3   20.65    8.83  38
   9   4   9    0.41   15.32  38
  10  -4   1   44.42    9.00  38
  10  -3   3   42.18    9.00  38
  11  -3   3   13.54   10.71  38
  13  -4  -3   16.90   13.20  38
  13  -4  -1    1.05   12.99  38
  13  -2   4   14.29   13.04  38
  14  -3   2   13.05   15.03  38
  -6  12  -3   18.59    7.58  38
  -6  12  -1  292.67    8.09  38
  -6  13  -4   10.03    9.09  38
  -6  13   0    1.32    7.66  38
  -5   9  -5   -0.80    6.15  38
  -5   9   1   -0.29    5.11  38
  -5  13  -7   27.83   10.98  38
  -3   5  -6  629.31    9.48  38
  -3   6  -7  128.76    7.15  38
  -2   2  -3  552.28   10.68  38
   3   2   6  314.07    8.44  38
   7  -4  -1   19.43    5.20  38
   7   0   6   41.92    6.46  38
   8  -4   0   45.78    5.52  38
   8   1   7   -0.76    7.60  38
  12  -4  -4    8.37    9.28  38
  12  -4   0   -2.52    7.65  38
  12   1   7   15.28   10.94  38
  13  -4  -2   33.95    9.39  38
  13  -1   5   93.91   11.08  38
  13   0   6   22.80   11.08  38
  -3   6   3  229.48   10.47  38
  -3  15   6   77.21   19.55  38
   3   2 -10    6.14   13.31  38
  -6  11  -2  152.20    9.51  39
  -6  12  -4  189.06   11.53  39
  -6  15  -5   10.17   17.78  39
  -5   8  -4   29.94    7.46  39
  -5   8   0   -1.81    7.16  39
  -5  10  -6   10.19   10.74  39
  -5  10   2  231.36   10.40  39
  -5  12  -7   15.27   13.09  39
  -5  13   3    2.84   10.78  39
  -4   6  -5   22.24    7.31  39
  -4   7  -6   70.21    9.15  39
  -4   7   2   62.39    7.86  39
  -4   8  -7   51.64    9.10  39
  -4  10  -8    4.41   12.91  39
  -3   7  -8  128.83   10.45  39
  -3   9  -9   35.69   13.07  39
  -3  14   6   37.81   13.71  39
  -2   2  -1   69.18    8.90  39
  -2   4  -7   18.58    7.38  39
  -2   9 -10    3.32   15.36  39
  -1   1  -4  321.24   10.01  39
  -1   5  -9    3.69   10.66  39
   0   5 -10  134.93   11.73  39
   0   7 -11    8.03   15.44  39
   4  -3  -2  152.56    8.39  39
   4  -2   2   31.69    6.30  39
   4   7   9    0.81   11.02  39
   5   6   9   40.01   11.26  39
   7  -4  -3  102.46    8.24  39
   7  -4  -2  453.48   10.79  39
   7  -1   5    6.10    7.30  39
   7   3   8  108.43   11.41  39
   7   5   9   13.14   13.05  39
   8  -4  -4    2.90    8.86  39
   8  -2   4  442.91    9.60  39
   9  -4   0   -3.77    7.30  39
   9   1   7   31.68   10.90  39
  10   1   7   26.48   12.80  39
  11  -4  -4  155.51   11.85  39
  11  -4   0    0.94    8.91  39
  11   1   7   20.66   13.12  39
  12  -2   4   46.05   11.96  39
  12   0   6  100.88   14.34  39
  13  -3  -6   62.49   18.41  39
  13  -3   2   10.80   12.80  39
  -6  11  -3   16.03    6.29  39
  -6  11  -1    0.93    6.21  39
  -6  12   0  278.21    8.26  39
  -6  14  -5    5.62   10.65  39
  -6  15   1    6.51    9.32  39
  -6  16   1   -2.54   10.92  39
  -4   5  -3  343.65    7.31  39
  -4   5  -2   97.35    5.25  39
  -3   4  -5  133.15    6.42  39
  -2   5  -8   13.23    6.30  39
   1   0   2    2.70    5.68  39
   5   4   8   55.77    6.82  39
   7  -3   2    8.68    5.12  39
   8   0   6  463.89    8.97  39
   9  -2   4  224.99    7.61  39
  10  -4   0    0.68    6.21  39
  10  -2   4   -2.26    6.23  39
  11  -2   4   -0.49    7.49  39
  12  -4  -3   12.88    7.77  39
  12  -4  -1   36.20    7.81  39
  12  -1   5    4.90    9.06  39
  14  -3   1   12.95   10.84  39
  14  -2   3    9.44   10.87  39
   2  10   9    8.97   18.64  39
  -2  14   7   62.02   19.52  39
   1   4   6   91.50   10.18  39
   5   2 -11    1.27   18.74  39
  -6  11  -4    9.69   10.71  40
  -6  13  -5   -3.86   13.04  40
  -6  13   1   24.87   10.94  40
  -6  14   1   17.66   12.01  40
  -5   7  -2 1077.80   12.61  40
  -5  11  -7   82.46   13.15  40
  -5  12   3    4.33    8.95  40
  -4   5  -1 1182.49   13.61  40
  -4   6   1   45.23    6.30  40
  -4  10   4  414.02   12.49  40
  -4  15   5    2.69   15.29  40
  -4  16   5   21.71   18.08  40
  -2   3  -6  135.94    8.30  40
   2   3   6  138.16    8.87  40
   2   4 -11    8.35   13.23  40
   3   0   4 1004.41   13.70  40
   3   1   5  419.89    9.87  40
   4   3   7  202.94    8.98  40
   5  -1   4    3.56    5.69  40
   5   1   6   37.51    7.39  40
   6   2   7   13.90    8.79  40
   8  -4  -3   12.90    7.44  40
   8  -4  -1   79.04    7.85  40
   8  -1   5    7.23    8.64  40
   8   3   8    6.01   11.04  40
   8   5   9    1.48   15.25  40
   9  -4  -4  440.58   11.94  40
   9  -1   5   64.55    9.01  40
   9   0   6   19.96    9.13  40
  10  -4  -4   18.00    9.09  40
  10   0   6  140.14   11.44  40
  11  -4  -3    2.17   10.72  40
  11  -4  -1    7.65    9.02  40
  11  -1   5   16.19   10.76  40
  11   0   6   63.17   13.05  40
  11   3   8  183.32   17.40  40
  12  -4  -2    1.73   10.90  40
  12  -3   2  119.06   11.35  40
  -6  10  -3  290.70    7.94  40
  -6  10  -2  281.62    7.88  40
  -6  11   0   -0.38    6.27  40
  -6  12  -5  107.70    9.48  40
  -5   7  -3    2.06    5.16  40
  -5   8  -5  107.03    6.86  40
  -5   9  -6   -1.35    6.26  40
  -4   9  -8   62.27    8.04  40
  -2   2  -4  360.24    8.57  40
  -2   8 -10   41.71    9.60  40
   5   0   5    1.30    5.06  40
   6  -2   3  142.25    6.35  40
   8  -4  -2   44.25    5.64  40
   8  -3   2   90.60    5.86  40
   9  -4  -1   12.67    5.29  40
   9   3   8  134.12    9.89  40
   9   5   9   21.25   10.99  40
  10  -4  -1   40.44    6.53  40
  10  -1   5   11.46    7.64  40
  10   3   8    1.30   10.73  40
  11  -4  -2  118.43    8.32  40
  11  -3   2    0.02    6.17  40
  13  -2   3   44.99    9.41  40
  14  -1   4   -4.34   11.01  40
   7   0 -10   67.59   27.79  38
  -4   8   3   43.62    9.34  40
  -4  14   5   21.50   16.02  40
  -3  13   6    8.75   15.87  40
  -6  10  -1  234.10    9.90  41
  -6  12   1  295.18   10.67  41
  -6  13  -6   25.10   15.04  41
  -6  14  -6   -0.54   16.64  41
  -5   7  -4    2.05    7.27  41
  -5   7  -1  974.07   12.66  41
  -5  10  -7    7.07   10.99  41
  -4   5  -4  397.35    9.57  41
  -4  11  -9    6.04   15.44  41
  -3   3  -2  323.73    9.22  41
  -3   4   1  327.22   10.25  41
  -3   8  -9   24.63   12.91  41
  -2   6  -9  181.85   11.75  41
  -1   6 -10  100.34   13.44  41
  -1   8 -11    0.00   18.12  41
   1   5 -11   22.74   14.35  41
   2   0   3    0.78    6.49  41
   2   7   8   96.78   10.15  41
   3   3 -11    7.61   13.12  41
   4   5   8   -2.54    8.86  41
   5  -3   0  418.06    9.71  41
   6  -3   1  208.29    7.59  41
   6   6   9   84.87   13.45  41
   9  -4  -3  262.11   10.57  41
   9  -4  -2  120.10    9.53  41
   9  -3   2  577.22   10.31  41
  10  -4  -3    4.79    8.82  41
  10  -4  -2   17.03    8.90  41
  10  -3   2  118.23    9.23  41
  11  -2  -8   43.17   16.08  41
  12  -3  -6   12.96   15.33  41
  13  -3   1   30.33   12.79  41
  14  -3  -4    0.88   17.98  41
  14  -3   0   -8.03   15.21  41
  -6  10  -4   29.72    6.35  41
  -6  11  -5   29.31    7.84  41
  -5   8   1    1.53    5.12  41
  -5  12  -8   42.76   11.18  41
  -4   6  -6    3.71    5.19  41
  -4   7  -7  113.22    6.97  41
  -3   3  -3  532.74    9.54  41
  -3   5  -7  325.24    8.50  41
  -3  10 -10   42.48   12.91  41
  12  -2   3   90.63    8.19  41
  12   2   7    9.79   10.90  41
  13  -1   4   96.45    9.70  41
  13   1   6   31.61   12.69  41
  14  -3  -1   20.33   10.69  41
  14  -2   2    8.28   10.66  41
   3  -1  -7  230.89   14.81  41
   4   0  -9   -1.39   12.64  41
  -4  13   5   69.26   14.07  41
  -3   7   4  212.60   11.90  41
  -3   9   5  182.22   13.07  41
   1   6   7   -0.08   10.72  41
   4   1 -10    8.89   13.51  41
   7  -3  -6  691.57   17.75  41
  -6   9  -2  256.96    9.43  42
  -6  10   0   26.37    8.90  42
  -6  12  -6  120.98   13.50  42
  -6  14   2    0.15   12.85  42
  -6  15   2   -0.53   13.24  42
  -6  16   2   16.74   15.60  42
  -5   7   0   22.90    7.34  42
  -5   8  -6   21.23    8.76  42
  -5   9   2   38.96    7.57  42
  -5  11   3    7.01    8.88  42
  -5  15   4    3.56   15.19  42
  -5  16   4   11.48   16.88  42
  -4   5   0   -1.50    5.82  42
  -4   8  -8    7.70   10.80  42
  -4  10  -9    5.17   15.22  42
  -3   4  -6  533.74   10.48  42
  -3   6  -8   77.07    9.21  42
  -1   1  -5    6.97    5.87  42
  -1   3  -8   66.38    9.29  42
   0   2  -8  485.98   12.32  42
   0   3  -9   -3.20    8.85  42
   0   6 -11    5.35   15.25  42
   1   1  -8   30.94    7.71  42
   1   2  -9  203.15   10.59  42
   2   2   5 1040.63   15.19  42
   3   4   7   20.48    7.51  42
   3   6   8   68.08    9.50  42
   3   9   9   29.34   13.26  42
   5   7   9   14.42   13.03  42
   6  -1   4   22.62    7.39  42
   6   1   6  203.60    8.61  42
   6   4   8  112.55   11.28  42
   7  -2   3  398.07    9.55  42
   7   2   7    0.38    8.75  42
   7   6   9   41.95   13.43  42
  11  -3  -6   17.16   13.05  42
  11   2   7   22.38   13.35  42
  12  -3   1   11.29   10.77  42
  13  -3  -5   17.48   15.58  42
  13  -3   0    4.51   12.77  42
  13   0   5   -1.41   15.23  42
  14  -3  -3   -5.61   15.58  42
  14  -3  -2   -1.89   15.28  42
  -7  15  -3    7.99   10.83  42
  -7  15  -2   22.83   10.96  42
  -7  16  -2    8.25   12.73  42
  -6   9  -3   61.74    6.58  42
  -6  10  -5    2.30    7.61  42
  -6  11   1   -0.70    6.18  42
  -5   7  -5   93.70    5.88  42
  -5   9  -7   89.98    8.12  42
  -5  11  -8    6.21   10.55  42
  -4   5  -5   87.68    5.92  42
  -3   3  -4    1.77    4.11  42
  -3   3  -1 2559.12   21.23  42
  -2   7 -10    9.41    9.27  42
  -1   4  -9   41.21    6.57  42
   3  -2   0   -1.05    5.00  42
   4  -1   3   30.32    4.58  42
   5  -2   2  193.37    6.39  42
   6   0   5    1.67    5.04  42
   7  -3   1  329.92    7.69  42
   8   2   7   59.81    7.93  42
   9   2   7   15.71    7.71  42
  10   2   7   21.94    9.16  42
  11  -3   1    2.80    6.16  42
  11  -2   3   39.73    6.57  42
  12  -1   4  171.79    8.48  42
  12   1   6    0.30    9.31  42
  -2   9   6  135.69   17.79  41
  -2  13   7    2.95   20.66  41
   8  -2  -8   42.08   17.74  41
   1  -1  -4  311.94   14.96  42
   2  -1  -6  206.30   13.01  42
   2   5   7   32.17    9.36  42
   9  -2  -8   75.80   16.73  42
  10  -2  -8    2.58   16.26  42
  -7  13  -3   16.79   12.87  43
  -7  13  -2   33.04   10.90  43
  -7  14  -4   28.95   15.30  43
  -7  14  -3   85.39   13.44  43
  -7  14  -2   47.31   13.17  43
  -7  14  -1   30.78   13.04  43
  -7  15  -4    2.24   17.86  43
  -7  15  -1   13.81   15.27  43
  -7  16  -1   10.28   17.81  43
  -6   9  -4  465.21   10.83  43
  -6   9  -1   70.23    7.64  43
  -6  11  -6   61.17   12.98  43
  -6  13  -7   90.47   16.78  43
  -6  13   2   18.43   11.03  43
  -5  14   4    0.42   12.99  43
  -3   7  -9    8.20   10.90  43
  -3   9 -10   37.95   15.65  43
  -2   2  -5 1121.39   13.81  43
  -2   2   0 3964.87   34.97  43
  -2   4  -8   -3.19    8.83  43
  -1   2  -7   43.98    7.72  43
  -1   7 -11    9.06   15.59  43
   0   0  -5    1.30    5.74  43
   0   1  -7   -1.13    7.27  43
   0   4 -10    7.41   10.96  43
   1   3 -10   48.63   11.20  43
   2   1   4  342.13    9.97  43
   4   2   6  116.43    8.23  43
   4   8   9   76.50   13.51  43
   5  -3  -4    4.58    7.30  43
   5  -3  -1 2366.00   20.62  43
   5   3   7   26.23    8.92  43
   7   1   6  128.45    9.41  43
   7   4   8   99.36   11.39  43
   8  -3   1  155.91    8.15  43
   8  -2   3   39.66    7.39  43
   8   6   9  103.49   15.72  43
   9  -2   3  131.33    8.66  43
   9   6   9    9.60   17.92  43
  10  -3  -6    5.75   10.89  43
  10  -3   1  130.81    9.37  43
  10  -2   3   66.20    9.10  43
  11   4   8    1.21   17.92  43
  12  -3  -5   13.84   13.16  43
  12   0   5   -7.29   12.91  43
  13  -3  -4   17.63   14.30  43
  13  -3  -1   34.09   12.96  43
  13  -2   2  124.33   13.27  43
  14  -1   3    1.70   15.25  43
  15  -2   0   -1.60   17.87  43
  -5   6  -3  436.32    8.32  43
  -5   6  -2    3.79    5.10  43
  -5  10  -8   17.79    9.26  43
  -4   9  -9   78.93    9.63  43
   6  -3   0    0.57    4.05  43
   7  -1   4    9.27    5.11  43
   8   4   8  120.57    8.51  43
   9  -3   1    2.60    5.18  43
  10   4   8    8.52   10.83  43
  11  -1   4   -1.79    7.54  43
  11   1   6  163.89    9.73  43
  12  -3   0   -3.77    7.60  43
  14  -2   1   11.92   10.63  43
  14   0   4  200.15   11.75  43
  -3  12   6    4.20   15.48  43
  -2   4   3   93.22   11.10  43
  -4  12   5   42.47   13.44  43
   0   1   2 2121.98   41.67  43
   2   1  -9    0.96   10.93  43
   2  11   9   14.16   18.81  43
   8  -3  -6    5.56   10.92  43
   9  -3  -6    0.11   13.23  43
  -7  12  -3   37.83   10.92  44
  -7  12  -2   19.43   10.87  44
  -7  13  -4   -0.81   13.03  44
  -7  13  -1   33.06   11.14  44
  -7  14  -5   55.22   15.65  44
  -7  15   0    3.52   15.07  44
  -7  16   0   -1.01   16.81  44
  -6   9  -5   34.66    8.99  44
  -6  10  -6    9.74   10.77  44
  -6  12  -7   -5.11   15.25  44
  -6  12   2  382.78   12.77  44
  -5   6  -4  499.26   10.06  44
  -5  10   3    0.78    8.74  44
  -5  13   4   14.72   11.00  44
  -4   6  -7    7.34    8.79  44
  -2   3  -7    4.85    7.32  44
  -2   5  -9   35.45   10.89  44
  -1   5 -10   59.21   11.34  44
   1   3   5  303.06   10.65  44
   2  -1   1   -0.66    7.73  44
   2   2 -10   63.09   11.42  44
   3  -1   2  103.21    7.80  44
   4  -2   1  239.77    8.72  44
   4   0   4   23.22    5.97  44
   4   1   5   12.18    7.27  44
   5   5   8    5.10    8.89  44
   6  -3  -5  297.09   11.56  44
   6   7   9    0.52   13.16  44
   7   0   5    0.14    7.28  44
   8  -1   4  405.26    9.56  44
   8   1   6  165.27    9.59  44
   9   1   6  409.22   10.85  44
   9   4   8   22.76   13.06  44
  10  -1   4    0.25    8.72  44
  10   1   6   10.09   10.77  44
  11   0   5    6.75   10.80  44
  12  -2   2   48.98   11.00  44
  12   3   7    2.86   16.78  44
  13  -3  -3   22.44   13.18  44
  13  -3  -2    8.44   12.83  44
  -7  12  -4   60.43    7.96  44
  -7  13  -5   51.88   10.99  44
  -7  14   0    0.97    9.10  44
  -6   8  -3   94.60    5.93  44
  -6   8  -2  147.80    6.34  44
  -6   9   0    1.87    5.11  44
  -6  10   1  201.90    7.78  44
  -6  11  -7    1.91    9.21  44
  -5   6  -1   67.36    5.66  44
  -5   7  -6   25.98    6.27  44
  -5   8  -7   -0.53    7.64  44
  -4   4  -3   80.79    5.11  44
  -4   4  -2   89.33    5.28  44
  -4   5  -6  270.63    7.21  44
  -4   7  -8    5.55    7.61  44
  -3   3  -5  127.51    6.40  44
   8   0   5    1.04    6.14  44
   9  -1   4    0.60    6.09  44
   9   0   5    0.75    6.16  44
  10   0   5    0.58    6.25  44
  11  -3   0  968.73   11.33  44
  12  -3  -1    7.78    7.61  44
  13  -1   3    4.94    9.07  44
  13   2   6   17.56   12.60  44
  -4   9   4   -2.84    8.93  44
   4   2 -11    1.95   17.13  44
  -7  11  -3   22.15   10.89  45
  -7  11  -2    1.04    9.78  45
  -7  12  -1   19.67   10.89  45
  -7  13   0    8.99   10.93  45
  -6   8  -4   69.76    9.22  45
  -6  15   3    2.69   15.22  45
  -6  16   3   41.64   17.08  45
  -5   7   1  899.09   13.00  45
  -5   9  -8   -0.15   12.76  45
  -5  11  -9   22.13   17.94  45
  -4   4  -4  168.17    8.32  45
  -4   6   2  220.64    8.53  45
  -3   4  -7   23.76    7.46  45
  -3   5  -8  416.37   11.02  45
  -3   8 -10   -2.85   15.31  45
  -2   6 -10   21.05   13.05  45
  -2   8 -11   25.79   17.98  45
   0   5 -11    3.02   13.25  45
   1   1   3 3773.21   34.21  45
   1   4 -11    6.96   13.25  45
   5  -3  -3  121.32    7.79  45
   5  -3  -2  155.20    7.91  45
   6  -2   2    6.30    5.76  45
   6   3   7   32.73    8.87  45
   7  -3   0   22.91    7.26  45
   7   7   9   22.47   15.34  45
  10  -3   0    1.47    8.72  45
  11  -3  -5   48.37   11.30  45
  11  -2   2   66.63    9.12  45
  11   3   7   17.58   14.17  45
  12  -3  -4  130.33   13.53  45
  12  -3  -2  111.85   11.35  45
  12  -2  -7    4.40   15.70  45
  13  -2   1    5.99   12.66  45
  13   0   4  173.04   13.64  45
  13   1   5  101.41   15.60  45
  14  -2   0   56.45   14.34  45
  14  -1   2    0.32   15.10  45
  -7  11  -4   72.54    8.07  45
  -7  12  -5   35.14    9.28  45
  -7  16   1   -0.68   12.67  45
  -6   8  -1  376.53    7.97  45
  -6   9  -6   25.45    7.70  45
  -5   6  -5  177.01    6.51  45
  -4   8  -9   74.38    9.64  45
  -3   6  -9   21.41    7.88  45
   5  -1   3   11.13    4.18  45
   5   2   6  124.68    6.28  45
   6   5   8    2.89    7.55  45
  12  -3  -3    0.44    7.79  45
  12  -1   3   17.07    7.74  45
  12   2   6   19.41   10.64  45
  15  -1   1   59.17   12.83  45
   0   4   5    2.74    8.10  45
   1   9   8   57.60   15.89  45
   1  -1  -1   69.57   12.86  45
   1   0  -7   -0.17    8.86  45
   2   0  -8  208.62   13.00  45
   5   8   9   -2.96   16.09  45
  -7  11  -1   14.79    8.85  46
  -7  12   0    3.28   10.70  46
  -7  13  -6    1.96   15.45  46
  -7  14   1   30.80   13.05  46
  -7  15   1   -1.58   15.40  46
  -6   8  -5    0.00    8.74  46
  -6  10  -7    5.14   12.74  46
  -6  11   2  146.69    9.77  46
  -6  14   3   -0.56   12.99  46
  -5   8   2    6.98    7.37  46
  -5  12   4   -0.34   10.76  46
  -4   4  -1   43.47    6.35  46
  -4   5   1 1176.96   15.22  46
  -4   7   3   74.89    8.15  46
  -3   3   0 1089.39   16.09  46
  -2   2  -6  186.05    8.76  46
  -2   3   2   38.54    7.70  46
  -1   1  -6    4.54    7.28  46
  -1   6 -11   81.27   15.72  46
   2   3 -11   18.61   13.25  46
   3   3   6   20.32    7.46  46
   3  10   9   30.61   13.50  46
   4   4   7  133.36    9.80  46
   4   6   8    7.08    8.97  46
   6  -3  -1  208.06    7.91  46
   7  -2   2  811.63   11.54  46
   7   3   7   43.50    9.03  46
   8  -3   0    2.12    7.12  46
   8   3   7   33.17   10.85  46
   8   7   9   31.10   15.73  46
   9  -3   0  236.98    8.74  46
   9   3   7   20.42   10.89  46
  10  -3  -5   -0.24   10.84  46
  10  -2   2  194.25    9.65  46
  10   3   7    0.64   12.83  46
  10   5   8    1.60   15.41  46
  11  -3  -4   13.41   10.92  46
  11  -3  -1    0.61    8.81  46
  13  -2  -6    6.98   18.12  46
  14  -2  -1    6.64   15.17  46
  -7  10  -3   86.32    6.79  46
  -7  11  -5   44.70    7.87  46
  -7  12  -6    3.11   10.62  46
  -5   6   0    2.69    4.00  46
  -5   7  -7  121.40    7.05  46
  -5  10  -9   11.47   10.93  46
  -4   4  -5   87.83    5.93  46
   7   5   8   85.96    8.37  46
   8  -2   2   66.75    5.68  46
   9  -2   2    2.85    5.06  46
  11   2   6   21.46    9.18  46
  12  -2   1  222.99    8.81  46
  12   0   4  198.61    8.85  46
  12   1   5    9.26    8.97  46
  14  -2  -4    4.66   11.02  46
  14   0   3   -6.57   10.81  46
  10  -1  -9   56.22   22.71  46
  -4  11   5    2.00   10.92  46
   1   2   4 3121.43   30.29  46
   4   9   9   76.49   16.53  46
   7  -3  -5    4.93    8.91  46
  -7  10  -4   29.95   10.83  47
  -7  10  -2  217.33    9.84  47
  -7  13   1   35.17   11.09  47
  -6   7  -3   22.31    7.41  47
  -6   8   0  264.06    8.94  47
  -6   9   1   64.51    7.83  47
  -6  11  -8   17.27   15.48  47
  -6  13   3   79.25   11.36  47
  -5   5  -3  187.33    8.44  47
  -5   6  -6    0.21    8.78  47
  -5   8  -8    8.20   10.92  47
  -4   5  -7   55.74    8.95  47
  -4   6  -8    5.09    8.93  47
  -4   9 -10   12.75   15.58  47
  -3   3  -6   21.37    7.42  47
  -3   7 -10   73.99   13.48  47
  -2   7 -11    1.18   15.73  47
  -1   3  -9   21.77    8.99  47
   3  -2  -1  259.37   10.76  47
   3   7   8  117.09   10.93  47
   5  -2   1  353.11    8.98  47
   5   0   4  789.07   11.15  47
   5   1   5  333.89    9.39  47
   6  -3  -4   72.95    8.27  47
   6   2   6   64.54    7.72  47
   6   8   9    6.04   15.15  47
   7  -3  -1  355.46    9.71  47
   8  -3  -5    1.69    8.76  47
   8   5   8    8.22   12.90  47
   9  -3  -5  149.56   10.23  47
   9   5   8   21.08   13.27  47
  10  -3  -1  144.34    9.49  47
  11  -3  -3   15.60   10.76  47
  11  -3  -2    4.63    8.77  47
  11  -2  -7   25.54   13.54  47
  11  -1   3  108.81    9.44  47
  12   4   7    4.54   17.83  47
  13  -2   0   -3.25   11.86  47
  13  -1   2   41.75   13.09  47
  14  -2  -3   11.17   15.38  47
  14  -2  -2   11.98   15.05  47
  14   1   4    3.99   15.53  47
  15  -1   0   48.42   18.10  47
  -8  15  -2   34.96   11.15  47
  -7  10  -1  189.76    7.49  47
  -7  11  -6   -4.51    9.19  47
  -7  11   0   58.11    6.74  47
  -6   7  -4   35.15    5.37  47
  -6   7  -2    9.33    5.23  47
  -6   8  -6    7.04    6.27  47
  -6   9  -7    3.85    7.65  47
  -5   5  -4  215.05    6.75  47
  -5   5  -2  434.98    7.99  47
  -5   9   3  579.33   10.92  47
  -4   7  -9   -3.70    7.81  47
  -2   4  -9  141.18    7.48  47
   6  -3  -2   60.20    5.07  47
   6  -1   3  284.48    7.38  47
   8  -3  -1  150.25    6.58  47
   9  -3  -1    3.35    5.09  47
  10  -1   3  338.76    8.18  47
  10   2   6   33.58    7.92  47
  11  -2   1    1.77    6.17  47
  11   0   4    1.24    7.59  47
  11   1   5   12.58    7.62  47
  14  -1   1   24.72    9.37  47
  -3  11   6  194.69   15.65  47
   2   8   8  375.24   16.27  47
   3   1 -10    9.70   13.51  47
  -8  14  -4   14.76   15.54  48
  -8  14  -3   18.57   15.39  48
  -8  14  -2   -3.08   15.16  48
  -7  10  -5   97.37   11.28  48
  -7  12  -7    3.39   15.46  48
  -7  12   1   21.97   10.97  48
  -7  16   2    7.89   18.03  48
  -6  10  -8   -2.14   14.19  48
  -6  10   2  297.72   10.72  48
  -6  12   3   12.43   10.87  48
  -5   9  -9    1.50   15.14  48
  -5  11   4   30.43    9.09  48
  -2   3  -8   -0.40    8.79  48
  -2   5 -10   46.49   11.41  48
  -1   2  -8    4.28    8.82  48
  -1   4 -10    1.25   10.91  48
   0   0  -6  692.79   14.17  48
   0   2  -9    0.42    8.85  48
   0   3 -10   42.96   11.19  48
   2   4 -12   91.45   18.54  48
   2   4   6  630.64   13.31  48
   3   0   3    0.85    6.04  48
   3   2   5   25.25    6.11  48
   3   5   7  351.37   11.61  48
   5   4   7   63.17    9.12  48
   5   6   8    7.16   10.74  48
   6  -3  -3  504.91   12.08  48
   6   1   5  233.95    8.80  48
   7  -1   3    5.31    7.15  48
   7   2   6    1.19    8.73  48
   7   8   9    3.71   15.48  48
   8   2   6   46.08    9.11  48
   8   8   9   -3.64   18.04  48
   9  -1   3   36.52    7.24  48
   9   2   6    7.67    9.80  48
  10  -3  -4  188.00   10.14  48
  10  -3  -3   50.91    9.14  48
  10  -3  -2  121.11    9.47  48
  10   1   5   18.61   10.63  48
  11   4   7   16.23   15.16  48
  12  -2  -6   18.38   15.28  48
  12  -2   0   13.39   10.70  48
  13  -2  -5    1.14   15.39  48
  13  -2  -1    7.87   12.68  48
  13   0   3    2.94   12.84  48
  13   2   5    3.33   15.20  48
  15  -1  -1   58.95   18.17  48
  -8  13  -3   27.01    9.48  48
  -8  15  -1    7.00   11.04  48
  -7   9  -4   15.52    6.37  48
  -7   9  -3  100.79    6.86  48
  -7   9  -2  123.24    6.93  48
  -7  15   2   25.15   10.90  48
  -6   7  -5   72.77    6.69  48
  -6   7  -1   -0.78    5.04  48
  -4   4  -6   34.45    5.43  48
   4  -2   0 3015.44   23.39  48
   4  -1   2   68.57    5.36  48
   6   0   4  255.10    7.13  48
   8  -1   3    1.32    5.06  48
   9  -3  -2  504.53    9.17  48
  10  -2   1  514.37    9.16  48
  10   0   4  111.91    6.85  48
  12  -1   2   15.01    7.71  48
  13   1   4  105.69    9.70  48
   0  11   8   13.46   25.92  46
   4  -1  -8   59.01   16.53  47
   2  12   9   13.50   22.22  48
   9  -1  -9   31.63   21.83  48
   3   2 -11    3.74   16.08  48
  -8  13  -4    0.11   15.07  49
  -8  13  -2   14.68   13.09  49
  -8  14  -1    0.25   14.21  49
  -7  10  -6  162.42   12.39  49
  -7  10   0    0.79    8.71  49
  -7  11  -7    8.44   15.15  49
  -7  14   2   38.21   13.32  49
  -5   5  -5  130.14    7.98  49
  -5   5  -1   59.40    6.28  49
  -5   6  -7    3.39    8.78  49
  -5   7  -8    5.45   10.82  49
  -5  15   5    2.27   15.45  49
  -4   4   0  147.47    7.63  49
  -4   8 -10  123.22   15.86  49
  -3   2  -3  182.42    7.89  49
  -3   4  -8  106.88    9.47  49
  -3   5  -9  298.48   12.24  49
  -2   1  -4  316.97    9.37  49
  -2   1  -3 9999.00   43.60  49
  -1   5 -11   11.95   13.41  49
   0   1  -8   43.81    7.75  49
   0   4 -11    2.83   13.13  49
   1   2 -10    5.78   10.81  49
   3   1   4  407.25    9.92  49
   4   3   6   24.78    7.43  49
   5   9   9    3.17   15.07  49
   6  -2   1    3.69    5.67  49
   6   4   7   54.53    8.97  49
   6   6   8    2.06   10.82  49
   7  -3  -4   11.68    7.49  49
   7  -3  -3  636.82   12.37  49
   7  -3  -2    8.61    7.33  49
   7   0   4   51.65    7.44  49
   7   1   5    4.14    7.26  49
   8  -3  -4   36.24    7.68  49
   8  -3  -2   98.83    7.98  49
   8   1   5   -1.94    8.67  49
   9  -3  -4  191.86   10.26  49
   9  -3  -3   15.96    9.01  49
   9   0   4  431.82   10.63  49
   9   1   5   59.23    9.08  49
  10  -2  -7   25.27   13.14  49
  10   4   7   21.04   12.99  49
  10   6   8   21.33   15.45  49
  12   3   6    9.62   15.26  49
  13  -2  -4   13.28   13.24  49
  13  -2  -3   42.99   13.30  49
  13  -2  -2  118.29   13.40  49
  13  -1   1   15.20   11.95  49
  14  -1   0    2.69   13.13  49
  14   0   2   -0.07   15.14  49
  15   0   1   -2.18   17.86  49
  -8  12  -4    5.10    9.20  49
  -8  12  -3   45.61    9.10  49
  -8  13  -5   10.51   10.87  49
  -8  13  -1    2.98    9.16  49
  -7   9  -5  144.41    8.38  49
  -7   9  -1  276.63    7.93  49
  -6   8  -7  170.74    8.50  49
  -6   9  -8   74.20    9.49  49
  -3   2  -4  104.12    5.49  49
  -3   2  -2  352.31    8.70  49
  -3   6 -10   24.40    9.42  49
  -2   2  -7  417.36    8.86  49
   7  -2   1   96.91    5.98  49
   8  -3  -3  754.24   11.36  49
   8   0   4  360.44    7.52  49
   9  -2   1   13.75    5.30  49
   9   4   7   -1.99    7.76  49
  12   0   3    1.28    7.56  49
  -2  12   7  172.24   24.94  48
  -2   5   4  581.20   24.08  48
   8  -1  -9    3.47   20.62  48
  -4  15   6    2.06   20.17  49
   1  -1  -5    8.50    7.23  49
   3   0  -9   -1.47   10.87  49
   3  11   9    4.12   18.93  49
  -8  12  -5    4.05   14.08  50
  -8  12  -2   72.20   11.20  50
  -8  14   0   -2.05   13.18  50
  -8  15   0    2.02   15.54  50
  -7  11   1   13.71    9.00  50
  -7  13   2   22.35   10.99  50
  -6   6  -3    4.58    7.23  50
  -6   7  -6    7.48    8.70  50
  -6   8   1  399.30    9.97  50
  -6  15   4   16.48   15.52  50
  -5   6   1   66.05    7.74  50
  -5   7   2 1052.88   14.53  50
  -5   8  -9    2.71   13.06  50
  -4   3  -3 1146.41   13.20  50
  -4   5  -8    0.52    8.77  50
  -4   6  -9  131.44   11.42  50
  -4   8   4  280.32   10.85  50
  -3   3  -7   89.04    7.94  50
  -3   4   2  103.29    8.00  50
  -3   5   3   42.59    6.72  50
  -2   1  -2 4021.45   30.35  50
  -2   6 -11   41.30   15.64  50
  -1   1  -7  138.89    8.50  50
   1   1  -9   48.45    9.40  50
   1   3 -11   -0.77   13.17  50
   2   6   7   85.70    9.65  50
   4   7   8    7.46   10.74  50
   4  10   9    6.76   15.18  50
   6   9   9   17.34   15.48  50
   7   4   7   14.89    8.89  50
   7   6   8   16.54   11.13  50
   8  -2   1    0.01    7.06  50
   8   4   7   29.27   10.84  50
   8   6   8   71.95   13.38  50
   9   6   8    3.15   14.26  50
  11  -2  -6   21.60   13.07  50
  11  -2   0    1.50    8.82  50
  11  -1   2   26.94    8.95  50
  11   3   6   14.79   12.92  50
  12  -2  -5    4.57   13.10  50
  12  -2  -1  254.99   11.79  50
  12   1   4  178.62   11.58  50
  12   2   5    3.80   12.96  50
  14   1   3   -3.62   15.28  50
  14   2   4    0.99   16.57  50
  -8  11  -3   52.46    8.02  50
  -8  12  -1   24.02    7.78  50
  -7   8  -3    3.56    6.10  50
  -7   9  -6  131.68    8.25  50
  -7  10  -7    6.02    9.18  50
  -6   6  -4   95.38    5.85  50
  -6   7   0    0.69    5.01  50
  -6  10  -9   10.08   12.67  50
  -5   5  -6   -1.70    5.16  50
  -4   3  -4    8.18    4.13  50
  14  -1  -1   24.36    9.40  50
  15   0   0    6.17   12.51  50
   6   1 -11    9.86   26.95  49
   0   8   7    0.59   13.76  49
  -6  11   3   18.69   11.03  50
  -5  14   5    5.50   16.21  50
   1   5   6   12.25    9.09  50
   9  -2  -7   16.18   13.47  50
  -8  11  -4  410.78   13.39  51
  -8  11  -2   62.41   11.08  51
  -8  12  -6    4.49   15.34  51
  -8  13   0   -2.18   12.87  51
  -7   8  -4   25.00    8.82  51
  -7   8  -2  240.78    9.94  51
  -7  11  -8    3.04   17.85  51
  -6   6  -5  285.76    9.50  51
  -6   6  -2    2.43    7.18  51
  -6   9   2  267.93   10.00  51
  -6  14   4    1.43   13.19  51
  -5   9 -10   14.40   18.04  51
  -4   3  -2  157.74    7.33  51
  -4   4  -7  144.01    9.56  51
  -4   7 -10   38.13   13.35  51
  -3   2  -5   25.08    6.03  51
  -3   7 -11   -0.84   15.78  51
  -2   1  -5   33.04    6.12  51
  -1   0  -3    0.29    6.66  51
   1   7   7    1.32    8.72  51
   2   0   2 7884.75   43.67  51
   3   3 -12   11.85   17.98  51
   4   2   5  870.49   12.87  51
   4   5   7   42.49    9.16  51
   5  -1   2   35.22    6.12  51
   5   3   6   97.94    7.99  51
   7   9   9   21.60   16.79  51
  10  -2   0  272.29   10.08  51
  10  -1   2   10.03    8.74  51
  10   3   6    3.66   10.85  51
  11   0   3    0.15    8.83  51
  11   2   5   23.29   10.90  51
  11   5   7   30.79   15.40  51
  12  -2  -4   37.75   12.26  51
  12  -2  -3   98.36   11.48  51
  12  -2  -2   53.07   11.11  51
  12  -1   1   19.35   10.82  51
  13  -1   0   31.91   12.01  51
  13   0   2  156.22   13.29  51
  13   3   5   17.79   15.34  51
  14   0   1   -6.88   14.19  51
  -8  11  -5    5.20    9.11  51
  -7   8  -5  118.36    7.03  51
  -7   9   0   16.65    6.35  51
  -7  12   2   11.87    7.71  51
  -6   7  -7   10.64    7.58  51
  -6   8  -8   39.63    9.35  51
  -4   3  -5  219.19    7.06  51
   3  -1   1   40.86    5.79  51
   4   0   3    0.46    4.16  51
   5  -2   0    3.26    4.27  51
  10   7   8   16.26   12.61  51
  11  -2  -1    0.17    6.29  51
  11   1   4    4.19    7.51  51
  12   4   6   -0.39   10.76  51
  13   1   3   -5.95    9.16  51
  14  -1  -2    0.62   10.69  51
   6  -2  -7   12.60   14.00  50
  -3   8   5   31.14   10.92  51
   0   3   4  560.42   18.33  51
  -5  10   4   39.52   11.10  51
  -4  10   5  104.19   12.08  51
  -4  14   6    1.25   18.61  51
   0   2   3    1.12    8.01  51
   3  -2  -2  379.41   13.89  51
   8  -2  -7   69.17   13.86  51
  11  -1  -8    0.25   19.07  51
  -8  10  -4    1.58   10.85  52
  -8  10  -3    8.12   10.72  52
  -8  11  -1  116.13   11.23  52
  -8  12   0  224.48   11.93  52
  -8  15   1    8.57   15.58  52
  -7   8  -1  292.52    9.01  52
  -7   9  -7   31.81   13.05  52
  -7  10   1  221.50   10.05  52
  -7  15   3    5.09   15.49  52
  -6   6  -1  396.59    9.62  52
  -6   9  -9   21.10   15.36  52
  -5   4  -4   10.56    7.28  52
  -5   4  -3 1114.60   12.36  52
  -5   5   0 1368.85   14.52  52
  -5   6  -8   11.83   10.67  52
  -5   7  -9   18.75   13.02  52
  -5   8   3  348.94   10.69  52
  -5  13   5   34.76   13.24  52
  -3   2  -1  271.16    9.79  52
  -2   3  -9  191.05   10.15  52
  -2   4 -10   37.12   11.17  52
  -1   0  -4   14.55    6.32  52
  -1   3 -10   44.96   11.14  52
   1   4 -12    8.28   18.29  52
   2   3   5  406.04   10.59  52
   3   8   8  289.87   13.12  52
   4   1   4   16.59    5.86  52
   5   7   8    7.86   10.81  52
   5  10   9   10.48   15.54  52
   6   3   6   -0.10    7.25  52
   8   3   6    7.99    8.77  52
   9  -2   0   -0.96    7.22  52
   9  -1   2    4.71    7.24  52
   9   3   6    9.32   10.59  52
  10   0   3    2.98    8.68  52
  10   2   5  102.22   11.11  52
  10   5   7    4.95   13.04  52
  11  -2  -5   22.19   11.05  52
  13  -1  -6   36.07   17.01  52
  13   2   4   20.09   12.99  52
  14  -1  -4   -5.38   15.74  52
  14  -1  -3   10.76   15.27  52
  15   0  -1    1.32   17.88  52
  -8  11  -6    1.78   10.58  52
  -8  14   1    4.07    9.45  52
  -7   8  -6   85.26    8.06  52
  -7  10  -8   10.41   10.83  52
  -6   6  -6   75.62    6.68  52
  -5   4  -2   24.80    4.30  52
  -5   5  -7  103.34    6.85  52
  -3   4  -9  132.90    8.51  52
   6  -2   0 2785.23   19.30  52
   6  -1   2  449.11    8.03  52
   7  -1   2  192.76    6.67  52
   7   3   6  619.67    9.97  52
   8  -1   2    1.56    5.09  52
   9   7   8   18.14   10.99  52
  10   1   4    2.19    6.21  52
  11  -2  -2   62.52    6.79  52
  11  -1   1  621.65    9.68  52
  12   0   2   81.35    7.99  52
  13  -1  -1   18.01    9.19  52
  14   1   2   -1.92   10.70  52
  15   1   1   62.51   12.81  52
   0   6   6  565.74   18.51  52
   7  -2  -7   -0.31   12.52  52
   1  10   8   28.22   13.71  52
  10  -2  -6   40.16   13.60  52
  12  -1  -7   11.47   19.19  52
  -9  14  -3    8.85   17.84  53
  -8  10  -5  363.68   12.30  53
  -8  10  -2   36.98   10.77  53
  -7   7  -4  126.18    9.37  53
  -7   7  -3  184.54    8.32  53
  -7  11   2   -1.06    9.90  53
  -7  14   3   83.86   13.58  53
  -6  10   3  300.43   11.02  53
  -6  13   4    7.90   12.97  53
  -5   4  -5   15.55    7.28  53
  -5   8 -10    4.01   15.53  53
  -4   3  -6   25.37    7.45  53
  -4   3  -1   12.17    6.15  53
  -4   5  -9   42.91   11.13  53
  -4   5   2  110.97    7.40  53
  -3   2  -6  352.35    9.81  53
  -3   3  -8   74.86    9.22  53
  -3   3   1 2833.01   27.34  53
  -3   5 -10   16.34   13.04  53
  -2   2   1   65.75    9.35  53
  -2   5 -11   50.06   15.36  53
  -1   2  -9  202.70   10.39  53
  -1   4 -11   10.16   13.23  53
   1   0  -8   -0.04    7.34  53
   2  -1   0    1.68    7.57  53
   2   1 -10   86.51   11.72  53
   2   2 -11    1.17   13.06  53
   2   9   8   92.82   11.80  53
   3   4   6  532.83   11.75  53
   3  12   9    2.21   17.96  53
   4  -2  -1  236.02    9.32  53
   4  11   9    4.12   15.57  53
   5   2   5   21.31    7.33  53
   5   5   7  109.83    9.52  53
   6   7   8    2.95   11.06  53
   6  10   9    8.81   16.89  53
   7  -2   0    2.98    7.08  53
   7   7   8   57.29   13.25  53
   8  -2   0  591.97   10.80  53
   8   7   8   33.77   13.37  53
   9   0   3   -1.06    7.20  53
   9   2   5   55.75    9.05  53
   9   5   7   29.01   12.05  53
  10  -2  -1  581.69   11.71  53
  11  -2  -4    1.12   10.73  53
  11  -2  -3   44.29   10.07  53
  11   4   6   35.78   13.10  53
  12  -1   0    7.53   10.62  53
  12   3   5   20.24   13.03  53
  13   0   1    0.39   11.86  53
  14   0   0   18.98   13.18  53
  14   2   3   13.62   15.18  53
  14   3   4   -0.64   17.73  53
  -9  13  -4   77.86   11.18  53
  -9  13  -3   44.23   10.84  53
  -9  14  -2   23.03   11.00  53
  -8  13   1    3.90    9.15  53
  -2   1  -1    0.72    5.54  53
  -2   2  -8    5.84    6.30  53
  -1   0  -2    2.43    5.73  53
   5   0   3    2.05    4.10  53
   6   5   7   27.78    6.50  53
   8   5   7   80.39    8.35  53
   9   1   4   -0.95    6.15  53
  11   6   7    0.82   11.00  53
  12   1   3    6.61    7.79  53
  12   2   4   39.82    7.95  53
   0   0  -7   -0.26    8.99  53
  -9  13  -2   -4.93   15.17  54
  -8   9  -4   26.41   10.93  54
  -8   9  -3   12.98    8.86  54
  -8  10  -6    3.10   13.05  54
  -8  10  -1    1.82    8.85  54
  -8  11  -7    5.46   15.54  54
  -8  11   0    3.22   10.64  54
  -7   7  -5    2.29    8.68  54
  -7   7  -2   43.84    7.56  54
  -7   8  -7   37.65   11.16  54
  -7   9  -8   -0.12   14.15  54
  -6   5  -4   62.75    7.53  54
  -6   5  -3   46.43    7.44  54
  -6   7  -8    8.04   10.90  54
  -6   7   1   -0.32    7.13  54
  -6   8  -9    3.42   14.26  54
  -5   4  -6  320.35    9.15  54
  -4   4  -8   28.70    8.96  54
  -4   4   1   40.35    6.40  54
  -4   6 -10    4.64   13.13  54
  -4   6   3   32.77    7.67  54
  -3   6 -11   12.33   15.52  54
  -2   1  -6  214.64    9.14  54
  -1   0  -5   -0.52    5.79  54
   0   2 -10  151.83   11.88  54
   0   3 -11    0.46   13.06  54
   3   6   7  133.63    9.96  54
   5   1   4    2.45    5.67  54
   5  11   9   14.00   18.10  54
   6   0   3    2.20    5.68  54
   6   2   5   81.39    7.67  54
   7   0   3   -1.74    7.19  54
   7   2   5    6.70    7.20  54
   7   5   7   10.42   10.76  54
   8   0   3    3.13    7.21  54
   8   2   5   28.56    8.94  54
   9  -2  -1   12.64    7.34  54
  10  -2  -2  188.56    9.78  54
  10  -1   1  323.96   10.43  54
  10   4   6    2.88   10.93  54
  11   0   2  550.62   11.20  54
  12   5   6    0.36   15.32  54
  13  -1  -5  109.31   15.81  54
  13  -1  -4  101.10   13.62  54
  13  -1  -3   -3.54   13.01  54
  13  -1  -2   54.44   12.99  54
  13   4   5   -1.80   15.36  54
  15   1   0   53.12   17.93  54
  -9  12  -4   10.26   10.67  54
  -9  12  -3   10.83    9.14  54
  -9  14  -1    2.65   10.95  54
  -8   9  -5    5.03    7.60  54
  -8   9  -2   92.82    6.68  54
  -7   8   0    3.19    5.08  54
  -7   9   1  276.28    8.24  54
  -6   5  -5    1.28    4.97  54
  -6   6  -7    6.57    6.28  54
  -5   4  -1   53.09    4.85  54
   6   1   4   22.58    5.31  54
   7   1   4    7.87    5.22  54
   8   1   4  384.92    7.72  54
  11   3   5   44.31    8.00  54
  13   1   2   52.34    9.30  54
  14   0  -1   -2.08    9.39  54
   5   1 -11   15.94   24.16  53
  -4  13   6   32.93   18.62  54
   2  -1  -7  234.98   14.07  54
   2   3 -12   23.98   21.11  54
   3  -2  -3  173.53   11.80  54
   4   8   8    6.38   13.40  54
   9  -2  -6    3.38   12.48  54
  10  -1  -8    3.12   16.21  54
  -9  12  -5    8.65   15.35  55
  -9  12  -2   -3.79   12.89  55
  -9  13  -1   31.40   13.27  55
  -8  10  -7   95.61   15.34  55
  -8  12   1   23.73   10.97  55
  -8  15   2   36.12   16.92  55
  -7   7  -6   64.45    9.17  55
  -7  13   3   18.47   13.05  55
  -6   5  -2   95.88    7.86  55
  -6   6   0    2.24    7.12  55
  -6   8   2  164.20    8.70  55
  -6  12   4  180.43   12.18  55
  -5   5  -8    7.53    9.81  55
  -5   6  -9   45.12   12.17  55
  -5   7 -10    8.21   15.36  55
  -5  12   5    1.97   10.84  55
  -1   1  -8   32.79    7.65  55
   0   1  -9   -3.83    8.91  55
   1   0   1    4.44    7.55  55
   2   2   4  418.45   10.90  55
   4  -1   1 1070.81   14.55  55
   4   4   6   33.73    7.58  55
   5  -2  -1  342.70    9.60  55
   8  -2  -1    3.69    7.13  55
   9  -1   1  375.98    9.45  55
   9   4   6   21.71   10.87  55
   9   8   8    0.00   15.57  55
  10  -2  -5  106.92   11.30  55
  10  -2  -4    3.80    8.76  55
  10  -2  -3   63.65    9.24  55
  10   6   7   11.38   13.25  55
  11  -1   0    7.59    8.86  55
  11   1   3  106.31    9.48  55
  11   2   4    7.28   10.69  55
  12  -1  -6   -1.21   14.28  55
  12  -1  -1   21.03   10.71  55
  12   0   1   -1.80   10.66  55
  13   0   0    2.91   11.85  55
  13   2   3   54.84   13.06  55
  13   3   4   23.09   14.04  55
  14   1   1   17.06   13.28  55
  -8   9  -6    9.06    9.01  55
  -7   7  -1    1.64    5.00  55
  -4   3  -7  181.93    6.75  55
  -3   2  -7    6.70    5.27  55
  14   0  -2    4.68   10.68  55
  14   2   2    2.85   10.67  55
  15   1  -1   58.48   12.87  55
  15   2   1   17.65   12.54  55
  -3   6   4  615.46   18.83  55
   1  -1  -6    3.87    8.90  55
   2   0  -9   -0.76   10.83  55
  11  -1  -7   14.11   16.34  55
  -9  11  -5   32.17   14.22  56
  -9  11  -4   11.22   12.93  56
  -9  11  -3   66.74   13.07  56
  -9  14   0   -3.65   15.47  56
  -8   8  -4   -4.56    8.91  56
  -8   9  -1   51.69    9.08  56
  -8  10   0   40.05    8.96  56
  -8  14   2    5.18   15.10  56
  -7   6  -4  141.27    8.70  56
  -7   8  -8   25.87   13.16  56
  -7  10   2  225.97   10.22  56
  -7  12   3   32.65   11.12  56
  -6   5  -6   11.33    8.73  56
  -5   4  -7   62.89    9.04  56
  -5   5   1   57.55    6.35  56
  -5   6   2    2.74    7.19  56
  -1   0  -6 1338.13   17.10  56
   0   4 -12   68.53   18.46  56
   3   3   5  134.27    8.59  56
   4   6   7    6.26    8.82  56
   5   8   8    6.55   10.89  56
   6  -2  -1    1.83    5.73  56
   6   8   8   46.43   13.03  56
   7  -2  -1  116.06    8.01  56
   7   8   8   22.80   13.10  56
   8  -2  -6   48.75    9.43  56
   8  -1   1   31.92    7.32  56
   8   4   6  224.24   10.06  56
   8   8   8   -1.01   15.17  56
   9  -2  -2   -3.12    7.34  56
   9   6   7   34.51   13.02  56
  10   0   2    2.11    8.69  56
  10   3   5    5.15   10.67  56
  11   5   6   13.50   13.13  56
  11   7   7    3.64   17.83  56
  12  -1  -2   11.24   10.92  56
  12   4   5    4.48   12.90  56
  14   0  -4  201.98   16.58  56
  14   0  -3    6.44   15.24  56
  14   3   3    3.97   15.35  56
  -9  11  -2   65.36    8.13  56
  -9  12  -1   -2.18    9.22  56
  -8   8  -5    3.28    7.59  56
  -8   8  -3    3.21    6.18  56
  -8  11   1  109.11    8.36  56
  -7   6  -5   -0.58    6.11  56
  -7   6  -3   -2.50    5.14  56
  -7   7  -7  188.68    8.71  56
  -7   9  -9   23.33   12.71  56
  -6   6  -8    0.11    7.73  56
  -6   7  -9    6.06    9.29  56
  -4   2  -4  104.43    5.33  56
  -3   4 -10   33.60    8.00  56
   3   0   2    0.76    4.71  56
   5  -1   1    2.77    4.19  56
   5   4   6  285.98    7.70  56
   7   4   6    0.77    6.29  56
  10  -1   0    0.21    6.21  56
  10   1   3  345.29    8.19  56
  10   2   4   -1.74    6.21  56
  12  -1  -5    3.11    9.14  56
  12   1   2   12.99    7.70  56
  13   5   5   30.39   12.54  56
  14   1   0   -1.12    9.30  56
   8   0 -10  102.52   28.23  55
   0  12   8    0.56   20.78  55
   3  -2  -4  111.84   13.05  55
  -5   9   4    5.07   10.74  56
   3   9   8   15.10   13.48  56
  -9  11  -6   -5.54   15.46  57
  -9  13   0   77.77   13.47  57
  -8   8  -2   -0.64    8.70  57
  -8   9  -7    4.14   13.10  57
  -8  10  -8    8.84   17.86  57
  -8  13   2   17.95   12.98  57
  -6   5  -1   66.03    7.61  57
  -6   8 -10   12.78   18.15  57
  -6   9   3   64.59    9.28  57
  -5   3  -4    0.41    7.23  57
  -4   2  -3  112.74    6.94  57
  -4   3   0    2.74    6.05  57
  -4   4  -9   30.01   10.90  57
  -4   5 -10    1.78   13.15  57
  -3   3  -9   -1.91    9.00  57
  -3   5 -11    5.70   15.38  57
  -2   1  -7  240.14    9.31  57
  -2   3 -10   13.09   11.03  57
  -2   4 -11    9.36   13.25  57
   1   2 -11   16.97   13.30  57
   2   5   6   72.42    8.16  57
   2   7   7   32.43    9.15  57
   4  -2  -2   32.17    6.52  57
   5   6   7    7.06    8.84  57
   6  -1   1  771.59   11.13  57
   6   4   6   13.87    8.82  57
   7  -1   1   28.17    7.32  57
   8  -2  -2   68.82    7.73  57
   8   6   7  294.24   12.41  57
   9  -2  -5   56.98    9.39  57
   9  -2  -4  249.32   10.61  57
   9  -2  -3  129.79    9.01  57
   9   0   2  195.97    8.38  57
   9   3   5  150.96    9.53  57
  11  -1  -1  716.61   12.29  57
  11   0   1    5.06    8.74  57
  12  -1  -4  179.86   11.97  57
  12  -1  -3   15.90   10.97  57
  12   2   3  104.40   11.25  57
  12   3   4  135.09   13.29  57
  12   6   6    1.07   15.52  57
  13   0  -1    0.10   11.96  57
  13   1   1   29.29   11.91  57
  -9  10  -5    5.84    9.10  57
  -9  10  -4   20.36    9.11  57
  -9  10  -3   -4.22    7.73  57
  -8   8  -6    3.45    7.61  57
  -7   6  -6   30.92    6.50  57
  -7   6  -2  150.49    6.29  57
  -6   5  -7   29.27    6.47  57
  -5   3  -5   74.65    5.73  57
  -5   3  -3  123.50    5.38  57
  -4   2  -5  811.83   10.99  57
  -4   6 -11   64.40   11.41  57
  -3   1  -4  364.84    8.30  57
   6   6   7    6.21    6.38  57
   7   6   7   46.57    7.88  57
  10   5   6   -1.93    7.83  57
  10   7   7   -0.42   10.81  57
  11   4   5   10.63    7.87  57
  12   0   0    0.96    7.54  57
  13   4   4   11.21   10.68  57
  15   2   0    6.08   12.56  57
   4   1 -11    0.42   18.70  57
   1   1 -10    3.18   13.27  57
   1   4   5  108.59    8.85  57
   7  -2  -6    1.89   10.77  57
   9  -1  -8    9.84   16.00  57
  -9  11  -1   38.77   11.05  58
  -9  12   0   -1.44   12.85  58
  -8   9   0    0.06    8.71  58
  -7   7   0  406.05    9.75  58
  -7   8   1  298.66    9.29  58
  -7  15   4    2.82   18.01  58
  -6   4  -4   43.02    7.52  58
  -6  11   4    8.26   10.72  58
  -6  15   5    6.52   17.89  58
  -5   4   0    0.65    5.71  58
  -5   5  -9   85.82   11.28  58
  -5   6 -10  179.50   14.95  58
  -5   7   3    1.39    7.22  58
  -4   3  -8  224.11   10.00  58
  -3   1  -5  412.03    9.43  58
  -3   1  -3 2049.66   18.74  58
  -3   2   0    1.28    6.96  58
  -2   2  -9    9.23    8.97  58
  -1   2 -10    1.17   10.84  58
  -1   3 -11    2.63   13.06  58
   1   3 -12  110.91   16.43  58
   2  10   8    6.88   11.03  58
   3   2   4  103.43    7.03  58
   4   3   5  232.24    9.07  58
   4   9   8   52.20   11.43  58
   7  -2  -2  783.36   12.68  58
   8   3   5    0.99    8.68  58
   8   9   8   38.36   15.51  58
   9  -1   0   16.38    7.20  58
   9   1   3   26.61    7.40  58
   9   2   4  261.40    9.96  58
  11  -1  -6  179.30   14.07  58
  13   0  -6   30.10   16.95  58
  13   0  -2  144.23   13.42  58
  13   2   2  115.74   13.18  58
  13   3   3   19.74   13.02  58
  14   2   1   18.21   14.98  58
 -10  13  -3   84.94   13.10  58
  -9  10  -6   13.35   10.75  58
  -9  10  -2   45.29    7.80  58
  -9  14   1    2.00   11.03  58
  -8   7  -4   53.58    6.48  58
  -8   8  -7   25.39    9.12  58
  -8   8  -1  379.30    8.58  58
  -8   9  -8   37.66   10.95  58
  -8  12   2   59.81    8.17  58
  -7   7  -8   55.94    9.35  58
  -7   8  -9    3.20   10.92  58
  -6   4  -5  569.25    8.89  58
  -6   4  -3   97.69    5.96  58
  -5   3  -2  139.17    5.74  58
  -5   4  -8   58.36    6.71  58
  -4   2  -2   28.83    4.61  58
  -3   2  -8   21.76    6.37  58
   3   1   3 1842.97   18.15  58
   8   0   2    1.21    5.11  58
   9   5   6  170.81    8.65  58
   9   7   7   61.92    9.55  58
  11  -1  -2   21.88    6.48  58
  11   1   2   22.16    6.48  58
  11   3   4   17.51    7.61  58
  11   6   6   39.18    9.49  58
  12   5   5    3.00    9.29  58
  14   1  -1   17.17    9.45  58
  14   4   3    2.33   10.93  58
   5   0 -10   76.63   27.10  56
  -3  10   6   67.37   16.68  57
   5  -2  -6  141.88   13.08  58
  -5  11   5  163.96   14.65  58
  -4   9   5  486.29   16.39  58
   1  11   8   65.86   16.34  58
   6  -2  -6   66.88    9.98  58
   8  -2  -5   29.31   10.94  58
  10  -1  -7   26.66   15.86  58
  10   0  -9    2.08   19.22  58
  -9   9  -4   24.49   10.95  59
  -8   7  -5    1.21    8.83  59
  -8   7  -3    6.40    8.63  59
  -8  10   1   -1.84    8.87  59
  -7   6  -7   53.98   10.90  59
  -7   6  -1   18.51    7.26  59
  -7   9   2  125.58    9.67  59
  -7  11   3   26.91   11.04  59
  -7  14   4   34.08   15.37  59
  -6   6  -9   80.54   13.40  59
  -6   6   1  399.75   10.09  59
  -6   7 -10    6.69   15.62  59
  -6   7   2   15.30    7.34  59
  -5   3  -6   99.23    7.85  59
  -4   2  -6  116.30    8.10  59
  -4   7   4  113.81    9.07  59
  -1   4 -12   24.29   18.02  59
   0   0  -8  646.96   13.41  59
   4   0   2  342.18    9.32  59
   5  -2  -2  227.67    8.54  59
   5   3   5   79.07    7.87  59
   5   9   8    2.76   12.80  59
   6  -2  -2    5.86    5.75  59
   6   3   5  295.04    9.23  59
   6   9   8   83.72   13.35  59
   7   0   2    2.11    7.05  59
   7   3   5    6.16    7.20  59
   7   9   8    0.28   14.17  59
   8  -2  -4  427.13   10.89  59
   8  -2  -3   39.11    7.62  59
   8   1   3    1.23    7.20  59
   8   2   4  422.87    9.70  59
  10  -1  -1  326.23   10.57  59
  10   0   1   -4.25    8.78  59
  10   4   5   47.70   11.05  59
  11  -1  -5    9.14   10.97  59
  11  -1  -3  101.42    9.48  59
  11   2   3   37.93   10.00  59
  13   0  -5    9.94   15.17  59
  13   0  -3   -0.02   12.90  59
  13   1   0   25.88   11.95  59
  14   3   2   10.33   15.09  59
 -10  12  -4   14.49   11.09  59
 -10  13  -2    2.80   11.05  59
  -9   9  -5   23.37    9.01  59
  -9   9  -3    0.53    7.54  59
  -9  10  -7    8.40   10.97  59
  -7   5  -4   58.13    5.58  59
  -6   4  -6   16.65    6.22  59
  -6   4  -2  159.11    6.43  59
  -6   5  -8    1.51    7.53  59
   3  -1   0 2101.68   22.75  59
   8  -1   0    0.57    5.11  59
  12   0  -1    0.25    7.56  59
  12   1   1   18.73    7.59  59
  13   0  -4  154.79   10.22  59
  14   1  -2    0.19   10.67  59
   3  -1  -8    1.96   13.91  58
  -4  12   6    1.53   15.35  59
  -6  14   5   -1.66   18.70  59
   1   8   7   48.50   11.33  59
   3   1 -11   28.70   16.33  59
 -10  12  -3   -2.23   15.43  60
  -9   9  -6   -2.27   12.95  60
  -9   9  -2    3.44   10.65  60
  -9  10  -1   -0.33   10.70  60
  -9  11   0  150.84   11.49  60
  -9  13   1   33.68   13.36  60
  -8   7  -6    2.63   10.73  60
  -8   7  -2    1.38    8.76  60
  -8  14   3   15.75   15.46  60
  -7   5  -5   79.26    9.07  60
  -7   5  -3   -1.22    7.15  60
  -6   5   0   -1.03    7.18  60
  -3   1  -6 1100.93   13.98  60
  -3   1  -2  104.50    7.69  60
  -2   1  -8   11.90    8.83  60
  -1   0  -7    1.43    7.21  60
  -1   1  -9   48.43    9.18  60
   0  -1  -4 2320.56   29.62  60
   3   2 -12    2.72   17.94  60
   3   5   6  650.71   12.69  60
   3   7   7  342.66   11.63  60
   4  -2  -3  107.70    8.04  60
   4   2   4  112.52    6.86  60
   5   0   2 1288.80   14.10  60
   6   0   2  283.54    8.07  60
   7  -2  -5    3.43    7.32  60
   7  -2  -3  387.63   10.62  60
   7   1   3    5.70    7.20  60
   7   2   4  148.22    8.20  60
   8   5   6   42.94    9.12  60
   8   7   7   55.99   11.22  60
   8  10   8    1.20   18.09  60
  10   6   6   35.98   13.06  60
  10   8   7    7.30   15.45  60
  11  -1  -4    1.10   10.71  60
  11   0  -8    2.22   15.61  60
  11   0   0    2.56    8.66  60
  12   0  -7   -4.20   15.60  60
  12   2   2   59.44   10.90  60
  12   4   4    7.31   12.90  60
  14   2   0   65.21   14.25  60
 -10  12  -2   -3.33   10.70  60
  -8   8  -8    6.22   10.59  60
  -8  11   2   57.66    8.07  60
  -7   7  -9   14.42   10.87  60
  -5   3  -7   24.02    6.37  60
  -4   2  -7  189.44    6.73  60
  -4   4 -10   26.87    9.35  60
  -2   0  -4   86.46    5.73  60
   4   1   3   30.16    4.46  60
   5   2   4  237.32    7.32  60
   6   2   4   92.69    6.01  60
  10  -1  -2   13.74    6.24  60
  10   1   2   10.79    6.30  60
  10   3   4  160.32    7.25  60
  11   5   5   11.83    9.10  60
  12   3   3    1.03    7.71  60
  13   2   1   -0.53    9.08  60
  13   5   4    0.44   10.79  60
  14   1  -3    1.48   10.91  60
   4   0 -10  420.37   23.51  59
   0   2 -11   -0.26   15.97  60
   1   0  -9   -1.62   10.85  60
   3  10   8   11.50   15.72  60
   8  -1  -8    3.02   13.47  60
 -10  11  -5   -0.83   15.48  61
 -10  11  -4    4.88   15.26  61
 -10  11  -3   65.75   13.30  61
 -10  13  -1    5.43   15.51  61
  -9   8  -4    3.70   10.74  61
  -9   9  -7   61.34   15.27  61
  -9  12   1   -4.50   12.90  61
  -8   7  -7   54.77   12.10  61
  -8   8   0  784.44   12.47  61
  -7   5  -6   30.69    8.77  61
  -7   5  -2   32.61    7.33  61
  -7   6  -8   26.93   10.96  61
  -7  13   4    6.14   13.07  61
  -6   4  -7   47.86    8.95  61
  -5   3  -1 2428.84   18.68  61
  -5   4  -9   60.26   11.13  61
  -5   5 -10   22.83   13.19  61
  -5   6 -11   11.35   18.08  61
  -4   3  -9    6.26   10.61  61
  -4   5 -11    1.68   15.47  61
  -3   3 -10   35.28   11.13  61
  -3   4 -11    6.22   15.13  61
  -2   0  -5    0.40    5.72  61
   0  -1  -5   -1.11    5.76  61
   0   3 -12   42.23   16.00  61
   4   5   6  284.80    9.57  61
   4   7   7  117.08    9.65  61
   5  -2  -3 1435.66   18.73  61
   5   1   3   10.93    5.81  61
   6  -2  -3  154.96    8.88  61
   6   1   3  305.86    9.15  61
   6   5   6    7.27    8.81  61
   6   7   7    9.78   10.74  61
   7  -2  -4  152.24    8.85  61
   7  -1   0    2.79    7.09  61
   7   5   6   31.21    8.86  61
   7   7   7  202.57   11.85  61
   7  10   8   12.59   15.31  61
   9  -1  -1  415.35    9.74  61
   9   0   1    0.60    7.13  61
   9   4   5   84.49    9.23  61
   9   8   7    1.88   13.15  61
  10  -1  -6    3.52   10.96  61
  10   2   3   66.94    9.05  61
  11   7   6   58.54   15.40  61
  12   0  -2   81.06   11.16  61
  12   6   5   26.63   15.30  61
  13   1  -1   23.82   12.80  61
  13   3   2   -0.43   12.83  61
  13   4   3   17.68   13.02  61
  14   1  -4    2.96   15.56  61
  14   3   1   21.29   15.20  61
  -9   8  -5    1.71    7.55  61
  -9   8  -3    2.61    7.43  61
  -8   6  -4    9.96    6.16  61
  -8   7  -1   69.65    6.58  61
  -8   9   1   50.21    6.63  61
  -2   0  -3    1.25    4.52  61
   4  -1   0   -0.03    4.44  61
   5   5   6    0.68    5.16  61
   5   7   7  116.77    7.24  61
  11   1   1  641.78    9.73  61
  14   4   2    4.10   10.83  61
  14   5   3    1.31   12.56  61
   7   0 -10   72.08   27.81  59
  -3  14   7   20.54   29.28  59
   0   9   7    0.16   12.43  61
   4  -2  -5  897.96   23.80  61
  -6  10   4   28.57   11.05  61
   0   1 -10    6.28   13.36  61
   1  -1  -7  140.51   11.01  61
   1   6   6  357.61   13.10  61
   6  -2  -5   77.96    9.89  61
 -10  10  -4    6.62   13.07  62
 -10  11  -2   14.08   13.03  62
 -10  12  -1   17.53   14.21  62
  -9   8  -6   -0.06   12.84  62
  -9   9  -1   11.48    9.71  62
  -9  10   0    3.43   10.64  62
  -9  14   2   18.89   15.59  62
  -8   6  -5  307.08   10.36  62
  -8   6  -3   91.63    9.20  62
  -8  13   3   26.57   13.35  62
  -7   5  -7    8.84   10.77  62
  -7   6   0    0.51    7.14  62
  -7   7   1   -0.78    7.20  62
  -7  10   3   98.24    9.64  62
  -6   4  -1    3.85    5.69  62
  -6   5  -9  125.92   13.40  62
  -6   6 -10   -3.74   15.43  62
  -6   8   3  102.88    8.28  62
  -6  13   5    6.13   12.98  62
  -4   2  -1  245.18    8.70  62
  -3   1  -7  232.69    9.03  62
  -3   2  -9   27.87    9.04  62
  -2   2 -10   62.12   11.25  62
  -2   3 -11    9.58   13.39  62
  -2   4 -12   97.17   18.42  62
  -1   0  -1    3.93    7.62  62
   0  -1  -3    0.89    6.66  62
   1   3   4  194.16    9.48  62
   2   4   5 2452.56   22.94  62
   4  10   8    1.35   12.91  62
   5  -1   0 1862.07   17.53  62
   5  10   8   20.04   13.05  62
   6  -2  -4  102.01    8.53  62
   6  -1   0   -0.86    5.96  62
   6  10   8   -1.39   14.18  62
   8   4   5    1.71    8.67  62
   9  -1  -7   27.87   11.09  62
   9   1   2    2.62    7.30  62
   9   3   4  185.57    9.64  62
   9   6   6  141.57   11.52  62
  10  -1  -5    8.04   10.89  62
  10  -1  -3  387.18   11.07  62
  10   0   0   64.99    9.18  62
  10   9   7    7.04   17.84  62
  11   0  -1    2.61    8.74  62
  11   4   4  168.17   11.48  62
  12   0  -6   93.07   13.86  62
  12   0  -5    1.36   12.90  62
  12   0  -3    1.49   10.91  62
  12   1   0    3.95   10.73  62
  14   2  -1   14.39   15.07  62
 -10  10  -5   -8.45   10.79  62
 -10  10  -3   39.18    9.28  62
 -10  13   0    2.08   10.89  62
  -9   8  -2  377.43    8.47  62
  -8   6  -6   -0.10    7.55  62
  -8   7  -8   35.01    9.31  62
  -8   8  -9    2.37   12.69  62
  -5   3  -8   43.39    6.56  62
   8   0   1   -0.19    5.15  62
   8   8   7   20.18    9.31  62
   9   2   3  117.30    6.98  62
  10  -1  -4    2.39    6.20  62
  10   5   5  236.12    9.03  62
  11   2   2   60.12    6.63  62
  11   3   3   11.42    7.53  62
  12   0  -4  203.81    9.07  62
  13   1  -2   40.64    9.35  62
  -1  10   7    8.82   20.12  60
   0  13   8   86.18   22.76  62
  -5   8   4   35.68    9.27  62
   2   1 -11   91.07   16.74  62
   2   2 -12   46.76   19.55  62
   2  11   8   12.10   15.85  62
   4  -2  -4  115.74    9.50  62
   5  -2  -5   19.69    9.19  62
   5  -2  -4  286.19   12.34  62
 -10  10  -6    6.08   15.64  63
  -9   8  -7    5.25   13.13  63
  -9  11   1   36.83   11.01  63
  -9  13   2   -1.25   15.17  63
  -8   6  -2   26.31    7.42  63
  -8  10   2   37.74   10.73  63
  -7   6  -9   57.36   13.34  63
  -7   8   2  250.38   10.39  63
  -7  12   4   55.66   12.36  63
  -6   3  -5  324.51    9.10  63
  -6   3  -4   79.80    7.67  63
  -6   4  -8  116.16   11.29  63
  -5   2  -5   18.59    7.34  63
  -5   2  -4  287.13    9.06  63
  -4   2  -8   11.48    8.87  63
  -4   4   2   90.50    7.32  63
  -2   0  -6   32.84    7.67  63
  -2   1   0    1.67    7.51  63
   1   1   2 2127.60   29.24  63
   2   8   7   15.72    9.06  63
   7  11   8   -1.09   17.99  63
   8  -1  -1   31.01    7.39  63
   8   6   6   -1.71   10.74  63
   9  -1  -2    5.28    7.27  63
  10   7   6   10.32   12.93  63
  11   0  -7    3.11   13.22  63
  11   8   6    4.25   15.54  63
  12   2   1  232.51   11.73  63
  12   5   4   42.21   12.99  63
  13   2   0    0.13   12.77  63
  13   6   4   38.18   15.47  63
 -10  10  -2   -1.17    9.03  63
 -10  11  -1   19.38    9.19  63
  -8   6  -7  285.10    9.07  63
  -7   4  -5    5.55    5.04  63
  -7   4  -4  442.06    8.14  63
  -7   5  -1  129.49    6.16  63
  -6   3  -3  476.43    8.56  63
  -5   2  -3 1309.58   12.88  63
   2   0   1    0.61    5.37  63
   7   4   5    3.01    5.14  63
   8   3   4   34.97    5.47  63
   9   9   7   46.82   10.93  63
  11   6   5    1.42    9.04  63
  12   4   3    6.70    7.78  63
  12   7   5    7.49   10.81  63
  13   1  -6   36.34   12.87  63
  14   2  -2    5.23   10.73  63
  14   3   0   -0.67   10.70  63
   3   0 -10   60.83   16.26  63
  -5  14   6    1.45   18.85  63
   0  -1  -6  492.67   14.33  63
   1  12   8    9.77   16.17  63
   7  -1  -8  111.78   14.61  63
   9   0  -9    1.79   18.65  63
 -10   9  -5   42.59   13.16  64
 -10   9  -4   94.83   13.21  64
 -10  12   0   20.12   13.20  64
  -9   7  -5   71.00   11.02  64
  -9   7  -4    4.57   10.69  64
  -9   7  -3   56.21    9.05  64
  -9   9   0  212.48   10.00  64
  -8   7   0    1.16    8.07  64
  -8  12   3   47.29   13.10  64
  -7   4  -6    5.29    8.72  64
  -7   4  -3   97.58    7.85  64
  -7   5  -8  107.95   11.33  64
  -6   3  -6   -0.83    7.26  64
  -5   2  -6  145.31    8.20  64
  -5   4   1   61.50    6.46  64
  -5   5 -11   65.91   16.07  64
  -5   5   2  477.63   10.76  64
  -4   1  -5   13.71    7.16  64
  -4   1  -4   14.88    5.81  64
  -4   4 -11   33.98   15.60  64
  -2   1  -9    1.13    8.90  64
  -1   0  -8    1.30    7.19  64
  -1   2 -11   19.97   13.13  64
  -1   3 -12  116.48   16.35  64
   3   4   5  138.35    8.51  64
   3  11   8   73.37   13.65  64
   6   4   5  588.21   10.96  64
   6  11   8   15.19   15.59  64
   7   0   1   -1.53    7.06  64
   7   8   7   46.83   11.16  64
   8   1   2    2.11    7.08  64
   8   2   3   33.27    7.48  64
   9   0   0    0.03    7.15  64
   9   5   5  107.87    9.44  64
  10   0  -8    1.22   13.24  64
  10   1   1  321.07   10.37  64
  10   4   4   11.22    8.93  64
  11   0  -2  564.96   11.72  64
  12   1  -1   16.64   10.77  64
  12   3   2  103.97   11.27  64
  13   1  -5   98.70   15.88  64
  13   1  -4   97.45   13.66  64
  13   1  -3   -0.65   13.01  64
  13   3   1   28.71   12.85  64
  13   5   3   16.94   14.13  64
 -10   9  -6    8.59   10.77  64
 -10   9  -3    7.39    7.74  64
  -9   7  -6   48.00    7.99  64
  -9   8  -8    1.17   11.00  64
  -9   8  -1   49.47    6.68  64
  -8   7  -9   33.73   11.16  64
  -8   8   1  371.76    8.76  64
  -6   5   1   55.85    5.70  64
  -5   4 -10    9.79    9.37  64
  -4   3   1   13.72    4.43  64
  -3   1  -1   42.29    5.85  64
   7  -1  -1   21.81    5.32  64
   7   6   6   28.92    6.46  64
   9  -1  -3   27.91    5.46  64
  10   0  -1   -1.82    6.20  64
  11   1   0    7.17    6.29  64
  13   4   2   35.72    9.25  64
  14   2  -3   10.23   10.83  64
  14   4   1   71.31   11.01  64
  14   5   2    8.85   10.86  64
  -5  10   5    2.02   10.80  64
   0   5   5    1.08    8.74  64
   2  -1  -8   12.03   10.97  64
   9  -1  -6  430.29   14.06  64
 -10  10  -1   -2.82   10.93  65
  -9   7  -7   78.32   13.16  65
  -9  10   1   -3.07   10.76  65
  -9  12   2    1.77   12.97  65
  -8   5  -5  126.01    9.39  65
  -8   5  -4   35.62    8.89  65
  -8   6  -8   80.96   13.29  65
  -8   6  -1  352.91    9.37  65
  -7   9   3  111.66    9.68  65
  -6   3  -7   32.83    8.78  65
  -6   3  -2   64.16    6.11  65
  -6   4  -9   35.28   11.17  65
  -6   5 -10   34.05   15.27  65
  -6   6   2    7.84    7.24  65
  -6  12   5  117.85   13.64  65
  -5   3  -9    1.08   10.77  65
  -4   1  -6   16.95    7.34  65
  -4   1  -3   30.56    6.12  65
  -4   3 -10    0.95   11.95  65
  -4   5   3  359.93   11.21  65
  -3   1  -8    5.02    8.73  65
  -3   3 -11    4.35   13.19  65
  -2   0  -7    0.31    7.26  65
  -2   0  -2 7694.61   43.14  65
  -1   1 -10   -0.07   10.88  65
   0   0  -9    1.09    8.79  65
   1   2 -12    1.15   15.62  65
   1   2   3 5046.76   39.86  65
   2  -1  -1    1.01    7.88  65
   2   6   6   38.35    7.65  65
   3   8   7    0.53    8.83  65
   4   4   5  102.14    8.10  65
   4   8   7   44.32    9.22  65
   4  11   8   -0.26   13.13  65
   5   4   5   14.78    7.29  65
   5   8   7   -1.51   10.71  65
   5  11   8    0.45   15.13  65
   6   0   1    1.62    5.71  65
   6   8   7  170.45   11.78  65
   7   3   4   16.00    7.26  65
   8  -1  -2   -0.78    7.16  65
   8   9   7    8.84   13.07  65
   9  -1  -5   60.36    9.29  65
   9  -1  -4   -1.89    8.87  65
   9   7   6   52.19   11.16  65
  10   2   2  195.34    9.69  65
  10   3   3   52.11    8.95  65
  11   0  -6   53.35   13.36  65
  11   0  -3    1.51    8.90  65
  11   5   4   -2.78   10.93  65
  13   2  -1    6.21   12.72  65
  13   7   4    5.66   17.75  65
  14   2  -4   -4.76   16.82  65
 -11  11  -4   -0.05   12.63  65
 -11  12  -2    1.15   12.61  65
 -10   9  -7    5.50   12.64  65
 -10   9  -2  178.56    8.68  65
 -10  11   0    4.84    8.96  65
 -10  13   1    4.73   11.00  65
  -9   7  -2  294.25    8.15  65
  -8   5  -6   43.62    6.45  65
  -8   5  -3  217.31    6.69  65
  -7   4  -7   11.33    6.30  65
  -7   4  -2  421.04    8.08  65
  -7   6 -10    5.99   11.24  65
  -6   4   0  789.59   10.63  65
  -5   2  -7   50.07    6.56  65
  -5   2  -2  190.03    6.36  65
   6   6   6   74.79    6.81  65
   7   1   2  191.80    6.69  65
  10   6   5   54.14    7.97  65
  10   8   6   31.80    9.47  65
  11   9   6    8.96   12.70  65
  12   6   4    4.07    9.25  65
  14   3  -1    5.98   10.87  65
   1   1 -11   11.58   15.90  65
   8  -1  -7   -0.60   12.49  65
 -11  11  -3   60.33   15.67  66
 -10   8  -5   38.61   12.89  66
 -10   8  -4    3.80   10.76  66
  -8   9   2   97.96    9.41  66
  -8  11   3   55.34   11.30  66
  -7   5  -9    8.63   13.10  66
  -7   6   1   20.70    7.36  66
  -7  11   4   72.35   11.49  66
  -6   9   4  435.01   12.59  66
  -5   3   0  406.04    9.62  66
  -5   6   3  472.93   12.05  66
  -4   2  -9  222.76   11.91  66
  -3   2 -10    5.02   10.92  66
  -3   3   2  319.15   11.75  66
   2   3   4 2349.19   22.54  66
   3   0   1    2.22    7.38  66
   3   6   6   25.68    7.55  66
   5   0   1    1.03    5.77  66
   5   6   6    4.57    8.71  66
   6  -1  -1  770.58   11.82  66
   6   3   4   77.69    7.74  66
   7   2   3  398.88    9.55  66
   8   5   5  114.22    9.40  66
   9   1   1  389.53    9.45  66
   9   4   4  413.23   10.68  66
   9  10   7    7.54   15.52  66
  11   0  -5    0.35   10.87  66
  11   0  -4    4.49   10.82  66
  11   2   1   -5.47    8.92  66
  11   4   3   -2.45   10.65  66
  11   7   5   19.04   12.96  66
  12   1  -7   11.31   15.66  66
  12   1  -2   11.31   10.94  66
  12   2   0   10.65   10.73  66
  12   8   5   22.84   16.70  66
 -10   8  -6   27.92    9.45  66
 -10   8  -3  121.94    8.24  66
  -9   6  -5  160.97    8.41  66
  -9   6  -4   76.06    6.71  66
  -9   7  -8   24.46   10.91  66
  -8   5  -7   93.12    8.13  66
  -7   5   0 1442.86   13.48  66
   4   0   1    0.89    4.37  66
   7   9   7   32.63    9.29  66
   8   0   0  986.05   11.13  66
   8   7   6    7.12    7.55  66
  10   0  -2    1.20    6.19  66
  11   3   2    1.48    6.17  66
  12   5   3   43.87    9.11  66
  13   3   0    2.99    9.06  66
  13   6   3   -8.55   10.80  66
  14   4   0    6.20   10.86  66
  -4  11   6   21.16   15.55  66
   2   0 -10    0.75   15.30  66
   0   7   6  226.20   12.46  66
   1   9   7  405.10   14.95  66
   2  12   8    3.41   16.19  66
 -11  10  -5    6.39   17.69  67
 -11  10  -4   46.07   15.39  67
 -11  11  -2   31.65   15.35  67
 -11  12  -1   -3.13   15.58  67
 -10   9  -1   35.63   11.00  67
 -10  12   1   10.43   14.30  67
  -9   6  -6  142.26   11.43  67
  -9   6  -3  144.73    9.49  67
  -9   7  -1  109.88    9.35  67
  -9   8   0   -0.62    8.79  67
  -9  11   2   74.70   11.28  67
  -9  14   3    2.70   17.93  67
  -8   5  -2   80.74    7.77  67
  -8   6  -9  111.45   15.71  67
  -8  14   4   10.35   15.72  67
  -7   4  -8   83.13   11.28  67
  -7   7   2   44.45    7.66  67
  -6   3  -8   -0.63    9.84  67
  -6   7   3   22.11    7.44  67
  -4   1  -7   34.50    7.46  67
  -3   0  -5    2.14    5.59  67
  -3   0  -4  916.09   13.16  67
  -2   2 -11   -0.48   13.11  67
  -2   3 -12   20.60   18.15  67
   4   6   6    2.96    7.32  67
   5   3   4    9.07    7.13  67
   5  12   8   43.26   15.75  67
   6   1   2  471.80    9.31  67
   6   2   3  151.84    8.17  67
   8  -1  -3   -1.56    7.23  67
   9   0  -1   -3.21    7.17  67
   9   2   2    5.28    7.14  67
   9   3   3   17.02    8.83  67
  10   0  -7    1.84   12.85  67
  10   1   0   -3.44    8.87  67
  11   1  -1  683.91   12.13  67
  12   1  -6    1.46   14.23  67
  12   1  -3    9.20   10.97  67
  12   3   1    5.32   10.79  67
  12   4   2   10.37   10.66  67
  13   2  -2  120.11   13.35  67
  13   4   1    8.64   12.86  67
  13   5   2   66.72   13.23  67
  14   3  -2    6.32   15.22  67
  14   5   1   -3.43   15.24  67
  14   6   2    3.01   17.71  67
 -11  10  -3   12.51   10.77  67
 -10   8  -7    5.69   10.99  67
 -10  10   0    2.39    7.67  67
  -9   9   1   11.71    7.52  67
  -5   2  -8   28.93    6.36  67
  -4   1  -2   64.68    5.24  67
  -4   2   0 2950.65   23.11  67
   5  -1  -1    4.10    4.14  67
   7  -1  -2  182.23    7.09  67
   7   5   5   73.24    6.58  67
   8  10   7   77.07   11.15  67
   9   6   5  147.41    8.34  67
   9   8   6    4.54    9.01  67
  10   5   4  157.22    8.37  67
  10   9   6   11.79   10.80  67
  -5  13   6    4.33   18.61  67
   0  14   8    5.62   25.44  67
   0  -1  -7    1.33    8.86  67
   1  13   8   -1.79   18.87  67
   3  12   8   -4.04   18.56  67
   4  12   8   -0.87   18.79  67
 -10   8  -2    8.44   10.74  68
  -9   6  -7   34.45   12.96  68
  -9  13   3   37.84   15.45  68
  -8   5  -8    6.20   12.84  68
  -8   6   0  240.97    8.79  68
  -8   7   1   69.16    9.09  68
  -8  13   4   -2.91   15.24  68
  -7   3  -5    0.64    7.27  68
  -7   3  -4   12.43    7.27  68
  -7   4  -1   20.10    7.10  68
  -7  14   5   54.33   15.95  68
  -6   2  -5   75.92    7.62  68
  -6   2  -4   95.24    7.75  68
  -6   3  -1  213.07    7.49  68
  -6   4 -10    1.86   13.29  68
  -5   4 -11   61.18   15.81  68
  -3   0  -6  161.99    8.67  68
  -3   1  -9   -1.15    8.76  68
  -3   2   1  258.58   10.71  68
  -2   0  -8  188.36   10.17  68
  -1  -1  -5    6.43    5.83  68
  -1  -1  -4  275.08   10.35  68
   0   2 -12    2.68   15.63  68
   2   1   2 4001.78   31.97  68
   2   2   3  545.21   12.66  68
   3  -1  -1   41.86    7.87  68
   3   3   4    2.07    5.71  68
   4  -1  -1 1007.31   15.54  68
   4   3   4    5.37    5.82  68
   5   1   2   32.16    5.97  68
   6   9   7    0.37   10.84  68
   7   7   6   57.91    9.27  68
   8  -1  -6  156.80   10.32  68
   8   4   4    8.63    8.72  68
  10   0  -3    4.80    8.63  68
  10   7   5   -4.42   11.92  68
  11   1  -8   -1.68   15.65  68
  11   6   4  196.91   11.69  68
  11   8   5   -0.82   15.04  68
  12   1  -5    5.65   12.98  68
  12   1  -4  181.47   11.84  68
  12   2  -1  226.99   11.66  68
  12   7   4   31.13   15.17  68
  13   2  -6   15.60   18.07  68
  13   2  -3   42.89   13.23  68
  14   3  -3    0.28   15.40  68
 -11   9  -5   24.95   10.92  68
 -11   9  -4    9.61   10.66  68
 -11  10  -2    4.25    9.26  68
 -11  11  -1    0.81   10.76  68
 -10   7  -5   -2.13    7.72  68
 -10   7  -4   31.17    7.80  68
 -10  11   1   19.28    9.25  68
  -9   6  -2  195.47    7.47  68
  -8   4  -5   -0.02    6.10  68
  -8   4  -4    4.82    6.17  68
  -7   3  -6  613.53    9.62  68
  -7   5 -10   17.29   10.83  68
  -6   2  -6   61.56    5.59  68
  -5   3 -10   11.43    9.26  68
   5   2   3 1275.58   13.16  68
   7   0   0   -0.28    4.02  68
   8  -1  -4  370.15    8.77  68
   8   1   1   27.54    5.30  68
  10   2   1  497.84    9.02  68
  10   4   3    0.10    6.18  68
  13   2  -4    9.24    9.36  68
  14   4  -1   71.53   11.04  68
   6  -1  -8  106.24   14.28  68
   8   0  -9    0.03   18.47  68
  -3   4   3   68.26    8.82  68
  -1   1   1   70.13   12.79  68
   0   1 -11    0.66   15.88  68
   1  -1  -8   33.95   10.03  68
   1   0 -10    1.75   13.26  68
   9   0  -8   12.95   15.98  68
 -11  12   0   -1.09   15.47  69
 -10   7  -6   -2.28   12.98  69
 -10   7  -3   36.92   10.85  69
 -10  13   2    7.33   15.57  69
  -9   6  -8   10.72   14.19  69
  -9  10   2   43.14   11.05  69
  -8   4  -6  227.15    9.88  69
  -8   5  -1    6.87    7.22  69
  -8  10   3    1.16   10.77  69
  -7   3  -3  654.18   10.73  69
  -7   4  -9    1.85   12.99  69
  -6   2  -3  157.29    8.12  69
  -6   3  -9   -2.46   10.87  69
  -6  11   5   29.38   11.16  69
  -5   1  -5  324.38    9.33  69
  -5   2  -1  369.52    9.04  69
  -4   1  -8   58.34    9.12  69
  -4   3 -11    6.84   15.30  69
  -3   0  -3   -0.01    6.03  69
  -2   1 -10   88.12   11.44  69
  -1  -1  -6    2.01    7.25  69
  -1   0  -9   -0.99    8.87  69
   2   9   7   25.36    9.22  69
   3   1   2  104.79    7.84  69
   3   2   3  162.73    7.97  69
   4   1   2   74.40    6.79  69
   4   2   3  109.64    6.92  69
   4   9   7    5.40   10.59  69
   5   9   7   88.01   11.40  69
   6   5   5   -2.15    7.24  69
   7  10   7    4.11   13.11  69
   8  -1  -5    4.95    8.75  69
   8   3   3  818.08   11.47  69
   8   8   6    2.06   10.79  69
  10   0  -6  147.95   11.78  69
  10   0  -4  118.95    9.66  69
  10   1  -9   53.40   16.16  69
  10   3   2  109.65    9.22  69
  11   1  -2   23.65    8.99  69
  11   2   0   -3.12    8.86  69
  11   5   3   69.95   10.98  69
  13   2  -5    4.69   15.33  69
  13   3  -1   22.53   12.85  69
  13   7   3   22.37   15.39  69
  14   3  -4    5.15   17.75  69
 -11   9  -3    3.44    9.16  69
 -10   7  -7    0.28   10.79  69
  -9   5  -5  105.43    6.85  69
  -9   5  -4   -0.88    6.24  69
  -8   4  -3    9.66    5.31  69
  -8   8   2    0.36    6.21  69
  -7   3  -7   38.36    6.49  69
  -6   2  -7   12.23    6.21  69
  -5   1  -4    3.14    4.02  69
  -4   2 -10    4.19    7.78  69
  -3   0  -7    0.50    5.09  69
   6   7   6    1.62    6.22  69
   8   2   2   67.68    5.64  69
   8   6   5  263.88    7.92  69
   8  11   7    5.62   11.01  69
   9   0  -2  180.12    6.77  69
   9   5   4    2.59    6.18  69
  10   0  -5   -1.86    7.62  69
  10  10   6   10.40   11.06  69
  12   3   0    3.74    7.59  69
  12   6   3    8.45    9.05  69
  14   5   0    0.00   10.82  69
  14   6   1    9.10   10.87  69
   6   0 -10   67.52   30.58  66
   2  13   8    1.15   18.99  69
   7  -1  -7   71.89   11.65  69
 -11  10  -1   10.35   13.02  70
 -10   8  -1    1.13   10.68  70
 -10   9   0   -3.17   10.78  70
  -9   5  -6  192.10   11.62  70
  -9   7   0  191.76    9.82  70
  -9  12   3    7.67   13.03  70
  -8   4  -7   32.76   10.77  70
  -8   5  -9   16.85   15.04  70
  -7   8   3    2.25    8.61  70
  -7  10   4   26.34   10.90  70
  -5   1  -6   34.58    7.42  70
  -5   2  -9  110.86   11.40  70
  -3   2 -11    0.90   13.30  70
  -3   3 -12    9.58   18.09  70
  -1   2 -12    3.31   15.71  70
   1   5   5  249.31   10.69  70
   3   9   7    9.33    8.92  70
   3  13   8    4.34   15.57  70
   4  13   8    3.47   17.88  70
   5   5   5  114.96    8.06  70
   6  -1  -2  494.46   10.43  70
   7  -1  -3    3.60    7.21  70
   7   4   4  507.32   10.11  70
   8   0  -1   -4.03    7.20  70
   9   1   0   15.99    7.34  70
   9   9   6   -8.83   13.12  70
  10   1  -1  333.41   10.45  70
  11   1  -7   11.07   13.36  70
  11   3   1    9.03    8.71  70
  11   4   2  128.17   10.26  70
  12   2  -2   57.97   11.02  70
  12   4   1   24.61   10.98  70
  12   5   2   -1.08   10.87  70
  12   8   4    5.81   15.23  70
  13   4   0   -0.03   12.79  70
  13   5   1   -0.76   13.09  70
  13   6   2    0.23   14.13  70
  14   4  -2    2.37   15.27  70
 -11   8  -5   -1.96   10.59  70
 -11   8  -4   58.30    9.38  70
 -11   9  -2   24.67    9.20  70
 -10   7  -8   12.57   12.71  70
 -10   7  -2   60.55    7.83  70
  -9   5  -7   29.24    7.83  70
  -9   5  -3   24.82    6.25  70
  -9   6  -1  113.45    6.95  70
  -9   8   1   52.77    6.62  70
   6   0   0  980.89   11.83  70
   6  10   7   -1.49    9.03  70
   7   1   1   21.19    5.32  70
   9   7   5   55.69    7.98  70
  10   6   4   -2.07    7.59  70
  11   1  -3   96.79    7.03  70
  11   7   4    8.30    9.11  70
  11   9   5   24.28   10.99  70
  13   3  -2   -0.45    9.15  70
  -4   8   5   35.30   10.97  70
  -7  13   5   68.00   18.85  70
   0  10   7   -0.28   13.13  70
 -11   8  -6   -5.99   15.53  71
 -11  11   0   31.28   15.24  71
 -10   6  -6   44.78   12.89  71
 -10   6  -5   58.00   11.05  71
 -10   6  -4   -7.79   10.77  71
 -10  10   1   -0.66   10.92  71
 -10  12   2   -2.97   15.17  71
  -9   6  -9   10.22   17.91  71
  -8   4  -8  124.92   11.55  71
  -8   4  -2   49.80    7.47  71
  -8  12   4    6.53   13.10  71
  -7   3  -8  114.57   11.30  71
  -7   3  -2    8.29    7.19  71
  -7   5   1  126.41    8.14  71
  -6   4 -11    6.71   18.11  71
  -6   4   1    0.11    5.72  71
  -5   1  -7  178.71    9.76  71
  -5   1  -3   10.64    5.80  71
  -5   7   4    0.30    7.20  71
  -1   1 -11    9.10   13.01  71
   1   7   6   13.61    7.47  71
   4   5   5   90.18    7.98  71
   5   7   6   19.50    8.97  71
   7   3   3  633.46   10.83  71
   7   8   6   89.28   11.19  71
   7  11   7    9.88   15.14  71
   9   2   1    9.03    7.38  71
   9   4   3  258.01    9.95  71
  10   8   5   36.03   12.88  71
  11   1  -6  180.04   13.95  71
  13   8   3   74.42   17.91  71
 -11   8  -3    2.87    9.07  71
  -6   2  -8    1.96    6.24  71
  -6   2  -2    6.10    4.03  71
   6   4   4   44.64    5.52  71
   7   2   2  745.52    9.99  71
   7   6   5   -0.81    6.19  71
   9   0  -3   -1.18    5.12  71
   9   3   2  508.72    8.49  71
  11   1  -4    2.21    7.57  71
  11   2  -1   -0.08    6.31  71
  12   2  -7    7.47   11.06  71
  12   2  -3   94.36    8.20  71
  14   4  -3    4.80   11.05  71
  14   5  -1    0.12   10.85  71
  -5   9   5    1.25   10.64  71
  -4   6   4   73.57   10.07  71
  -1  -1  -7  151.54   10.35  71
   0   0 -10  415.69   16.26  71
 -12  10  -3    4.26   17.67  72
 -11  12   1    3.71   15.54  72
 -10   6  -7   15.73   13.22  72
 -10   6  -3    6.00    9.84  72
  -9   5  -8   29.14   13.20  72
  -9   5  -2   60.10    9.02  72
  -9   9   2   -5.64   10.74  72
  -9  11   3   61.93   13.10  72
  -8   6   1  347.15    9.51  72
  -8   9   3   12.23    8.76  72
  -7   4 -10   14.74   15.45  72
  -7   4   0   -0.65    7.11  72
  -7   6   2  152.86    8.40  72
  -6   3 -10   32.59   13.11  72
  -6   3   0    1.46    5.62  72
  -6   5   2   92.16    7.98  72
  -6   8   4   62.80    9.40  72
  -5   3 -11   20.84   15.49  72
  -4   0  -6  336.42    9.70  72
  -4   0  -5    1.67    7.12  72
  -4   1  -9    1.62    9.83  72
  -4   1  -1 1063.46   14.37  72
  -3   0  -8   37.77    9.01  72
  -3   1 -10    9.83   10.99  72
  -2   0  -9    0.93    8.81  72
  -1  -1  -3 3831.52   34.44  72
   0  -1  -8   39.41    7.92  72
   2   5   5  127.58    8.65  72
   2   7   6   39.69    7.74  72
   3   5   5   11.46    7.29  72
   3   7   6   59.74    7.80  72
   4   7   6   71.78    9.23  72
   5  -1  -2   32.17    6.23  72
   5  10   7   13.75   10.93  72
   7  -1  -6  121.96    9.98  72
   7  -1  -5    4.05    7.26  72
   7  -1  -4    9.39    7.32  72
   8   5   4   36.03    8.73  72
   8   9   6    5.39   12.77  72
   9   0  -7   -2.39   10.88  72
   9  10   6   11.95   15.04  72
  10   1  -2   14.93    8.71  72
  10   2   0  273.20   10.11  72
  10   5   3   51.67    9.09  72
  11   1  -5    7.32   10.95  72
  11   6   3    4.05   10.84  72
  11  10   5    4.53   17.70  72
  12   3  -1   11.33   10.79  72
  12   7   3    6.70   12.91  72
  12   9   4    7.19   16.59  72
  13   3  -3   21.54   13.07  72
  13   4  -1   14.93   12.71  72
  13   7   2    4.05   15.01  72
  14   6   0   -5.20   15.49  72
 -11   7  -5   13.97    9.23  72
 -11   9  -1   68.83    9.32  72
 -10   7  -1   33.20    6.40  72
 -10   8   0   40.75    7.74  72
  -8   3  -6    2.53    6.19  72
  -8   3  -5    4.08    6.07  72
  -8   3  -4   27.16    5.35  72
  -8   5   0   -0.93    5.13  72
  -7   2  -5    2.14    5.14  72
  -5   3   1 2214.30   19.33  72
  -5   4   2    7.05    4.16  72
  -4   0  -4   23.21    4.32  72
  -3   0  -2    0.92    4.63  72
   5   0   0   -0.74    4.11  72
   7   0  -1   -0.39    5.02  72
   8   1   0    0.78    4.95  72
  12   2  -6   11.19   10.80  72
  12   2  -4   38.74    8.00  72
  13   3  -4   16.66   10.74  72
  10   1  -8    5.52   16.27  72
 -12   9  -4   -1.13   16.64  73
 -12  10  -2    7.11   15.28  73
 -11   7  -6   62.30   15.46  73
 -11   7  -4   11.95   12.77  73
 -11   8  -2   15.72   11.95  73
 -11  10   0   -1.29   13.02  73
 -10   6  -8   14.77   15.54  73
 -10   9   1   41.57   10.93  73
 -10  11   2    9.64   13.01  73
  -9   4  -6   31.32   10.67  73
  -9   4  -5   86.66    9.25  73
  -9   4  -4  412.69   10.52  73
  -8   4  -9    2.40   13.24  73
  -7   2  -6   -0.49    8.73  73
  -7   2  -4  149.37    8.06  73
  -7   3  -9   60.63   13.07  73
  -5   1  -8   38.63    8.97  73
  -5   2 -10    6.84   12.91  73
  -4   2 -11    4.14   13.15  73
  -3   1   0 2366.90   24.57  73
  -2  -1  -6  193.25    9.13  73
  -2  -1  -5   30.21    6.18  73
  -2   0  -1    2.49    7.56  73
  -2   2 -12   42.53   15.95  73
   1  10   7    5.40   10.75  73
   4  10   7    4.89   10.76  73
   6  -1  -3  302.24    9.96  73
   6   1   1  769.55   11.20  73
   6   8   6    8.16    8.82  73
   6  11   7   -0.09   13.06  73
   7  12   7    5.60   15.42  73
   8   0  -2   -1.21    7.18  73
   8   7   5    3.13    8.77  73
   9   0  -6   18.72    9.03  73
   9   0  -5    1.34    8.72  73
   9   0  -4  429.17   11.48  73
   9   1  -1  391.34    9.58  73
   9   6   4   84.78    9.20  73
   9   8   5    1.07   10.85  73
  10   3   1  133.84    9.34  73
  10   4   2   20.75    8.71  73
  10   7   4   34.97   10.94  73
  10   9   5   25.51   13.23  73
  11   3   0 1032.45   13.11  73
  11   5   2   -0.90   10.62  73
  11   8   4   58.85   13.17  73
  12   2  -5    8.32   13.04  73
  12   4   0   -3.72   10.75  73
  12   6   2   -2.07   12.66  73
  13   3  -6   56.78   18.35  73
  13   3  -5   18.39   15.43  73
  13   5   0    0.82   12.88  73
  13   6   1   -3.02   13.06  73
  14   5  -2    5.76   15.48  73
 -12  11  -1    9.23   12.71  73
 -11   7  -7    9.93   12.51  73
 -10   6  -2   49.14    6.47  73
  -9   5  -9   15.71   11.17  73
  -9   6   0    2.41    6.14  73
  -8   3  -7   36.05    7.64  73
  -8   4  -1   76.19    5.71  73
  -8   7   2    1.09    6.24  73
  -7   2  -7   -1.34    6.22  73
  -7   3  -1  334.22    7.65  73
  -6   1  -5  227.79    6.99  73
  -6   2  -9   42.68    7.80  73
  -5   1  -2   31.63    4.51  73
  -4   0  -7   -0.28    5.17  73
   5   4   4   11.56    5.15  73
   6   3   3  459.39    8.55  73
   6   6   5  253.40    7.97  73
   8   4   3    7.08    5.24  73
   9  11   6    3.37   10.98  73
  11   2  -2   59.91    6.66  73
  11   4   1   13.07    6.33  73
  12   5   1    6.16    7.74  73
  -5  12   6    0.82   18.10  73
  -8  11   4  397.95   16.61  73
  -7  12   5   37.68   16.15  73
   8   0  -8  325.40   15.92  73
 -12   9  -3   -4.24   15.38  74
 -11   7  -3  137.40   11.46  74
 -11  11   1    3.32   15.19  74
 -10   5  -6   -2.67   11.81  74
 -10   5  -5  273.98   11.91  74
 -10   5  -4  173.71   11.34  74
 -10  13   3   88.74   18.39  74
  -9   4  -7    2.29   10.79  74
  -9   4  -3  255.03    9.94  74
  -9   7   1  117.79    9.37  74
  -8   3  -3  863.75   11.57  74
  -7   2  -3  382.02    9.44  74
  -7   9   4   14.13    8.93  74
  -6   1  -6  210.89    8.53  74
  -6   1  -4   32.56    7.23  74
  -6   6   3    4.82    7.18  74
  -4   0  -3    2.35    5.69  74
  -2  -1  -4  324.83    9.92  74
  -2   1 -11   82.12   13.63  74
  -1   0 -10    1.92   10.80  74
   2  10   7  189.39   12.22  74
   3  10   7   85.86   11.37  74
   6   2   2    8.18    5.65  74
   7   5   4   59.54    7.55  74
   7   9   6  136.85   11.49  74
   8   2   1   -2.05    7.09  74
   8   3   2   91.77    7.77  74
   8  10   6    1.00   12.97  74
   9   1  -9   29.72   15.37  74
  10   1  -3  360.33   10.79  74
  11   2  -8   48.33   15.94  74
  12   3  -2  112.94   11.37  74
  12   8   3   17.15   14.91  74
  13   4  -2   42.96   13.03  74
  14   6  -1    4.78   16.58  74
 -11   8  -1   36.41    7.79  74
 -10   5  -7    6.30    9.23  74
  -9   5  -1   55.66    6.55  74
  -8   3  -8    8.34    7.71  74
  -5   2   0   -0.87    4.17  74
   5  11   7   59.65    9.58  74
  13   8   2   30.26   11.03  74
  14   5  -3    8.73   12.60  74
  14   7   0    1.27   12.56  74
  -3   7   5    5.43   14.48  72
  -1  11   7   26.01   17.46  73
  -6  14   6   -0.12   22.91  74
  -1   8   6    5.32   12.37  74
   7   0  -9    0.59   15.50  74
   8   1 -10   37.79   22.24  74
  -6  10   5    5.76   13.07  74
   0  -1  -2 1932.77   40.05  74
   2   1 -12    1.12   19.04  74
   6  -1  -7    0.51   10.74  74
 -12   8  -5   34.52   17.64  75
 -12   8  -4   -2.21   15.25  75
 -12   9  -2   24.96   15.22  75
 -12  10  -1   13.20   15.38  75
 -11   6  -6   56.01   14.11  75
 -11   6  -5    1.04   12.80  75
 -11   7  -2  217.94   11.72  75
 -11   9   0   -8.95   12.80  75
 -10   5  -3   53.11    8.94  75
 -10   7   0    4.60    8.69  75
 -10  10   2    3.19   12.64  75
  -9   4  -8   13.52   13.02  75
  -9  10   3   -2.59   10.88  75
  -9  13   4   69.80   15.97  75
  -8   4 -10   10.44   16.82  75
  -7   2  -8   12.51   10.73  75
  -7   3 -10   -1.40   15.18  75
  -7   7   3  184.11    8.92  75
  -6   1  -7    6.17    8.54  75
  -6   2  -1   -1.00    5.71  75
  -6   3 -11   90.42   16.03  75
  -5   1  -9   -0.71   10.74  75
  -5   5   3  192.63    9.52  75
  -4   0  -8    6.75    8.78  75
  -4   1 -10    5.38   11.02  75
  -3   0  -9    1.93    8.75  75
  -3   2 -12   -2.75   18.01  75
  -2  -1  -7  215.51    9.30  75
  -1  -1  -8   33.18    7.63  75
   1   1 -12    4.77   15.53  75
   4  -1  -2   76.42    7.29  75
   4   0   0 4927.19   20.67  75
   4   4   4  163.82    8.49  75
   5   6   5  185.66    8.56  75
   5   8   6   21.63    8.77  75
   6  12   7   -0.60   15.16  75
   7   7   5    2.28    8.66  75
   8   0  -3   -2.02    7.29  75
   9   2   0   -0.63    7.15  75
   9   5   3   24.29    8.74  75
  10   1  -7   23.19   12.98  75
  10   1  -4    1.98    8.84  75
  10   2  -1  553.10   11.38  75
  10   6   3    6.77   10.56  75
  10  10   5   -0.99   15.08  75
  11   2  -3   42.11   10.00  75
  11   7   3  127.08   11.40  75
  11   9   4   11.76   14.24  75
  13   4  -3   14.52   13.11  75
  13   5  -1   11.19   12.94  75
  13   7   1    8.45   14.97  75
 -11   6  -4  183.62    8.60  75
 -10   5  -8    8.74   10.79  75
 -10   6  -1   11.37    6.27  75
  -9   8   2  359.49    9.05  75
  -8   3  -2   86.25    5.80  75
  -6   1  -3  272.12    7.26  75
   5   1   1    5.11    4.10  75
   5   3   3  104.26    5.43  75
   6   0  -1    0.15    3.99  75
   7   1   0   -0.21    5.02  75
   8   6   4    9.04    6.13  75
   8   8   5    4.65    7.49  75
   9   4   2   99.49    6.81  75
   9   9   5   21.63    9.15  75
  11   3  -1   -0.74    6.22  75
  12   3  -3    2.74    7.68  75
  12   4  -1   35.48    7.74  75
  12   7   2   92.53    9.44  75
  13   6   0   -3.99    9.29  75
   5  -1  -8   36.20   15.89  74
   0   4   4  401.57   14.55  75
   6  -1  -4   26.21    9.05  75
 -12   8  -3   15.95   14.88  76
 -12  11   0  -11.92   17.97  76
 -11   6  -7    0.80   15.48  76
 -11  10   1   10.28   13.03  76
 -11  12   2   -5.74   16.84  76
 -10   8   1    4.08   10.53  76
 -10  12   3    6.98   15.36  76
  -9   4  -2  122.21    9.39  76
  -8   8   3    0.14    8.73  76
  -6   1  -8   95.71    9.38  76
  -6   2 -10   68.30   13.26  76
  -5   0  -6   13.53    7.26  76
  -5   0  -5    1.24    7.07  76
  -5   2 -11   -5.13   15.46  76
  -4   3   2  141.85    8.18  76
  -3   1 -11   27.13   13.29  76
  -2   0 -10    2.08   10.79  76
   0   1 -12    1.47   15.47  76
   3   4   4  243.79    8.45  76
   4   8   6   47.58    9.00  76
   4  11   7   93.19   12.44  76
   5   2   2  207.47    7.70  76
   6   9   6   26.37   10.89  76
   7   0  -2    3.59    7.17  76
   7   4   3   94.08    7.83  76
   8  11   6    4.70   14.06  76
   9   1  -2    0.50    7.25  76
   9   3   1    4.71    7.19  76
   9   7   4    2.27   10.69  76
  10   1  -6    3.17   10.87  76
  10   1  -5   12.15   10.75  76
  10   3   0    3.21    8.69  76
  10   5   2  108.50    9.25  76
  10   8   4    4.19   10.73  76
  11   2  -7   31.27   13.32  76
  11   6   2    3.48   10.73  76
  12   3  -7    2.29   16.94  76
  12   5   0    5.48   10.66  76
  12   6   1   50.18   11.86  76
  12   9   3   12.04   15.15  76
  13   4  -4   -2.91   15.29  76
  14   6  -2    0.44   17.80  76
 -11   6  -3    5.32    7.61  76
 -10   5  -2  101.54    6.79  76
  -9   3  -6   -2.83    7.52  76
  -9   3  -5  131.17    7.00  76
  -9   4  -9   -0.10   10.87  76
  -8   2  -5   24.23    6.29  76
  -8   3  -9   37.42    9.43  76
  -7   2  -2  738.30   10.10  76
  -4   2   1  206.05    7.68  76
   6   5   4   52.83    5.55  76
   6  13   7   65.61   12.82  76
   7  10   6  120.50    8.52  76
   8   1  -1   28.76    5.35  76
  10   4   1   40.55    6.38  76
  10  11   5    3.81   10.92  76
  11   2  -4   -3.78    7.64  76
  11   4   0    1.37    6.28  76
  11   5   1  283.94    8.89  76
   3   1 -12   61.29   28.13  75
   1  -1  -9   48.36   11.40  76
   6  -1  -6  205.85   11.42  76
   8   0  -7   -1.81   11.77  76
 -12   7  -5   15.25   15.35  77
 -12   7  -4   36.48   14.21  77
 -12   9  -1   23.84   14.18  77
 -10   4  -6   -1.11   10.82  77
 -10   4  -5   52.12   10.91  77
  -9   3  -7   21.39   10.90  77
  -9   3  -4  195.40    9.68  77
  -8   2  -6   53.37    8.94  77
  -8   2  -4  411.59    9.59  77
  -8   4   0   48.77    7.48  77
  -8   5   1    7.48    7.26  77
  -8  10   4    1.59   10.84  77
  -7   2  -9    4.41   12.69  77
  -7   4   1   18.00    7.26  77
  -5   0  -7    5.26    8.70  77
  -5   0  -4  756.73   10.97  77
  -3  -1  -6 1056.04   14.30  77
  -3  -1  -5  424.97    9.76  77
  -2  -1  -3 9196.31   44.88  77
   1   4   4   95.39    7.71  77
   2   4   4   97.64    7.17  77
   3   0   0    0.61    7.60  77
   3   8   6    1.71    8.70  77
   3  11   7   42.84   11.21  77
   4   6   5   21.02    7.30  77
   5  -1  -3   10.14    5.82  77
   5  12   7   12.74   13.07  77
   6  -1  -5  245.97   10.05  77
   6   7   5   71.21    9.20  77
   7   2   1  106.84    7.82  77
   7   3   2   11.83    7.13  77
   8   0  -4  394.66   10.32  77
  10   2  -9   53.45   17.16  77
  10   2  -2  179.47    9.71  77
  11   2  -6   19.79   13.01  77
  11   2  -5   27.70   10.92  77
  11   8   3    2.82   12.85  77
  11  10   4   24.49   15.36  77
  12   3  -6    8.70   15.31  77
  12   3  -5   18.01   13.02  77
  12   3  -4  129.89   13.38  77
  13   4  -5    0.99   15.48  77
  13   5  -2   68.72   13.27  77
 -12   8  -2   -0.43    9.32  77
 -11   7  -1    2.01    7.67  77
 -11   8   0   -0.41    7.64  77
 -10   4  -7   17.00    9.23  77
 -10   4  -4   13.25    6.34  77
  -9   5   0  310.45    8.18  77
  -8   2  -7   63.56    7.83  77
  -7   1  -5   -0.58    5.19  77
  -5   1  -1    3.17    4.11  77
  -4   0  -2  290.84    7.76  77
   4   3   3 1052.76   12.63  77
   8   5   3  199.54    6.67  77
   9  10   5    3.03    9.20  77
  12   4  -2    4.79    7.64  77
  12   8   2    1.08    9.16  77
  13   8   1   13.29   10.82  77
  -2  12   7  157.07   26.40  75
   2  -1  -9    4.10   13.98  76
  -1   6   5    1.56   10.17  77
  -9  12   4    6.93   18.65  77
  -7  11   5   42.70   13.90  77
  -1   1 -12    6.33   19.00  77
   0  -1  -9   -0.22   10.73  77
   0   8   6   97.89   11.00  77
   0  11   7   -0.65   13.24  77
 -12   7  -3   -0.65   12.97  78
 -12  10   0   12.51   15.27  78
 -11   5  -6   18.53   13.02  78
 -11   5  -5   10.76   12.81  78
 -11   6  -2    7.08   10.73  78
 -11  11   2   27.08   15.33  78
 -10   9   2  188.55   11.85  78
 -10  11   3   50.16   13.46  78
  -9   3  -8  140.98   13.43  78
  -9   3  -3   18.71    8.83  78
  -9   6   1  128.25    9.48  78
  -9   9   3    4.86   10.66  78
  -8   6   2   19.14    7.46  78
  -7   1  -6  131.00    9.44  78
  -7   3   0   24.38    7.22  78
  -7   5   2   30.66    7.39  78
  -6   1  -9   90.06   11.34  78
  -6   1  -2  459.80    9.13  78
  -5   1 -10   13.00   12.99  78
  -4   0  -9   -2.52    8.88  78
  -3  -1  -7  221.41    9.22  78
  -3  -1  -4  384.88    9.67  78
  -2  -1  -8    9.88    8.84  78
   1  11   7   24.59   10.98  78
   2   8   6   11.30    8.82  78
   2  11   7    5.46   10.91  78
   3  -1  -2  105.34    8.69  78
   4   1   1 1087.06   14.50  78
   4  12   7    5.50   13.05  78
   5   9   6    2.49    8.80  78
   5  13   7   31.08   15.47  78
   7   6   4  127.38    8.74  78
   7   8   5  118.43    9.51  78
   8   0  -6  520.27   12.79  78
   8   0  -5   -0.63    8.78  78
   8   9   5   -0.96   10.76  78
   8  12   6    0.77   15.50  78
   9   1  -8   13.30   12.99  78
   9   1  -3   27.32    7.44  78
   9   6   3  142.88    9.45  78
  10   7   3   37.45   10.83  78
  10   9   4   95.49   13.13  78
  11   3  -2   -1.17    8.86  78
  12  10   3    9.47   17.62  78
  13   6  -1    6.14   13.00  78
  13   7   0   -1.51   14.99  78
 -11   5  -7   30.90   10.93  78
 -11   5  -4    0.19    7.68  78
 -11   9   1   70.86    9.39  78
 -10   4  -8   12.45   10.70  78
 -10   4  -3    4.01    6.14  78
  -9   4  -1   15.37    5.26  78
  -8   2  -8   35.36    7.91  78
  -8   2  -3   28.64    5.38  78
  -8   3 -10   26.60   11.14  78
  -8   3  -1  151.06    6.29  78
  -7   1  -7   67.57    6.63  78
  -7   1  -4   10.18    5.12  78
  -5   0  -3   -0.03    4.00  78
   3   6   5  186.57    7.29  78
   4   2   2   26.87    4.55  78
   7  11   6    5.88    9.11  78
   8   2   0  540.50    8.78  78
   9   2  -1   12.26    5.18  78
   9   8   4    8.46    7.59  78
  11  11   4    0.46   12.55  78
  13   5  -3   19.68   10.69  78
   1   0 -11    1.37   18.27  78
  -8  13   5    6.76   18.95  78
  -6  13   6   22.45   18.87  78
   0   0 -11    0.82   15.85  78
 -12   6  -6   11.92   15.41  79
 -12   6  -5   30.18   15.17  79
 -12  11   1   21.60   17.90  79
 -10   5  -1    0.54    8.76  79
 -10   6   0  359.28   10.54  79
 -10   7   1   31.92    9.00  79
  -9   7   2  319.46   10.64  79
  -7   2 -10   -1.78   14.37  79
  -6   2 -11   21.51   15.69  79
  -6   3   1  210.53    7.85  79
  -6   4   2  171.20    8.74  79
  -5   0  -8    0.76    8.77  79
  -4   1 -11    2.17   13.26  79
  -4   1   0   -4.29    6.25  79
  -3   0 -10   64.32   11.27  79
  -3   0  -1    1.23    7.24  79
  -1  -1  -9   46.32    9.24  79
   1   8   6    5.63    8.78  79
   2   0   0    5.26    7.28  79
   5   0  -1   -1.09    5.77  79
   5   5   4  232.97    8.78  79
   6   1   0   -1.22    5.84  79
   6   4   3  109.14    7.98  79
   6  10   6   14.29   10.74  79
   7   0  -3   -0.93    7.18  79
   8   3   1  161.64    8.13  79
   8   4   2   46.43    7.51  79
   8   7   4   55.56    9.00  79
  10   2  -3   74.75    9.00  79
  10   3  -1  131.77    9.34  79
  11   7   2  225.40   11.72  79
  11   9   3    3.59   12.94  79
  12   4  -3    9.38   10.89  79
  12   5  -1    5.60   10.82  79
  12   6   0   63.97   11.07  79
  12   7   1   10.78   12.79  79
 -12   8  -1    5.98    9.18  79
 -11   5  -3   60.47    8.02  79
  -7   1  -8  104.14    8.15  79
  -7   2  -1  101.04    5.94  79
   3   3   3  520.62   10.06  79
   5   7   5   89.80    6.07  79
   8   1  -2    0.38    5.05  79
   9   1  -4   -0.25    6.19  79
   9   5   2   54.56    6.48  79
   9  11   5   24.29   10.79  79
  10   6   2   39.72    6.50  79
  11   3  -3   11.70    7.65  79
  11   4  -1   11.04    6.41  79
  11   6   1    3.07    7.57  79
  12   9   2   28.32   10.72  79
  13   5  -4    8.13   10.74  79
  13   9   1   11.23   12.66  79
   2   0 -11   -0.39   20.48  78
  -6   7   4   38.08    9.31  79
  -4   4   3   87.78    8.65  79
  -2   1 -12    2.15   19.13  79
   7   0  -8  255.92   15.57  79
  10   2  -8    1.59   17.07  79
 -13   8  -3   71.78   18.01  80
 -12   6  -4   -2.80   13.02  80
 -12   7  -2  104.96   13.16  80
 -12   9   0   -5.81   14.17  80
 -11   6  -1   -0.37   10.65  80
 -11   7   0   49.52   10.83  80
  -9   3  -9    4.13   15.25  80
  -9   3  -2  558.55   10.07  80
  -9  11   4   -0.32   13.14  80
  -8   2  -9    2.83   13.04  80
  -7   1  -3    3.09    7.15  80
  -7   8   4   21.70    8.96  80
  -6   0  -6    9.41    7.33  80
  -6   0  -5    2.95    7.20  80
  -6   2   0 3062.85   20.62  80
  -4  -1  -6   14.84    7.45  80
  -4  -1  -5   11.29    7.26  80
  -3  -1  -8   -2.57    8.79  80
  -1  -1  -2 1997.28   28.19  80
  -1   0 -11    2.33   12.90  80
   2   6   5    1.39    7.19  80
   3  12   7   10.62   12.98  80
   4   9   6   12.48    8.95  80
   4  13   7    6.69   15.14  80
   5  -1  -4    1.53    7.14  80
   6   0  -2  271.20    8.44  80
   6   2   1    1.69    5.69  80
   6   3   2   64.21    6.27  80
   7   1  -1   28.39    7.16  80
   7  12   6    2.38   15.13  80
   9   1  -7   28.48   11.09  80
   9   3   0  233.37    8.44  80
   9   4   1   17.50    7.28  80
  10   4   0   -7.69    8.69  80
  10   5   1   -0.45    8.70  80
  10  10   4   16.53   12.95  80
  11   3  -8  181.69   16.82  80
  11   5   0  258.26   11.63  80
  13   5  -5   21.37   16.86  80
  13   6  -2    7.10   14.07  80
  13   8   0    3.71   15.23  80
 -11  10   2    3.55    9.32  80
 -10   3  -6    1.84    7.61  80
 -10   3  -5    4.67    7.47  80
 -10   4  -2   21.99    6.26  80
  -9   2  -6   -1.03    6.37  80
  -9   2  -5   54.27    6.61  80
  -8   2  -2   66.76    5.63  80
  -6   0  -7   -1.60    6.11  80
  -6   0  -4  249.37    7.12  80
   3   1   1   40.85    5.81  80
   7   5   3    2.00    5.13  80
   8  10   5  311.46    9.46  80
   9   1  -5   57.79    6.78  80
  10   8   3  113.87    8.31  80
  12   4  -4    7.63    9.15  80
  13   7  -1    9.28   10.66  80
   6   1 -11    6.22   27.15  79
  -3   5   4   53.43   12.39  79
  -2   2   2 1728.91   34.57  80
   0   6   5   -0.83    8.80  80
   8   1  -9    5.06   15.96  80
 -12   6  -3    9.56   12.87  81
 -12  10   1   15.71   15.37  81
 -11   4  -7    4.81   15.14  81
 -11   4  -6   30.37   13.04  81
 -11   4  -5   18.06   10.93  81
 -11   5  -2    8.23   10.64  81
 -11   8   1   39.42   10.99  81
 -10   3  -7   -3.28   12.85  81
 -10   3  -4  175.68    9.57  81
 -10   8   2    8.78   10.72  81
 -10  10   3   39.52   13.10  81
  -9   2  -7   12.11   11.00  81
  -9   2  -4  231.47    9.84  81
  -8   1  -6  154.00    9.50  81
  -8   7   3    3.14    8.71  81
  -8   9   4   29.21   10.82  81
  -8  12   5   -1.04   14.18  81
  -7   6   3    2.11    7.16  81
  -6   1 -10   15.56   13.16  81
  -5   0  -9   -0.55   10.69  81
  -5   1 -11   16.45   15.27  81
  -5   6   4  488.79   13.45  81
  -4  -1  -7   30.67    7.45  81
  -4   0 -10  408.36   13.29  81
  -3  -1  -3 1971.85   19.28  81
  -3   1 -12   50.84   17.23  81
  -2  -1  -9    3.64    8.86  81
   1   6   5    1.11    7.18  81
   2   3   3 1785.73   20.22  81
   2  12   7  157.85   13.84  81
   3   2   2  353.02   10.10  81
   4  -1  -3   28.84    6.37  81
   4   5   4  338.20    9.77  81
   5  10   6    9.91   10.71  81
   6   6   4  107.39    7.83  81
   6   8   5    1.76    8.71  81
   6  11   6   59.41   12.95  81
   7   9   5  162.02   11.39  81
   8   6   3   84.90    9.10  81
   9   1  -6  418.13   11.74  81
   9   7   3   56.18    8.97  81
   9   9   4   20.68   10.86  81
   9  12   5    0.21   15.40  81
  10   2  -7   25.18   13.05  81
  10   2  -4    1.16    8.77  81
  11   3  -7   19.69   15.24  81
  11   3  -4   16.69   10.80  81
  11   8   2   15.40   11.85  81
  11  10   3    9.94   15.15  81
  12   4  -7    0.29   17.93  81
  12   4  -6    0.51   15.31  81
  12   4  -5    3.43   13.13  81
  12   5  -2   -2.59   10.94  81
  12   8   1   10.46   12.86  81
  13   6  -3    1.10   15.18  81
 -13   7  -4    0.55   12.55  81
 -13   8  -2   29.98   11.03  81
 -13   9  -1   13.34   12.64  81
 -12   5  -6   -0.24   10.87  81
 -11   4  -4  150.28    8.37  81
 -10   3  -8    4.28   10.68  81
  -8   1  -5    7.39    6.17  81
  -7   1  -9   31.26    7.98  81
  -6   0  -8   19.88    6.36  81
  -4  -1  -4   16.02    4.25  81
   5   4   3  944.31   11.35  81
   7   0  -4   46.68    5.73  81
   7   7   4  113.54    6.92  81
   8   8   4    3.72    6.30  81
   9   2  -2    0.12    5.11  81
  10  11   4   10.63   10.78  81
  11   4  -2  104.38    8.15  81
  12   6  -1   49.66    7.94  81
  12   7   0    2.63    9.05  81
  12  10   2   -0.20   10.86  81
   5   0 -10   76.63   25.50  79
  -1  12   7   38.99   18.43  81
   5  -1  -7  178.08   14.83  81
  -6   9   5   29.91   11.13  81
  -2   0 -11   -1.33   16.01  81
   6   0  -9    1.35   13.28  81
   7   1 -10   64.64   16.94  81
 -12   5  -5    0.13   14.15  82
 -12   6  -2   -6.69   12.76  82
 -12   7  -1   14.20   12.86  82
 -12   8   0  112.14   13.42  82
 -11   4  -8    6.40   17.99  82
 -10   3  -3   39.31    8.93  82
 -10   5   0   -4.29    8.70  82
  -9   2  -8   71.75   13.21  82
  -9   4   0   -0.14    7.19  82
  -9   5   1   58.84    9.15  82
  -9   8   3    1.36    9.74  82
  -8   1  -7    3.04   10.62  82
  -8   1  -4  399.69    9.47  82
  -8   2 -10   44.56   15.61  82
  -8   4   1   82.98    7.82  82
  -7   1  -2  197.20    8.42  82
  -6   1  -1  765.50   11.17  82
  -6   5   3   43.43    7.67  82
  -5   0  -2 1264.47   14.06  82
  -5   2   1  359.75    9.58  82
  -2   1   1    1.27    7.49  82
   0  12   7    0.16   11.82  82
   1  12   7   36.15   13.10  82
   3   9   6   90.96    9.53  82
   3  13   7   18.72   13.09  82
   4   7   5   88.13    8.00  82
   4  14   7    2.93   15.57  82
   7   2   0   -0.34    7.06  82
   7   4   2  451.88    9.80  82
   7  13   6   -0.75   15.44  82
   8   1  -3   -0.83    7.17  82
   8  11   5   -2.61   12.96  82
  10   2  -6   40.25   11.04  82
  10   2  -5  100.99   11.25  82
  10   3  -2  116.21    9.35  82
  10   7   2   67.83   10.75  82
  11   3  -6   17.97   13.00  82
  11   3  -5   47.18   11.12  82
  13   7  -2    1.32   15.14  82
  13   9   0   -2.28   16.64  82
 -13   7  -3   19.54   10.94  82
 -12   5  -4   30.92    9.23  82
 -11   4  -3    3.41    7.49  82
  -9   2  -3  113.20    6.00  82
  -8   3   0    1.02    5.04  82
  -6   0  -3    0.41    4.03  82
   5   1   0 1618.43   15.57  82
   7   3   1  317.06    7.59  82
   8   2  -1    2.18    5.02  82
  10   9   3   10.56    7.63  82
  11   7   1    1.96    7.55  82
  11  11   3   54.74   11.10  82
  12   5  -3   41.42    9.18  82
  13   6  -4   32.16   11.06  82
  13   8  -1   21.59   10.78  82
  -5  11   6    0.79   17.11  81
  -5   8   5  109.08   13.85  82
  -7  10   5   90.68   14.05  82
   5  -1  -6   31.02    9.42  82
   5  -1  -5  318.08   12.67  82
   7   0  -7   -0.47   10.87  82
   9   2  -9    1.38   18.66  82
 -12   9   1   18.13   14.15  83
 -11   6   0    0.60   10.70  83
 -11   9   2   16.47   13.02  83
 -10   3  -9   -1.87   17.96  83
 -10   4  -1   45.27    8.88  83
 -10   6   1   22.20    8.77  83
 -10  12   4   12.28   15.65  83
  -9   2  -9   -5.80   15.26  83
  -9   3  -1    0.79    7.27  83
  -9   6   2  199.33   10.02  83
  -9  10   4   23.50   12.86  83
  -8   1  -8   -1.32   10.89  83
  -8   5   2   82.64    7.85  83
  -7   0  -6   47.97    9.01  83
  -7   0  -5   -2.27    7.21  83
  -5  -1  -6   25.44    7.49  83
  -5   3   2  153.57    7.78  83
  -4  -1  -8   62.42    9.17  83
  -4   0  -1    1.21    6.08  83
  -3  -1  -9    0.47    8.81  83
  -3   0 -11    0.92   13.09  83
  -2  -1  -2 3512.92   30.37  83
   1   3   3   16.75    6.60  83
   4   0  -1   -0.33    6.16  83
   4  10   6  101.95   10.52  83
   5   8   5  101.85    9.35  83
   5  11   6    0.89   10.80  83
   6  12   6  109.79   13.59  83
   7   0  -6   43.32    9.24  83
   7   0  -5    1.69    7.21  83
   7  10   5   84.50   11.30  83
   8   5   2   84.73    7.73  83
   9   3  -1   -1.70    7.25  83
   9   6   2  202.83    9.74  83
   9  10   4   13.29   12.86  83
  10   3  -9   -0.44   18.09  83
  10   4  -1   41.77    8.91  83
  10  12   4   12.16   15.49  83
  11   5  -1  317.92   11.92  83
  11   6   0   -1.48   10.74  83
  11   9   2   20.78   12.96  83
  12   9   1    2.50   15.06  83
 -13   6  -4   31.24   11.03  83
 -12   5  -3   39.12    9.16  83
 -11   5  -1  301.32    9.11  83
  -8   1  -3    0.57    5.09  83
  -7   0  -7    2.70    6.28  83
  -7   1 -10   61.64    9.79  83
  -7   3   1  329.08    8.02  83
  -6   0  -9    1.53    7.64  83
  -5  -1  -5  284.95    7.58  83
  -5   0 -10   70.22    9.45  83
   2   1   1    1.10    5.35  83
   5   2   1  317.31    7.62  83
   5   3   2  140.11    5.69  83
   8   3   0   -0.94    5.10  83
   8   4   1   75.05    5.58  83
   9   8   3   -1.69    7.57  83
  10   5   0   -0.80    6.18  83
  10   6   1   10.55    6.23  83
  11   4  -3    2.89    7.45  83
   2   9   6  128.50   11.70  83
   2  13   7   -4.02   16.08  83
   8   1  -8    4.66   13.40  83
 -13   7  -2   -2.52   15.22  84
 -13   8  -1   21.68   15.39  84
 -13   9   0    6.82   16.54  84
 -11   3  -7   24.68   14.18  84
 -11   3  -6   16.61   12.88  84
 -11   3  -5   41.59   11.04  84
 -11   7   1   -2.57   10.74  84
 -11  11   3   53.03   15.90  84
 -10   2  -7   28.14   12.85  84
 -10   2  -6   44.20   10.93  84
 -10   2  -5  101.53   10.96  84
 -10   3  -2  107.32    9.21  84
 -10   7   2   60.12   10.94  84
 -10   9   3    7.56   10.91  84
  -8   1  -9    3.82   13.00  84
  -8   2  -1   -0.69    7.11  84
  -7   0  -4   46.84    7.46  84
  -7   2   0    1.27    7.07  84
  -6   1 -11    8.83   15.59  84
  -5  -1  -7  171.29    9.83  84
  -5   1   0 1852.86   17.48  84
  -4  -1  -3   27.73    6.15  84
  -1  -1 -10    0.58   10.95  84
   0  -1 -10    7.05   10.92  84
   2   2   2 1726.49   21.32  84
   3   5   4   53.58    7.00  84
   3   7   5    3.85    7.23  84
   3  14   7   19.00   15.52  84
   5   6   4  499.90   10.48  84
   6   0  -3    1.39    6.36  84
   6   1  -1  763.41   11.45  84
   6   5   3   46.01    7.41  84
   6   9   5   30.37    9.05  84
   6  13   6   27.27   15.24  84
   7   1  -2  204.54    8.79  84
   8   1  -4  389.50   10.16  84
   8   9   4   21.78   10.79  84
   8  12   5   -1.93   14.12  84
   9   2  -3  123.90    8.86  84
   9   4   0   -1.81    7.23  84
   9   5   1   55.57    9.07  84
  10   3  -3   44.50    8.95  84
  12   5  -4   36.28   13.07  84
  12   6  -2   -4.04   12.78  84
  12   7  -1   15.87   12.81  84
  12   8   0  118.45   13.30  84
  13   7  -3   19.53   15.46  84
 -12   4  -7    3.56   12.57  84
 -12   4  -6    2.36   10.72  84
 -12   4  -5    1.73    9.20  84
 -12   6  -1   47.71    7.89  84
 -12   7   0    3.36    9.02  84
 -11   4  -2  117.11    8.08  84
  -9   1  -6  374.65    8.57  84
  -9   2  -2    3.03    5.16  84
  -7   0  -8  218.83    8.93  84
  -7   4   2  421.64    9.07  84
  -5  -1  -4    0.31    4.08  84
   7   6   3   -0.53    5.13  84
   8   7   3    3.70    6.11  84
   9  11   4    3.71    9.15  84
  10   8   2    6.99    7.59  84
  10  10   3   33.90    9.28  84
  11   8   1   31.66    7.76  84
  12   5  -5    3.48    9.35  84
  12  10   1    9.01   10.81  84
  13   8  -2   27.68   10.93  84
  13   9  -1   12.11   12.65  84
  -2  13   7    2.69   18.33  84
  -1  -2  -6   89.33    9.96  84
   0  -2  -6   37.80    9.54  84
   0   3   3   -0.48    7.59  84
 -13   6  -3    3.23   15.18  85
 -12   4  -4    0.96   12.87  85
 -12   5  -2   -5.77   10.85  85
 -11   3  -8  184.12   17.46  85
 -11   3  -4   13.61   10.81  85
 -10   2  -8   -0.89   13.23  85
 -10   2  -4   -4.92    8.82  85
  -9   1  -7   29.43   10.93  85
  -9   1  -5   66.62    8.96  85
  -8  11   5    2.83   12.94  85
  -5  -1  -8   34.31    8.96  85
  -4  -1  -9   -2.41    9.85  85
  -4   0 -11   -4.61   13.32  85
  -2  -1 -10   81.33   11.50  85
  -1  -2  -5  301.53   10.37  85
   1   9   6   80.20    9.60  85
   1  13   7    4.99   12.99  85
   2  14   7   53.85   15.78  85
   3  10   6   57.44    9.31  85
   4   4   3   86.97    6.66  85
   5   0  -2 1265.91   15.78  85
   5  12   6    0.99   12.81  85
   6   7   4   40.73    7.43  85
   7   8   4   24.89    8.85  85
   7  11   5   41.89   11.11  85
   8   2 -10   41.67   15.85  85
   8  13   5    9.84   15.37  85
   9   2  -8   79.84   13.54  85
  10   3  -8    0.89   15.16  85
  11   4  -8   10.84   17.86  85
  11   4  -4  158.78   11.53  85
  11   5  -2    5.12   10.65  85
  11  10   2    2.79   13.07  85
  12   5  -6    7.93   15.34  85
  13   7  -4    0.02   17.86  85
 -13   5  -5   26.35   11.04  85
 -12  10   2    1.79   10.97  85
  -9   1  -4   -1.02    6.22  85
  -6   0  -2  259.15    6.73  85
   6   4   2  163.74    6.49  85
   6  14   6   -3.48   11.08  85
   9   2  -4  228.38    7.93  85
  10   3  -4  157.48    7.40  85
  11   6  -1    3.17    7.57  85
  11   7   0   44.84    7.74  85
  12   6  -3    5.03    9.11  85
  -6  12   6  109.74   21.75  84
   1  -1 -10    0.88   15.27  85
  -1  -2  -7   42.65    9.31  85
  -1  13   7    3.45   15.96  85
   0  -2  -7   -0.33    8.89  85
   0  -2  -5   -0.49    7.04  85
   0  13   7    1.12   15.86  85
   8   1  -7    0.34   12.36  85
 -13   5  -4    0.83   15.26  86
 -13   7  -1   13.19   15.09  86
 -12   8   1    4.59   13.07  86
 -11   3  -3   18.76   10.59  86
 -11   8   2   17.44   11.97  86
 -11  10   3   11.80   15.23  86
 -10   2  -3   65.49    8.96  86
 -10   4   0    3.19    8.59  86
 -10  11   4   11.91   15.28  86
  -9   1  -8   15.70   12.86  86
  -9   7   3   57.59    9.16  86
  -8   0  -6  520.97   11.18  86
  -8   0  -5    1.84    8.71  86
  -8   1 -10   40.38   15.55  86
  -8   1  -2   -1.76    7.18  86
  -8   6   3   86.89    9.41  86
  -8   8   4    8.37    8.79  86
  -7   0  -9   -5.38   11.01  86
  -7   0  -3    1.87    7.12  86
  -7   1 -11   13.69   18.02  86
  -7   1  -1   26.88    7.27  86
  -7   7   4  121.97    9.92  86
  -6  -1  -7   -2.37    8.70  86
  -6  -1  -6  214.53    8.58  86
  -6  -1  -5  237.34    8.74  86
  -6   0 -10   67.20   13.44  86
  -5   4   3 1030.59   16.24  86
  -3  -1 -10   16.89   10.90  86
  -3  -1  -2  107.37    7.78  86
  -2  -2  -7  409.70   11.13  86
  -2  -2  -6  182.52    9.28  86
  -2  -2  -5  996.48   14.95  86
   4   8   5   32.43    7.63  86
   4  11   6   21.11   10.84  86
   6   2   0 2882.94   19.29  86
   6  10   5    9.83   10.61  86
   8   1  -6  155.84   10.05  86
   8   1  -5    4.35    8.76  86
   8   2  -2   74.28    7.64  86
   8  10   4    3.11   10.85  86
   9   3  -2  527.98   10.29  86
   9   7   2  312.96   10.24  86
   9   9   3   -0.84   10.69  86
   9  12   4   10.69   15.05  86
  10   4  -2   20.37    8.76  86
  10   7   1   23.90    9.00  86
  10  11   3   53.86   13.37  86
  11   4  -7    3.45   15.40  86
  11   4  -6   31.25   13.19  86
  11   4  -5   13.83   11.11  86
  12   9   0    3.56   13.99  86
  12  11   1   16.56   17.76  86
  13   8  -3   67.43   17.93  86
 -13   6  -2    8.78   10.66  86
 -13   8   0   -0.16   10.82  86
 -12   4  -3   13.25    7.74  86
 -11   5   0  232.22    8.68  86
 -10   2  -9   47.54   12.87  86
 -10   5   1    0.58    6.19  86
  -9   3   0  217.12    6.82  86
  -8   0  -7    4.31    6.22  86
  -6   2   1   -1.30    4.08  86
  -5   0  -1   -0.93    4.13  86
  -3   1   1   39.88    6.05  86
   5   9   5    0.15    6.13  86
   6   3   1  189.55    6.08  86
   7   2  -1   95.66    5.96  86
   7   5   2   27.63    5.31  86
   8   6   2   25.58    5.22  86
  10   3  -7    1.58    9.20  86
  10   3  -5   -0.34    7.62  86
  11   9   1   68.19    9.23  86
  11  11   2   25.62   10.86  86
  12   7  -2   94.67    9.55  86
  12   8  -1    8.70    9.18  86
  -4  10   6  108.82   25.17  83
  -2   9   6  127.02   17.61  85
  -1   0 -12   61.12   19.47  86
   0   9   6   -1.83   10.75  86
   4  -1  -4   16.28    7.29  86
 -11   2  -6   30.64   12.80  87
 -11   4  -1   13.16    8.87  87
 -11   6   1    3.97   10.72  87
 -10   3  -1  139.52    9.35  87
 -10   8   3  121.43   11.48  87
  -9   1  -9   28.55   15.25  87
  -9   1  -3   26.06    7.39  87
  -9   4   1   17.86    7.31  87
  -9   9   4   22.09   10.91  87
  -8   0  -8  292.06   12.10  87
  -8   0  -4  361.25    9.32  87
  -7   5   3    3.06    7.16  87
  -6  -1  -8   92.54    9.42  87
  -6   3   2   61.67    6.47  87
  -5  -1  -9    1.85   10.74  87
  -5  -1  -3    8.73    5.72  87
  -5   0 -11   -0.95   15.31  87
  -3  -2  -6  322.49   10.11  87
  -3   2   2  361.38   12.97  87
  -2   0 -12    5.25   15.58  87
  -2   0   0    7.09    7.19  87
   1   2   2 2880.97   33.05  87
   1  14   7   -1.18   15.22  87
   2   5   4  558.87   11.67  87
   2   7   5   93.54    8.21  87
   4   1   0    0.37    6.31  87
   4   3   2  139.03    7.28  87
   4   6   4   67.67    7.69  87
   5   5   3  183.39    8.53  87
   5  13   6    7.52   12.98  87
   6   0  -8   19.48    9.22  87
   6   0  -4  280.96    9.90  87
   7   1  -3    3.30    7.22  87
   7  12   5   43.53   13.20  87
   8   8   3    5.42    8.63  87
   9   2  -7   17.45   10.96  87
   9   2  -6    8.92    9.86  87
   9   2  -5   54.82    9.14  87
   9   6   1  121.19    9.35  87
   9  13   4   76.29   15.74  87
  10   3  -6    7.79   10.90  87
  10   5  -1    1.24    8.71  87
  10   6   0  356.22   10.38  87
  10   9   2  188.11   11.57  87
  10  12   3    6.13   15.18  87
  11   5  -3   56.86   11.02  87
  12   6  -4   15.16   12.97  87
 -13   5  -3   20.79   10.60  87
 -12   3  -7   11.14   10.91  87
 -12   3  -6    6.92   10.70  87
 -12   3  -5   12.04    9.19  87
 -12   5  -1    7.31    7.74  87
 -12   6   0   51.11    7.95  87
 -11   2  -7   25.27    9.39  87
 -11   2  -5   22.85    7.68  87
  -9   2  -1   11.05    5.16  87
  -6  -1  -4   24.69    5.29  87
  -6   1   0   -0.41    4.16  87
   7   4   1   19.27    5.12  87
   7   9   4   11.25    6.31  87
   8   3  -1  145.73    6.30  87
   9   4  -1   15.28    5.19  87
  11  12   2    6.39   12.48  87
  12   6  -5   25.91   10.83  87
  12  10   0   10.92   10.75  87
   4  -1  -8   59.23   17.66  85
  -3  14   7   18.77   26.97  86
   1  -2  -6   83.77   13.44  86
  -1   9   6   85.40   13.38  87
  -6   6   4  105.63   10.00  87
   0   0 -12  134.85   20.12  87
   7   1  -9   34.28   14.69  87
 -13   4  -5    7.32   15.25  88
 -13   9   1   11.01   17.91  88
 -12   4  -2   -0.96   10.80  88
 -12   9   2   30.63   15.23  88
 -11   2  -8   49.64   15.60  88
 -11   3  -2   -1.57    8.85  88
 -10   1  -7   20.93   12.82  88
 -10   1  -6    0.80   10.82  88
 -10   1  -5   14.24    9.75  88
 -10   2  -2  186.09    9.62  88
 -10   6   2   46.12    9.11  88
  -9   5   2   56.39    9.15  88
  -9  12   5    6.59   15.42  88
  -8   2   0  585.88   10.51  88
  -8   3   1  166.98    8.31  88
  -7   0 -10   62.20   13.64  88
  -4  -1 -10    8.13   11.04  88
  -3  -2  -7    7.56    7.36  88
  -3  -2  -5   28.04    6.05  88
  -3   0 -12   -1.15   16.86  88
  -2  -2  -8    7.48    8.81  88
  -1  -2  -8   -0.62    8.88  88
   1   1   1   60.65    8.94  88
   2  10   6  174.90   10.12  88
   3  -1  -3 1933.74   27.70  88
   3   0  -1    0.28    7.23  88
   3   4   3   61.01    6.47  88
   3  11   6  166.71   11.81  88
   4   2   1  231.56    8.62  88
   4  12   6   -4.26   10.90  88
   5   7   4   -1.24    7.21  88
   5  14   6    2.02   15.24  88
   6   6   3    4.94    7.09  88
   6   8   4   56.13    9.11  88
   6  11   5   28.37   10.88  88
   7   3   0   20.25    7.17  88
   7   7   3  180.15    8.36  88
   7  13   5   59.63   15.30  88
   8   4   0   47.70    7.39  88
   8   5   1    8.23    7.27  88
   8  11   4  376.34   13.47  88
   9   5   0  323.76   10.21  88
   9  10   3    4.94   10.73  88
  10   4  -3    2.06    8.75  88
  11   6  -2    1.33   10.75  88
  11   8   0    0.78   10.76  88
  12   6  -6    2.14   15.60  88
  12   7  -3   -3.97   13.02  88
 -13   6  -1    1.64    9.30  88
 -12   3  -4  115.79    9.53  88
 -12   7   1   13.42    9.18  88
 -11   2  -4    2.10    7.43  88
  -8   0  -9    0.31    9.15  88
  -7  -1  -6  107.67    6.96  88
  -7   0  -2    0.55    5.05  88
  -4  -1  -2   65.58    5.21  88
   8   2  -3   33.58    5.38  88
   9   8   2  357.41    8.29  88
  10   8   1    5.91    7.43  88
  10  10   2   -4.88    9.06  88
  10  13   3   86.31   12.89  88
  11   5  -4   -0.31    7.71  88
  11   7  -1    8.69    7.51  88
  11  10   1   10.71    9.20  88
  12   8  -2    2.02    9.22  88
  12   9  -1    9.97   10.76  88
  -7  13   6    0.77   21.89  88
  -7   9   5  156.37   14.51  88
  -4   5   4  354.05   14.87  88
  -1  -2  -4 2931.25   29.40  88
   0  14   7   -2.58   18.68  88
   1  15   7    4.37   21.95  88
 -13   4  -4   16.62   15.00  89
 -13   5  -2   73.89   13.20  89
 -13   7   0    6.59   15.02  89
 -11   7   2  222.80   12.01  89
 -11   9   3    0.11   12.98  89
 -10   1  -8   14.60   13.15  89
 -10   1  -4    1.10    8.78  89
 -10  10   4    2.37   13.17  89
  -9   0  -7    3.64   10.75  89
  -9   0  -6   15.19    9.06  89
  -8   0  -3    1.56    7.10  89
  -8   4   2   47.66    7.60  89
  -8  10   5  329.17   13.84  89
  -7  -1  -7   69.92    9.12  89
  -7  -1  -5   -2.89    7.28  89
  -6  -1  -9   94.14   11.32  89
  -6   0 -11   -2.64   15.63  89
  -4  -2  -7  198.80    8.92  89
  -4  -2  -6  111.86    8.18  89
  -4  -2  -5  826.12   12.63  89
  -3  -2  -8   22.04    8.97  89
  -3   0   0    3.37    7.62  89
  -2  -2  -4  391.69   10.85  89
   3   8   5   30.69    7.45  89
   5   1  -1    5.10    5.83  89
   5  10   5    3.76    8.82  89
   6   0  -5   -0.63    7.24  89
   6   1  -2  464.21    9.75  89
   7  14   5   52.46   15.63  89
   8   2  -9    5.86   12.96  89
   9   3  -9    6.37   15.29  89
   9   3  -3   18.22    8.90  89
  12  11   0   -1.89   17.78  89
 -12   3  -3    1.27    7.64  89
 -11   2  -3   40.59    6.51  89
  -9   0  -5   -0.77    6.11  89
  -9   1  -2    0.56    5.18  89
  -8   1  -1   28.28    5.26  89
  -6  -1  -3  275.12    7.32  89
  -6   0  -1    1.48    4.11  89
   8   7   2    3.43    6.14  89
   8   9   3    7.31    6.31  89
   8  12   4    5.38    9.18  89
   9  11   3   64.18    9.21  89
  10   5  -2  108.00    6.86  89
  10   7   0    2.75    6.13  89
  11   5  -7   30.63   11.03  89
  11   5  -5   13.83    9.16  89
  12   7  -4   25.05   10.85  89
   1  -2  -7   43.22   12.39  88
  -2  14   7   57.66   22.23  89
  -1  14   7   -2.30   21.67  89
  -6   8   5    1.76   10.78  89
   0  -2  -8  452.50   15.84  89
   1   7   5   66.52    9.61  89
   6   0  -7    2.31   10.65  89
 -14   6  -2    5.27   17.69  90
 -13   4  -3   13.28   13.14  90
 -13   8   1   24.71   15.37  90
 -12   8   2    4.10   13.03  90
 -11   4   0    1.53    8.88  90
 -10   1  -9   51.73   15.81  90
  -9   0  -8   13.41   12.87  90
  -9   0  -4  405.17   10.54  90
  -7  -1  -8  108.40   11.31  90
  -7  -1  -4    4.46    7.25  90
  -7   2   1  106.22    7.86  90
  -6   4   3  111.23    8.33  90
  -5  -1 -10   10.22   13.04  90
  -4  -2  -8   11.60    8.80  90
  -4   1   1 1061.18   15.85  90
  -4   2   2   28.09    6.37  90
  -3  -2  -4  109.56    7.07  90
  -2  -1 -11   77.92   13.65  90
   0  15   7   -0.07   17.83  90
   1   5   4    6.49    5.76  90
   1  10   6   -0.04    8.78  90
   3   6   4  537.14   11.45  90
   4   9   5  486.92   11.65  90
   4  13   6   30.07   13.01  90
   5   0  -3    0.23    5.70  90
   5   4   2    8.37    5.67  90
   6   0  -6    9.42    7.30  90
   6  12   5  119.94   12.43  90
   7   1  -4    7.53    7.34  90
   7  10   4   23.30   10.80  90
   9   7   1  105.27    9.17  90
  10   4  -8    1.28   15.43  90
  10   4  -4   15.22    8.92  90
  10   6  -1   17.16    8.70  90
  10  11   2    3.13   12.95  90
  11   5  -6   10.33   13.15  90
  11   6  -3    4.44   10.82  90
  11   9   0   -2.55   12.75  90
  11  11   1    6.48   15.13  90
  12   7  -5    7.45   15.37  90
  12  10  -1   16.92   15.20  90
 -13   3  -6   64.24   12.78  90
 -12   2  -7    5.63   10.95  90
 -12   2  -6   10.36   10.68  90
 -12   4  -1   38.88    7.82  90
 -12   5   0   -3.69    7.67  90
 -11   3  -1    0.21    6.17  90
 -11   5   1  293.77    9.19  90
 -10   1  -3  342.69    8.25  90
 -10   3   0    0.58    6.14  90
 -10   4   1   42.44    6.49  90
  -8   0 -10   98.49   11.29  90
  -5  -2  -6  124.16    6.33  90
  -5  -1  -2   26.81    4.47  90
   6   5   2   79.24    5.79  90
   7   6   2  142.68    6.14  90
   8  13   4    0.13   10.69  90
   9   3  -4  166.00    7.55  90
   9   4  -2  106.41    6.90  90
   9   9   2    0.74    7.54  90
  10   9   1   40.19    7.77  90
  11   8  -1   32.19    7.87  90
  12   8  -3    0.47   10.68  90
  12   9  -2   26.48   10.77  90
  -4   7   5   89.95   13.86  89
   1   0 -12   61.66   25.14  89
  -1  -1 -11    8.53   15.95  90
   0  -2  -4    6.31    7.43  90
   4  -1  -5   11.78    8.99  90
   6   1 -10   15.18   16.12  90
   7   1  -8  112.05   14.12  90
 -14   5  -3    9.70   17.76  91
 -13   3  -5   26.06   15.19  91
 -12   2  -5    4.89   12.91  91
 -12   6   1   51.79   11.15  91
 -12  10   3   -0.48   17.81  91
 -11   1  -7   18.07   13.14  91
 -11   1  -6  182.85   13.52  91
 -11   1  -5   14.59   10.71  91
 -11  11   4   -0.01   17.88  91
 -10   2  -1  557.91   11.28  91
 -10   7   3   41.10   10.90  91
  -9   0  -9   -7.39   15.22  91
  -9   6   3  145.99    9.81  91
  -9   8   4    8.12   10.75  91
  -9  11   5   26.58   15.34  91
  -8  -1  -7    1.96    9.75  91
  -8  -1  -6  152.79    9.49  91
  -8   7   4   58.16    9.34  91
  -7  -1  -9   38.64   11.11  91
  -7   1   0    2.61    6.39  91
  -7   3   2    9.95    7.18  91
  -6  -1 -10   11.71   13.14  91
  -5  -2  -7   52.60    9.11  91
  -5  -2  -5   19.11    7.28  91
  -4  -2  -4  101.52    6.80  91
  -3  -1 -11   25.37   13.33  91
  -2  -2  -9   12.32    8.94  91
   2  11   6   43.52   10.95  91
   3  12   6   -1.66   10.89  91
   4   0  -2  326.93   10.37  91
   4   5   3  341.84    8.69  91
   4  14   6   -6.08   15.15  91
   5   2   0    1.06    5.84  91
   5   3   1 2353.29   18.12  91
   6   9   4  447.33   10.98  91
   7   2  -2  798.83   12.01  91
   7   8   3    4.45    8.66  91
   8   2  -4  429.98   10.20  91
   8   3  -2   96.20    7.85  91
   9   3  -8  151.92   13.92  91
   9   6   0   -0.62    8.70  91
   9  12   3    7.12   12.98  91
  10   4  -7   17.25   13.11  91
  10   4  -6    4.00   10.89  91
  10   4  -5   47.83   11.08  91
  11   7  -2  219.21   11.67  91
  11  12   1    1.02   15.46  91
 -13   5  -1    1.30    9.26  91
 -13   6   0   -3.79    9.28  91
 -12   2  -4   34.32    8.04  91
 -12   3  -2   97.37    8.12  91
 -11   1  -8   -2.78   10.97  91
 -11   2  -2   61.79    6.56  91
  -9   2   0   -1.17    5.04  91
  -9   3   1    5.70    5.08  91
  -8  -1  -5    5.35    6.16  91
  -8   0  -2   -1.39    5.09  91
  -8   5   3  199.90    7.26  91
  -4   0   0 4937.09   19.10  91
   3   3   2  275.68    8.12  91
   5  11   5  145.17    8.47  91
   6  13   5    4.52    9.15  91
   7  11   4   64.71    8.10  91
   8   6   1  312.96    7.30  91
   8  10   3    1.50    7.56  91
   8  14   4   12.85   10.96  91
   9   5  -1   48.33    6.63  91
  10  12   2    9.45   10.50  91
  11   6  -4  187.07    8.76  91
  11  10   0   -1.91    9.19  91
  12   8  -4    4.38   10.75  91
  12  11  -1   14.30   12.58  91
   1  -2  -5  323.05   19.24  90
  -1  -2  -9  194.96   12.75  91
  -1  15   7    1.38   22.02  91
   8   2  -8   41.33   13.56  91
 -13   3  -4   12.81   14.10  92
 -13   4  -2   42.13   13.06  92
 -11   1  -4   -4.71   10.66  92
 -11   6   2    5.22   10.76  92
 -11   8   3    5.52   12.81  92
 -10   0  -7    0.23   12.80  92
 -10   0  -6  145.06   11.42  92
 -10   0  -5   -3.05    9.74  92
 -10   5   2  123.07    9.51  92
 -10   9   4   92.70   13.50  92
  -9   0  -3    1.82    7.19  92
  -8  -1  -8    2.28   10.96  92
  -7  -1  -3    3.01    7.20  92
  -5  -2  -8   25.78    8.99  92
  -5   1   1    6.80    5.71  92
  -4  -1 -11    1.48   13.21  92
  -3  -2  -9   28.13    9.18  92
   2   8   5    8.78    7.31  92
   4   7   4  106.58    8.04  92
   4  15   6    0.94   15.56  92
   5   6   3  453.48   10.02  92
   5   8   4   33.80    7.39  92
   6   2  -1    2.65    5.61  92
   6   4   1    2.59    5.70  92
   6   7   3   20.56    7.28  92
   7   1  -7   65.26    9.51  92
   7   1  -6  116.73    9.73  92
   7   1  -5    2.62    7.25  92
   7   5   1  131.12    8.01  92
   8   2  -5   28.46    8.90  92
   8   4  -1   80.26    7.48  92
   8   5   0   -4.80    7.23  92
   9   3  -7   15.13   10.98  92
   9   3  -5  144.38    9.81  92
   9  13   3   33.75   15.37  92
  10   5  -3   47.54    9.04  92
  10   8   0   37.29   10.75  92
  12   9  -3   13.92   15.24  92
  12  10  -2    4.88   15.39  92
 -14   5  -2    8.41   10.90  92
 -14   6  -1   -3.14   11.02  92
 -13   7   1    5.52   10.71  92
 -10   0  -8    2.80    9.29  92
 -10   1  -2   12.22    6.20  92
  -9   1  -1  364.63    7.72  92
  -8  -1  -4  373.56    7.66  92
  -7   0  -1   -0.44    4.97  92
  -6  -2  -7    9.97    6.18  92
  -6  -2  -6   57.30    5.69  92
  -4  -2  -9  192.49    9.05  92
   2   4   3   77.73    5.60  92
   3   1   0 2079.38   21.93  92
   6   3   0    1.18    4.03  92
   6  14   5   -2.11   10.72  92
   7   3  -1  314.70    7.76  92
   8   8   2    3.17    6.01  92
   9   3  -6   -2.58    7.60  92
   9   8   1   50.29    6.48  92
   9  10   2   30.23    7.92  92
  10   6  -2   39.71    6.50  92
  10  10   1    0.49    7.62  92
  10  13   2    5.71   11.05  92
  11   6  -5   -0.15    9.13  92
  11   7  -3  122.37    8.33  92
  11   9  -1   62.76    9.35  92
  12   8  -5   20.62   12.62  92
   0  -1 -11    0.00   18.34  92
   4  -1  -7   28.72   10.95  92
   5   0  -9    0.60   15.30  92
   5   1 -11   14.11   21.75  92
  -7   6   4  140.77   10.82  92
   0   7   5   -0.09    8.79  92
   0  10   6  247.18   13.12  92
   4  -1  -6   14.91    9.27  92
   7   2 -10    7.34   18.63  92
 -13   3  -3   20.56   13.03  93
 -12   2  -3  107.14   11.18  93
 -12   7   2   97.03   13.48  93
 -12   9   3    9.19   15.37  93
 -10   0  -4  115.38    9.36  93
  -9   4   2  115.80    9.48  93
  -8  -1  -9    0.21   13.10  93
  -7  -1 -10   65.33   13.66  93
  -6  -2  -5   71.56    7.64  93
  -6  -1  -2  488.19    9.34  93
  -5  -2  -4  273.20    9.07  93
  -5  -1 -11   15.29   15.41  93
  -5   2   2  215.55    8.54  93
   3   2   1  264.76    9.80  93
   3   9   5  166.35    9.92  93
   3  13   6    7.53   12.91  93
   4  10   5   93.84    9.44  93
   5  12   5    3.21   10.78  93
   6   1  -3  301.54    9.76  93
   6  10   4   24.14    8.98  93
   6  15   5   11.78   17.78  93
   7   4   0    1.40    7.12  93
   7  12   4   51.67   12.23  93
   8   2  -7   66.42   11.20  93
   8   2  -6   54.68    9.15  93
   8   3 -10   41.45   15.79  93
   9   4  -3  250.14   10.09  93
   9  14   3    9.26   17.81  93
  10   7  -1   39.48    8.90  93
  11   6  -7   -7.96   15.63  93
  11   6  -6   50.55   14.22  93
  11   8  -2   14.93   11.89  93
  11  11   0   27.69   15.06  93
 -14   4  -3    6.49   10.95  93
 -13   2  -6   11.31   12.73  93
 -11   1  -3  102.59    6.90  93
  -9  -1  -6  398.52    8.62  93
  -8   2   1    3.19    5.04  93
  -6  -2  -8    3.25    6.21  93
  -5   0   0    2.05    4.23  93
  -3  -2  -3  166.83    6.67  93
   7   9   3   94.27    6.76  93
   8  11   3   52.13    8.00  93
  10   5  -4  170.57    8.47  93
  12   9  -4    1.09   12.58  93
  -6  11   6   52.36   21.08  92
  -7  12   6    5.07   21.42  93
  -5   5   4  234.55   12.11  93
  -3   3   3  600.37   18.58  93
   0   5   4  514.82   14.85  93
 -13   2  -5    3.51   15.20  94
 -13   4  -1   14.09   12.83  94
 -13   5   0   -1.78   12.99  94
 -12   1  -7   17.08   15.48  94
 -12   1  -6    7.79   14.00  94
 -12   1  -5    6.77   12.88  94
 -12   3  -1   16.35   10.73  94
 -12   4   0    2.10   10.78  94
 -11   3   0 1097.46   13.45  94
 -11   4   1   12.53    8.94  94
 -11  10   4   31.77   15.68  94
 -10   0  -9    5.45   15.64  94
  -9  -1  -7   25.63   10.97  94
  -9  -1  -5   65.12    9.08  94
  -8   1   0    2.19    7.11  94
  -8   9   5   -0.84   10.91  94
  -7   4   3  101.55    8.37  94
  -6  -1 -11   10.77   15.52  94
  -5  -2  -9  110.98   11.52  94
  -4  -2  -3  106.41    7.06  94
  -3  -1  -1   46.92    7.74  94
  -2  -2  -3  601.32   13.11  94
  -2  -1  -1    1.88    7.87  94
   0   2   2  896.21   26.05  94
   1  11   6   13.24    8.96  94
   2   6   4  422.73   11.13  94
   2  12   6  210.75   12.17  94
   3  14   6   38.23   13.39  94
   5   0  -4  777.76   13.74  94
   7   2  -3  401.22   10.13  94
   7   7   2   47.85    7.56  94
   7  13   4   14.30   12.98  94
   8   3  -3  862.18   12.13  94
   9   4  -9    0.51   15.55  94
   9   7   0  190.42    9.61  94
   9  11   2   72.47   11.26  94
  10   5  -8    7.77   15.46  94
  10   9   0    1.69   10.77  94
  10  11   1   19.18   12.93  94
  11   7  -4   11.45   12.98  94
  11  10  -1    7.79   12.94  94
  11  12   0   -2.39   15.45  94
  12  10  -3    1.76   17.69  94
 -13   8   2   29.55   11.26  94
 -12   5   1   10.84    7.64  94
 -11   0  -7   -3.44    9.47  94
 -11   0  -6   55.37    9.35  94
 -11   2  -1    2.80    6.23  94
  -9  -1  -8   15.10    9.12  94
  -9   0  -2  191.28    6.59  94
  -8  -1  -3   -0.23    5.06  94
  -8   3   2   90.77    6.07  94
  -7  -2  -7    1.47    6.22  94
  -7  -2  -6    1.02    6.13  94
  -6  -2  -4   95.47    6.01  94
  -4  -1  -1 1037.27   13.53  94
   4   4   2   85.31    5.33  94
   8   7   1   69.69    6.56  94
   8   9   2   86.91    6.82  94
   8  12   3   38.09    9.22  94
   9   5  -2   57.90    6.63  94
   9   6  -1  113.85    6.98  94
  10   5  -5  262.62    9.20  94
   0  -2  -9   -0.07   12.53  94
  -9  10   5    2.13   15.98  94
  -1  10   6    3.26   10.67  94
 -14   3  -4   -2.45   17.85  95
 -14   5  -1   -7.92   15.43  95
 -14   6   0   -0.35   15.63  95
 -13   2  -4    7.83   13.18  95
 -13   3  -2   12.76   12.85  95
 -13   6   1   14.13   13.03  95
 -12   1  -4  189.87   11.67  95
 -12   2  -2   55.73   11.02  95
 -11   0  -8    2.48   15.47  95
 -11   0  -5    6.63   10.73  95
 -11   7   3  136.75   11.77  95
 -10   0  -3    2.44    8.71  95
 -10   2   0  279.31   10.22  95
 -10   3   1  139.08    9.54  95
 -10   6   3    5.82   10.74  95
  -9  -1  -4    3.48    8.75  95
  -9   5   3   26.19    8.87  95
  -9   7   4   10.23   10.65  95
  -8  -1 -10   38.98   15.76  95
  -8   0  -1    3.62    7.15  95
  -7  -2  -8   13.05   10.87  95
  -7  -2  -5    2.20    7.28  95
  -7  -1  -2  209.13    8.56  95
  -6  -2  -9   38.47   11.08  95
  -6   1   1  837.26   12.25  95
  -4  -2 -10    4.26   11.02  95
  -3  -2 -10    1.77   11.05  95
   2  13   6   84.53   13.31  95
   3  15   6   73.26   15.91  95
   4  11   5    3.81    8.88  95
   5   1  -2   36.54    6.22  95
   5   5   2  474.41    9.29  95
   5   9   4    1.37    8.84  95
   5  13   5   35.51   13.02  95
   6   6   2    9.52    7.22  95
   6   8   3  100.03    7.94  95
   6  11   4   13.52   10.68  95
   7  14   4   34.60   15.34  95
   9   4  -4  449.96   11.08  95
   9   9   1   11.13    9.80  95
   9  12   2    5.16   12.77  95
  10   5  -7   11.54   13.01  95
  10   5  -6   -0.07   11.97  95
  10   6  -3   10.28   10.64  95
  10   8  -1   -1.10   10.76  95
  10  12   1   14.33   14.19  95
  11   7  -5   13.07   13.24  95
  11   8  -3   -2.80   12.87  95
  11   9  -2   23.51   12.95  95
 -14   4  -2   -1.75   10.83  95
 -11   1  -2   21.98    6.40  95
 -10   1  -1  303.91    8.05  95
  -9  -1  -9   23.36   10.91  95
  -6   0   0 1027.15   12.02  95
  -5  -2  -3 1357.06   13.56  95
   4   1  -1  990.66   14.00  95
   4   8   4  265.46    7.55  95
   7  10   3   86.66    6.82  95
   7  15   4    9.42   12.60  95
   8  13   3   24.35    9.43  95
  10   7  -2   55.56    7.86  95
  10  10   0    1.16    7.65  95
  11   7  -7    7.72   12.60  95
  11   7  -6   64.19   11.02  95
  11  11  -1   11.75   10.49  95
   2  -1 -10   82.47   24.71  92
   1  -2  -8    2.69   13.98  94
 -10   8   4    2.53   13.40  95
  -7   8   5  132.72   12.36  95
  -4   3   3 1216.48   20.61  95
  -2  -2 -10   68.31   14.01  95
  -1  -2  -3 4957.03   40.01  95
  -1   7   5   66.76   10.13  95
   6   1  -9  101.32   14.41  95
   6   2 -11   22.77   19.50  95
 -13   2  -3   43.66   13.13  96
 -12   6   2    0.53   12.73  96
 -12   8   3    4.92   15.13  96
 -11   0  -4    9.23   10.76  96
 -11   5   2   -3.20   10.80  96
 -10  -1  -7   27.11   12.90  96
 -10  -1  -6    5.77   10.88  96
 -10   4   2   23.63    8.79  96
  -6   2   2    9.18    5.75  96
  -5  -2 -10    2.03   12.97  96
  -5  -1  -1    5.63    5.84  96
  -3  -1 -12   53.82   18.39  96
   1   8   5  460.53   11.91  96
   3   5   3   40.41    6.33  96
   3   7   4  210.21    9.03  96
   3  10   5   84.19    9.41  96
   5   7   3    5.54    7.20  96
   5  14   5    5.74   13.28  96
   5  15   5    4.89   15.41  96
   6   1  -4   24.14    7.51  96
   7   6   1   20.09    7.32  96
   8   3  -9   42.46   13.54  96
   8   3  -4   31.60    7.57  96
   8   4  -2   49.60    7.49  96
   8   5  -1    7.88    7.20  96
   8   6   0  245.08    8.70  96
   9   4  -8   17.20   13.26  96
   9   4  -5   78.53    9.51  96
   9  13   2    0.59   15.17  96
  10  13   1    2.16   15.47  96
 -14   3  -3   -1.44   10.93  96
 -12   1  -3   11.59    7.83  96
 -10  -1  -5    8.37    7.56  96
  -9   1   0   12.79    5.16  96
  -9   2   1   11.72    5.17  96
  -8  -2  -7   66.24    7.90  96
  -8  -2  -6   49.89    6.61  96
  -7  -2  -4  145.76    6.30  96
   4   3   1   11.49    4.39  96
   4   6   3   31.30    5.42  96
   6   2  -2    5.40    4.09  96
   6  12   4  154.11    8.67  96
   7   3  -2    8.63    5.19  96
   7   8   2  221.65    7.61  96
   8  10   2   23.77    7.81  96
   8  14   3   14.42   10.93  96
   9   8   0    0.08    6.26  96
   9  10   1    5.42    7.56  96
  10   6  -4   -1.15    7.65  96
  11   8  -4   68.92    9.45  96
  11  10  -2    3.07    9.28  96
  11  12  -1   -1.30   11.02  96
  -5   7   5  100.24   13.44  95
 -11   9   4   18.50   17.65  96
 -10  11   5    7.03   18.99  96
  -8   6   4    3.63   10.82  96
  -6   5   4   57.18    9.53  96
  -2  -1 -12   -1.93   19.30  96
   0  11   6    1.18   10.81  96
   1  12   6    3.11   13.19  96
   5   0  -8    1.56   10.89  96
   7   2  -9    2.66   15.75  96
 -13   1  -6   43.30   16.88  97
 -13   1  -5  107.59   15.54  97
 -13   7   2    4.57   15.26  97
 -12   3   0   -2.53   10.74  97
 -10  -1  -8   -7.69   13.38  97
 -10   0  -2    4.40    8.76  97
  -9  -1  -3   26.23    7.42  97
  -8  -2  -8   46.39   11.04  97
  -8  -2  -5   30.55    8.95  97
  -8   4   3   12.32    7.41  97
  -7  -2  -9    1.23   12.83  97
  -7   1   1   27.57    7.32  97
  -6  -2 -10   60.99   13.51  97
  -6  -2  -3  164.32    8.31  97
  -5   3   3  126.59    7.72  97
  -1  -2 -10    3.05   10.91  97
  -1  -1  -1   69.60    9.30  97
   2   0  -1    0.90    7.61  97
   2   3   2   37.57    7.08  97
   2   9   5   45.56    7.71  97
   2  14   6   61.78   13.42  97
   4   2   0 3322.11   24.00  97
   4  12   5   41.02   10.98  97
   5   0  -5    1.74    7.16  97
   5  10   4   40.49    9.03  97
   6   5   1   58.75    7.58  97
   7   2  -4  158.95    8.50  97
   7   5   0 1656.76   14.59  97
   7  11   3   25.31   10.92  97
   8   8   1  413.25   10.61  97
   9   4  -7    3.26   10.99  97
   9   4  -6   29.00   10.96  97
   9   5  -3   26.92    8.79  97
   9  14   2   19.17   15.48  97
  10   9  -1   49.85   10.93  97
  10  11   0   -5.79   12.91  97
  11   9  -3   -1.29   13.05  97
 -13   3  -1   22.22    9.22  97
 -13   4   0    3.30    9.06  97
 -12   0  -7   -2.04   10.91  97
 -12   0  -6   79.41    9.73  97
 -12   2  -1  229.20    8.95  97
 -11   0  -3   -2.92    6.31  97
  -8  -1  -2   -0.61    5.06  97
  -7   0   0   -0.26    3.95  97
  -6  -1  -1  731.51   10.13  97
   5   4   1   51.80    4.70  97
   6   9   3   58.49    6.64  97
   7   4  -1   15.74    5.24  97
   9   6  -2  203.66    7.50  97
   9   7  -1  105.09    6.95  97
  10   6  -8   18.69   11.09  97
  10   6  -5   52.06    7.94  97
  10   7  -3   37.71    7.75  97
  10   8  -2   -1.33    7.68  97
  11   8  -5   -4.29   10.78  97
   4   0 -10  437.01   23.88  96
  -2  10   6  168.50   14.96  97
   3  -1  -4  408.96   14.91  97
 -14   2  -4    3.64   16.61  98
 -14   3  -2   -0.48   15.18  98
 -14   4  -1   76.25   15.66  98
 -14   5   0   -4.96   15.44  98
 -13   1  -4   98.47   13.52  98
 -13   2  -2  134.93   13.20  98
 -13   5   1    5.06   13.06  98
 -12   0  -5   -3.66   12.92  98
 -12   4   1   39.83   10.90  98
 -11   2   0    2.00    8.94  98
 -11   3   1    2.92    8.87  98
 -10  -1  -9   59.19   15.95  98
 -10  -1  -4    3.63    8.77  98
  -9   0  -1    0.84    7.17  98
  -9   3   2  576.49   10.91  98
  -7   2   2  820.43   12.81  98
  -5  -3  -7   26.05    8.88  98
  -5  -3  -6   86.90    7.99  98
  -4  -3  -7  204.83    9.08  98
  -4  -3  -6   27.70    7.49  98
  -3  -3  -7   87.00    8.27  98
  -3  -3  -6   18.80    7.56  98
   1   4   3  303.97   10.59  98
   2  15   6   21.33   15.58  98
   4   0  -3    1.83    5.84  98
   4  13   5   72.12   11.33  98
   5   2  -1  376.27    9.32  98
   5   3   0  391.05    9.28  98
   6   3  -1  210.04    7.52  98
   6   4   0  881.72   11.39  98
   6  13   4   12.57   12.83  98
   8   3  -8   11.70   11.06  98
   8   3  -5    0.64    8.84  98
   8  11   2   64.34   11.02  98
   9  11   1   24.92   11.03  98
  10   6  -7   19.97   14.30  98
  10   6  -6   32.53   13.16  98
  10  12   0   22.29   14.09  98
  11   8  -6    1.81   15.62  98
  11   9  -4   12.74   15.11  98
  11  11  -2   24.19   15.33  98
 -12   1  -2   18.34    7.69  98
 -11  -1  -7   10.48    9.45  98
 -11  -1  -6  174.99    9.81  98
 -11   1  -1  661.83    9.90  98
  -9  -2  -7   14.86    7.77  98
  -9  -2  -6    7.46    7.57  98
  -8  -2  -9   -1.87    9.38  98
  -8  -2  -4  404.77    7.99  98
  -7  -2  -3  370.54    7.78  98
   6   7   2   13.58    5.19  98
   6  14   4   -1.19    9.29  98
   7  12   3   35.12    7.82  98
   8   4  -3   12.42    5.22  98
   9   9   0  203.54    7.47  98
  10  10  -1    5.24    7.62  98
  11  10  -3   11.91   10.75  98
  -1  -1 -12    4.09   19.20  98
   1  13   6    2.30   13.37  98
   5   0  -7    0.74   10.78  98
   5   0  -6   16.48    9.08  98
   6   1  -8  107.63   12.02  98
   8   4 -10   13.57   21.14  98
 -14   6   1    2.95   15.50  99
 -12   0  -4  215.10   11.97  99
 -12   7   3   -5.72   13.14  99
 -11  -1  -8    0.41   15.48  99
 -11  -1  -5   10.62   10.85  99
 -11   6   3    7.15   10.85  99
 -10   5   3   56.05    9.09  99
 -10   7   4   36.27   11.04  99
  -9  -2  -8   82.55   13.23  99
  -9  -2  -5   56.87    9.08  99
  -9   9   5   23.35   13.07  99
  -7  -2 -10    8.75   15.22  99
  -7  -1  -1   21.59    7.33  99
  -6  -3  -7   30.00    8.95  99
  -6  -3  -6   -0.54    7.27  99
  -6   3   3  494.16   11.93  99
  -5  -3  -8   52.13    9.06  99
  -5  -3  -5   81.90    7.85  99
  -4  -3  -8  221.56   10.48  99
  -4  -3  -5  241.76    9.30  99
  -4  -2 -11    3.01   14.35  99
  -4  -2  -2   30.98    6.29  99
  -3  -3  -8   75.58    9.35  99
  -3  -3  -5  140.49    8.75  99
  -2  -3  -7    3.45    7.38  99
  -2  -3  -6  139.21    8.92  99
   1   6   4  280.69    9.53  99
   3  11   5   21.51    8.99  99
   4   9   4    0.80    7.25  99
   4  14   5   25.21   13.03  99
   5  11   4   25.66    8.95  99
   6   1  -5  255.01    9.74  99
   6  15   4   20.90   15.45  99
   7   2  -8   11.50   11.02  99
   7   2  -5    8.40    7.30  99
   7   7   1   -2.79    7.31  99
   7   9   2  130.00    9.36  99
   8   3  -7   37.07   10.93  99
   8   3  -6    5.32    8.84  99
   8   7   0    0.71    8.00  99
   8   9   1   57.94    9.04  99
   8  12   2   63.34   11.07  99
   9   5  -9   21.91   15.72  99
   9   5  -4    6.67    8.79  99
   9  12   1    1.93   12.81  99
  10   7  -4   41.62   10.89  99
  10  13   0   -1.56   15.32  99
  11   9  -5   22.02   15.50  99
  11  12  -2    2.79   17.63  99
 -14   2  -3   10.06   10.77  99
 -13   1  -3   -0.96    9.18  99
 -12   5   2   -3.64    7.82  99
 -10  -1  -3  352.84    8.19  99
 -10   1   0   -2.54    6.23  99
 -10   2   1  510.18    9.39  99
  -9  -1  -2    3.26    5.15  99
  -8   1   1   28.38    5.29  99
  -5  -2  -2  197.02    6.36  99
  -3  -2  -2  322.47    8.82  99
   5   6   2    6.07    5.14  99
   5   8   3  306.11    7.46  99
   6  10   3  266.92    8.06  99
   7  13   3   20.15    9.15  99
   8   5  -2   80.04    5.77  99
   8   6  -1  317.62    7.47  99
  10   9  -2  175.91    8.58  99
  11  11  -3   56.22   11.19  99
   1  -1 -11   10.34   22.70  98
 -10  10   5    3.96   18.57  99
  -8   8   5    3.22   13.14  99
  -6   7   5   75.40   11.74  99
  -5  -2 -11    3.17   18.84  99
  -3  -2 -11    8.03   16.10  99
  -1  11   6   14.40   11.76  99
   0  12   6    3.92   13.17  99
 -13   0  -6   13.13   16.88 100
 -13   6   2    4.76   14.19 100
 -13   8   3   76.06   18.21 100
 -11  -1  -4    1.62   10.66 100
 -11   0  -2  561.75   11.39 100
 -11   4   2  123.82   11.32 100
 -11   8   4   67.37   13.45 100
 -10   0  -1    4.10    8.71 100
  -9  -2  -9   -7.84   15.39 100
  -9  -2  -4  250.99    9.92 100
  -9   6   4   88.07    9.60 100
  -8  -2 -10   47.58   15.74 100
  -8   0   0 1114.05   12.85 100
  -7   5   4   63.28    8.02 100
  -6  -3  -8   -0.34    9.85 100
  -6  -3  -5  312.11    9.21 100
  -6  -2 -11   21.80   15.73 100
  -2  -3  -8   -0.82    8.86 100
  -2  -3  -5  399.07   10.57 100
   0   8   5   -0.41    7.16 100
   1  14   6   46.23   13.28 100
   2   7   4   16.38    7.31 100
   2  10   5   40.86    9.08 100
   3   0  -2    1.40    6.51 100
   3   4   2   99.30    7.10 100
   3   8   4  156.96    8.50 100
   4  15   5   -3.02   15.23 100
   4  16   5   20.25   18.04 100
   6   1  -7    2.56    8.78 100
   6   1  -6  210.49    9.45 100
   7   2  -7    0.95    8.84 100
   7   2  -6    1.70    8.84 100
   7   3 -10    2.02   15.29 100
   7   3  -3  661.71   11.43 100
   7  14   3   83.50   13.47 100
   8  13   2   25.15   12.99 100
   9   5  -8   24.55   13.28 100
   9   5  -5  109.85    9.54 100
   9   6  -3  146.73    9.56 100
   9   8  -1   57.22    9.13 100
   9  10   0   -0.36   10.68 100
   9  13   1   33.16   13.25 100
  10   7  -5    2.58   11.89 100
  10   8  -3  119.42   11.43 100
  10  11  -1   16.70   12.99 100
  11  10  -4   30.84   15.38 100
 -14   3  -1   18.01   10.70 100
 -13   0  -5    1.91   10.74 100
 -13   2  -1    1.93    8.98 100
 -13   3   0   -0.21    9.04 100
 -12   0  -3   -0.40    7.72 100
 -10  -2  -7   24.46    9.20 100
 -10  -2  -6   44.63    7.92 100
  -9   4   3  243.17    8.23 100
  -8  -2  -3   37.20    5.43 100
  -7  -3  -7   34.18    6.61 100
  -7  -3  -6  646.39   10.15 100
  -6  -2  -2    5.16    4.07 100
   2   2   1   63.84    6.86 100
   3  12   5    1.27    7.53 100
   4   5   2   96.40    5.33 100
   5   1  -3    8.18    4.24 100
   5  12   4    1.36    7.54 100
   7  15   3    3.34   11.01 100
   9   7  -2  296.38    7.99 100
   9  14   1    2.04   10.92 100
  -3  10   6   62.82   15.27  99
  -8  12   6    7.39   21.93 100
  -7  11   6    3.43   18.42 100
  -1   5   4    6.34    8.16 100
  -2  -2 -11   -1.25   16.07 100
 -14   1  -4   -0.88   15.50 101
 -14   2  -2    5.82   15.06 101
 -14   4   0   12.42   15.28 101
 -13   4   1   11.78   12.79 101
 -12  -1  -7   12.82   15.53 101
 -12  -1  -6    8.39   14.11 101
 -12   2   0    4.54   10.77 101
 -12   9   4    4.13   16.76 101
 -10  -2  -8    5.95   13.28 101
 -10  -2  -5  104.85   11.11 101
 -10   3   2  114.09    9.44 101
  -8  -1  -1   29.95    7.36 101
  -8   2   2   79.77    7.76 101
  -7  -3  -8  111.29   11.47 101
  -7  -3  -5    4.08    7.23 101
  -7   3   3  646.36   12.23 101
  -5  -3  -9    2.39   10.85 101
  -5  -3  -4    3.30    7.21 101
  -4  -3  -9    1.44   10.74 101
  -4  -3  -4    7.06    5.78 101
  -3  -3  -9   -0.06    8.97 101
   1   9   5   69.83    8.03 101
   1  15   6    5.94   15.27 101
   1  16   6   10.82   18.14 101
   2   1   0    4.41    7.36 101
   2   5   3  274.71    9.18 101
   4   7   3   74.90    7.83 101
   4  10   4  385.96   11.00 101
   6   2  -3  161.24    8.46 101
   6   6   1  392.05    9.52 101
   6   8   2  148.81    8.23 101
   7   6   0    0.78    7.15 101
   7  10   2  222.39    9.83 101
   8   4  -9    3.82   13.25 101
   8   4  -4    1.56    8.79 101
   8   8   0  757.95   11.96 101
   8  10   1    1.62    8.81 101
   8  14   2   -3.77   15.12 101
   8  15   2   31.01   16.82 101
   9   5  -7   28.05   12.14 101
   9   5  -6  191.15   11.88 101
  10   7  -7    2.35   15.25 101
  10   7  -6   -0.83   13.03 101
  10  10  -2   -1.29   12.75 101
  10  12  -1   15.79   14.15 101
  11  10  -5    7.20   17.79 101
  11  11  -4    1.82   17.84 101
 -14   5   1    2.09   10.82 101
 -13   0  -4  163.94   10.04 101
 -13   1  -2   51.64    9.25 101
 -12  -1  -5    2.45    9.09 101
 -12   1  -1   15.45    7.62 101
 -12   3   1    4.51    7.66 101
  -6  -3  -9   -0.22    7.75 101
  -2  -2  -2 1517.80   19.54 101
   3   6   3  193.96    6.62 101
   5  13   4    9.39    7.82 101
   6  11   3   14.13    6.40 101
   7   4  -2  405.12    8.16 101
   7   5  -1  122.10    6.11 101
   9  11   0  144.77    8.36 101
  10   8  -4   -0.10    7.77 101
  10   9  -3    3.47    7.83 101
  -2   7   5   92.99   13.66 100
   5   1 -10   14.20   18.43 101
  -1  -3  -7   25.17    9.34 101
   0  -2 -10  143.10   15.23 101
   6   2 -10   62.09   16.71 101
 -12   6   3   11.73   12.88 102
 -11  -1  -3  109.14    9.38 102
 -11   1   0    9.99    8.87 102
 -11   5   3   63.78   11.22 102
 -10  -2  -9   59.72   17.09 102
 -10  -1  -2   14.16    8.81 102
  -9  -2  -3  130.07    8.75 102
  -9   0   0    1.76    7.16 102
  -9   1   1  419.12    9.78 102
  -8  -3  -7   35.59   10.85 102
  -8  -3  -6    0.76    8.88 102
  -7  -2  -2  835.84   11.70 102
  -6  -3  -4   71.99    7.73 102
  -3  -3  -4    0.77    5.88 102
  -1  -3  -6  123.97    9.22 102
   0  13   6    1.07   11.02 102
   3  13   5   64.61   11.19 102
   5   9   3  656.40   10.98 102
   7   8   1  285.85    8.82 102
   9   6  -9   -1.49   18.07 102
   9   6  -4   82.83    9.33 102
   9   9  -1   11.96    9.81 102
  10  13  -1    6.80   15.36 102
 -14   1  -3    3.15   10.84 102
 -12  -1  -4  178.01    8.65 102
 -12   0  -2   81.36    8.08 102
 -11  -2  -7   32.90    9.37 102
 -11   2   1    3.51    6.22 102
 -10  -2  -4    0.92    6.16 102
  -8  -3  -8    5.81    7.84 102
  -8  -3  -5    4.24    6.12 102
  -7  -3  -9   53.82    9.50 102
  -5   0   1   -0.73    4.13 102
  -4   0   1   -0.54    4.42 102
   5   5   1   55.06    4.75 102
   5  14   4    1.88    9.10 102
   6  12   3   11.57    7.74 102
   7  11   2    0.39    6.25 102
   8   4  -5   -0.27    6.24 102
   8   5  -3  213.04    6.83 102
   8   7  -1   70.22    6.68 102
   8  11   1  104.33    8.15 102
   9   8  -2  384.84    8.54 102
   9  12   0   -6.67    9.17 102
  10   8  -5   26.94    9.31 102
  10  11  -2    8.76    9.21 102
  -8   5   4   40.75   11.02 102
  -7   7   5    2.12   10.76 102
 -13   0  -3    2.74   12.90 103
 -13   5   2   73.79   13.38 103
 -13   7   3   29.54   15.56 103
 -12   4   2    3.06   10.85 103
 -11  -2  -8   52.50   15.79 103
 -11  -2  -6   23.67   12.99 103
 -11  -2  -5   23.21   10.96 103
 -11   0  -1   -3.43    8.89 103
 -11   7   4   15.21   13.01 103
 -10   4   3    4.53    8.77 103
 -10   6   4   -2.64   10.85 103
 -10   9   5   25.98   13.36 103
  -9  -1  -1  427.89    9.58 103
  -9   2   2    1.49    7.29 103
  -9   8   5    1.89   10.85 103
  -8  -2  -2   76.92    7.71 103
  -7  -3  -4   12.44    7.35 103
  -6   0   1    0.22    5.82 103
  -5  -3 -10   12.71   13.06 103
  -5  -1   0 1877.29   17.30 103
  -4  -3 -10   -0.53   12.03 103
  -4  -1   0    0.15    6.41 103
  -2  -3  -9  194.75   11.03 103
  -1  12   6    1.52   10.79 103
   0  14   6   68.14   13.42 103
   2  11   5   23.22    9.05 103
   3   3   1 2675.99   22.34 103
   3   9   4   55.67    7.77 103
   3  14   5   11.89   13.04 103
   3  15   5   17.90   14.28 103
   3  16   5  124.30   16.21 103
   4   1  -2   76.85    7.06 103
   4  11   4    3.61    8.86 103
   5  15   4    7.44   15.14 103
   5  16   4    8.79   16.82 103
   6   3  -2   65.98    6.33 103
   6   5   0   -2.26    7.18 103
   7   3  -9   52.20   13.49 103
   7   3  -4    7.67    7.48 103
   8   4  -8  136.64   11.99 103
   8   4  -7   23.50   10.94 103
   8   4  -6  223.46   10.27 103
   8   6  -2   24.56    7.45 103
   8   9   0    3.39    8.72 103
   9   6  -5  162.89   11.48 103
   9   7  -3   61.10    9.07 103
  10   8  -7   11.92   15.49 103
  10   8  -6   36.37   13.34 103
  10   9  -4   97.85   13.29 103
  10  10  -3   39.03   13.05 103
 -14   2  -1   11.17   10.64 103
 -14   6   2    2.28   12.63 103
 -13  -1  -6   36.13   11.15 103
  -9  -3  -7   15.15    7.83 103
  -9  -3  -6   -0.30    7.54 103
  -8  -3  -9   36.67    9.68 103
  -8   3   3  810.68   11.59 103
  -6  -1   0    2.50    4.16 103
   4   4   1   39.86    4.77 103
   5   7   2 1003.58   11.34 103
   6   4  -1    3.21    4.07 103
   6   9   2  241.59    7.84 103
   6  13   3   75.48    8.11 103
   7  12   2   16.59    7.73 103
   8  12   1   22.28    7.74 103
   9   6  -8   11.02   10.72 103
   9  10  -1    0.28    7.58 103
   9  13   0   62.79    9.67 103
  10  12  -2   -0.97   10.65 103
   0  -1 -12    3.44   21.94 103
 -12   8   4   -3.42   18.96 103
  -2  11   6   42.01   13.63 103
  -1  -3  -8   68.03   11.53 103
  -1  -2 -11   19.48   16.28 103
   0  -2  -3    0.03    8.01 103
 -14   0  -4  232.02   16.18 104
 -14   3   0   -1.74   15.09 104
 -13  -1  -5  104.18   15.57 104
 -13   1  -1   24.17   11.85 104
 -13   2   0   -7.16   12.79 104
 -12  -1  -3   20.65   10.84 104
 -11  -1  -2   24.77    9.04 104
 -11   3   2   -3.37    8.90 104
 -11  10   5    4.88   17.96 104
 -10  -2  -3   63.16    9.11 104
 -10   0   0   60.77    9.23 104
 -10   1   1  331.20   10.50 104
  -9  -3  -8  168.54   13.80 104
  -9  -3  -5  151.38    9.56 104
  -8  -3  -4   36.80    7.50 104
  -7  -3 -10   -2.11   15.34 104
  -7   0   1    0.45    7.17 104
  -6  -3 -10   21.72   13.39 104
  -5  -3  -3  123.62    6.94 104
  -5   1   2   35.23    6.31 104
  -2  -3  -4 2513.92   23.41 104
  -1  -3  -5  309.34   10.78 104
   0  15   6    5.02   15.29 104
   0  16   6   31.30   18.16 104
   1  10   5  185.60   10.37 104
   2  12   5  290.82   12.40 104
   3   1  -1   43.77    7.82 104
   4   0  -4   24.24    6.19 104
   4   8   3   44.63    7.59 104
   5   2  -2  233.42    8.17 104
   5  10   3   -0.17    8.78 104
   6   2  -4  100.44    8.10 104
   6   7   1   -2.57    7.22 104
   6  14   3    5.28   12.90 104
   7   7   0  401.20    9.35 104
   7   9   1  302.85   10.29 104
   8  13   1   12.34   12.75 104
   9   6  -7   33.25   13.12 104
   9   6  -6  135.08   11.61 104
   9  14   0   -4.93   15.36 104
  10  13  -2    3.58   15.50 104
 -14   1  -2   -1.01   10.67 104
 -14   4   1   72.98   11.23 104
 -13   3   1   31.66    9.10 104
 -11  -2  -4    2.50    7.52 104
  -7  -1   0    1.37    5.01 104
  -6  -3  -3  468.82    8.79 104
  -6   1   2  464.53    9.23 104
  -4  -3  -3 1073.48   12.92 104
  -3   0   1    0.58    5.27 104
   5   4   0    1.90    4.06 104
   6  15   3    3.39   10.69 104
   6  16   3   39.19   12.77 104
   7   3  -5    3.67    5.20 104
   7  13   2   18.68    7.83 104
   9   7  -4    6.49    7.54 104
   9   9  -2   -0.39    7.55 104
   9  11  -1   28.34    7.89 104
  10   9  -5   38.58    9.34 104
  10  10  -4    7.93    9.34 104
  10  11  -3   53.82    9.48 104
   1  -2  -9  202.29   19.34 103
  -3  -3 -10   38.12   13.72 104
  -3  -2 -12   -1.95   22.12 104
   6   3 -11   91.95   19.98 104
 -13  -1  -4  108.28   13.46 105
 -13   0  -2  143.09   13.36 105
 -12  -2  -7    3.23   15.52 105
 -12  -2  -6    8.20   15.21 105
 -12   0  -1    5.28   10.61 105
 -12   1   0   -1.26   10.73 105
 -12   2   1  249.40   11.85 105
 -10  -3  -7    5.76   12.95 105
 -10  -3  -6    0.96   10.98 105
 -10  -1  -1  328.97   10.26 105
  -9  -3  -9    3.63   15.36 105
  -9  -2  -2    1.31    7.23 105
  -9   5   4    3.10    8.79 105
  -8  -3 -10   38.06   15.81 105
  -7  -3  -3  659.72   10.77 105
  -6  -2  -1    3.01    5.68 105
  -5  -2  -1  352.60    9.00 105
  -4   1   2   74.69    7.29 105
  -3  -1   0 2426.07   24.19 105
  -1  13   6   -0.96   10.98 105
   2   8   4   19.82    7.43 105
   3   2   0    0.66    7.01 105
   4   3   0   -1.05    6.18 105
   4   6   2  204.43    7.51 105
   4  12   4   12.00    9.89 105
   5   1  -4    3.74    6.47 105
   5   3  -1 2413.93   18.75 105
   6   2  -9   38.65   11.35 105
   7   3  -8  112.19   11.62 105
   7   4  -3  107.64    7.96 105
   7   6  -1   23.81    7.29 105
   7  14   2   37.15   13.20 105
   7  15   2   21.28   15.31 105
   8   5  -9    4.56   15.17 105
   8   5  -4   35.91    8.91 105
   8   8  -1  410.11   10.56 105
   8  10   0   35.84    8.90 105
   8  14   1    3.59   14.21 105
   8  15   1   12.25   15.38 105
   9   8  -3    1.75   10.61 105
  10   9  -7    1.89   17.89 105
  10   9  -6    6.22   15.33 105
  10  12  -3    4.64   15.29 105
 -14   0  -3    0.29   10.76 105
 -13   6   3   -3.83   10.85 105
 -12  -2  -5    9.74    9.11 105
 -12   5   3   33.55    9.30 105
 -10  -3  -8    8.51   10.69 105
 -10   2   2  182.02    7.53 105
  -9  -3  -4  175.09    7.29 105
  -8   0   1    1.41    5.00 105
  -7   1   2  196.58    7.09 105
   4   2  -1  209.12    7.32 105
   6  10   2  260.74    7.88 105
   7   5  -2   26.42    5.30 105
   7  10   1  191.60    7.40 105
   9  12  -1   -2.26    9.04 105
  -8  11   6   -1.51   21.42 105
   3  -1  -5  424.50   15.97 105
  -8   7   5    3.81   10.90 105
  -1   8   5  450.65   14.57 105
   0   6   4  135.56    9.27 105
   5   2 -11   -1.38   18.97 105
 -14   5   2   13.93   15.50 106
 -13   4   2   39.40   13.15 106
 -12   7   4   33.76   15.18 106
 -11  -2  -3   40.33   10.00 106
 -11   4   3   -1.99   10.71 106
 -10  -3  -5   -3.03   10.67 106
  -9   3   3   24.47    8.82 106
  -8  -3  -3  824.20   11.37 106
  -8  -1   0   -2.67    7.20 106
  -7  -2  -1  113.35    7.85 106
  -6  -4  -7   45.31    9.09 106
  -6  -4  -6   17.30    8.86 106
  -6  -3 -11   81.41   16.20 106
  -6   4   4   45.77    7.87 106
  -5  -4  -7   63.81    9.23 106
  -5  -4  -6  302.72    9.58 106
  -5  -3 -11   17.28   15.64 106
  -4  -2  -1  236.94    8.51 106
  -3  -3  -3  577.41   11.40 106
   0   9   5    1.51    7.25 106
   1   3   2 1670.58   23.33 106
   1   7   4    6.56    7.23 106
   2  13   5    7.48   10.92 106
   2  14   5  104.14   13.46 106
   3   7   3    4.50    7.21 106
   3  10   4  278.30   10.46 106
   4  13   4    4.31   10.67 106
   4  14   4   -4.67   12.86 106
   5  11   3    7.19    8.80 106
   7   3  -7   39.45    9.26 106
   7   3  -6  690.24   12.94 106
   7   4 -10   15.27   15.60 106
   8   5  -5  118.94    9.45 106
   8   6  -3   86.93    9.26 106
   8   7  -2    0.82    8.83 106
   8  11   0    0.97   10.71 106
   9   7  -8   17.98   15.58 106
   9   7  -5   69.26   11.06 106
   9  10  -2   35.89   10.86 106
   9  13  -1   35.23   14.18 106
  10  10  -5   -2.61   15.20 106
  10  11  -4   14.32   15.11 106
  10  13  -3   93.90   18.14 106
 -15   2  -1    6.91   12.62 106
 -14   2   0   53.66    9.61 106
 -13  -1  -3    3.99    9.09 106
 -12  -2  -4   34.78    7.96 106
 -12  -1  -2   14.01    7.71 106
 -12   3   2  109.43    8.35 106
 -11   0   0   -2.59    6.20 106
 -11   1   1  642.91   10.00 106
 -10  -3  -9    5.34   12.71 106
 -10  -2  -2  186.83    7.38 106
  -7  -4  -7    9.29    6.39 106
  -7  -4  -6    4.69    6.19 106
  -6  -4  -8  114.10    8.38 106
  -4  -4  -7  124.01    7.41 106
   4  15   4    9.02    9.27 106
   4  16   4    0.15   10.92 106
   5   6   1   65.54    5.66 106
   5   8   2   10.13    5.20 106
   6   2  -5   72.18    5.96 106
   6   6   0    2.03    5.10 106
   7   8   0    1.28    5.19 106
   9   7  -6   50.48    8.14 106
   9  14  -1    9.08   10.84 106
  10  10  -6   11.70   11.11 106
  10  12  -4   13.03   10.96 106
   4   0  -9   -1.80   12.69 106
   4   1 -11    3.25   18.74 106
 -10   8   5   34.61   16.04 106
  -5   4   4   14.38    8.99 106
  -2  -3 -10   12.11   13.48 106
  -1  -3  -9   24.96   11.18 106
  -1  14   6   39.83   16.27 106
   5   1  -9   -0.05   13.28 106
 -14   1  -1   20.52   14.35 107
 -13  -2  -6   21.03   17.81 107
 -13   1   0   28.21   11.08 107
 -11  -3  -8  199.71   16.38 107
 -11  -3  -7   15.80   15.23 107
 -11  -3  -6   17.72   12.91 107
 -11  -1  -1  728.01   12.01 107
 -11   6   4  195.26   12.36 107
 -11   9   5   23.94   15.61 107
 -10  -3  -4  170.39    9.69 107
  -9  -1   0   12.98    7.31 107
  -9   0   1    5.97    7.16 107
  -8  -4  -7   24.82   10.91 107
  -8  -2  -1   -1.00    7.17 107
  -8   1   2    4.49    7.12 107
  -7  -4  -8   93.35   11.44 107
  -7   4   4  492.36   12.00 107
  -6  -4  -5  609.66   10.92 107
  -5  -4  -8   68.37    9.36 107
  -5  -4  -5   14.42    7.35 107
  -4  -4  -8   29.83    9.13 107
  -4  -4  -6   39.12    7.67 107
  -4  -3 -11   12.46   15.34 107
  -2  12   6  190.10   12.93 107
  -1  15   6    3.56   15.25 107
  -1  16   6   10.57   18.15 107
   0   4   3    0.44    6.01 107
   1  11   5   -0.31    8.73 107
   2  15   5   -0.33   13.16 107
   2  16   5   -4.40   15.44 107
   3   5   2 1259.38   14.73 107
   4   9   3   57.41    7.69 107
   5  12   3   12.04    8.78 107
   6   2  -8    2.56    8.97 107
   6   3  -3  517.55   10.67 107
   6   8   1  413.25    9.49 107
   6  11   2  149.66    9.49 107
   7  11   1   12.41    8.87 107
   8   5  -8    9.15   12.97 107
   8   5  -7   90.80   11.37 107
   8   5  -6   38.36    9.30 107
   8   9  -1   59.62    8.93 107
   8  12   0  232.66   11.72 107
   9   7  -7   72.69   13.36 107
   9   8  -4    5.16   10.70 107
   9   9  -3   -3.04   10.79 107
   9  11  -2   78.12   12.12 107
  10  11  -5   10.12   15.42 107
 -14  -1  -4    3.38   10.98 107
 -14   0  -2   -0.71   10.73 107
 -14   3   1   19.49   10.73 107
 -13  -2  -5   -0.15   10.86 107
 -13   0  -1    0.66    7.70 107
 -11  -3  -5   48.53    8.03 107
  -9  -3  -3   24.59    6.27 107
  -8  -4  -6  212.02    7.72 107
  -7  -4  -5    7.26    5.12 107
  -1  -2  -2 2850.93   32.20 107
   2   4   2   86.12    5.87 107
   7   4  -4  461.36    8.73 107
  -6  10   6    5.54   21.73 105
  -2  -2 -12   44.13   19.65 107
 -13   2   1    0.33   12.84 108
 -12  -2  -3  118.01   11.23 108
 -11   2   2   66.18    9.27 108
 -10   3   3   46.50    9.08 108
 -10   5   4  172.81   11.97 108
  -9  -2  -1   14.78    7.30 108
  -9   1   2    4.00    7.23 108
  -9   7   5   67.48   11.35 108
  -8  -4  -8  137.34   12.63 108
  -8  -4  -5    2.17    8.69 108
  -7  -4  -9    4.08   13.00 108
  -6  -4  -9   37.43   11.24 108
  -6  -3  -2   66.44    6.27 108
  -6   2   3  158.61    8.89 108
  -5  -4  -9   58.49   11.22 108
  -5  -3  -2  144.01    7.17 108
  -4  -4  -5  101.73    8.08 108
  -3  -4  -7   20.15    7.58 108
  -3  -4  -6  481.30   11.41 108
  -3  -2  -1  270.56    9.92 108
  -3   1   2  109.14    8.75 108
   2   6   3   39.89    6.26 108
   2   9   4  131.27    8.43 108
   3  11   4  491.32   11.59 108
   4   0  -5    1.47    7.18 108
   5   1  -5  334.09   10.57 108
   5  13   3    3.03   10.76 108
   5  14   3    5.71   12.79 108
   6   2  -7   14.42    8.89 108
   6   2  -6   65.75    7.97 108
   6   4  -2  172.76    8.43 108
   6   5  -1   60.71    7.63 108
   6  12   2  380.62   12.18 108
   7   4  -9    3.82   13.07 108
   7   7  -1   -0.84    7.23 108
   7  12   1   21.07   10.90 108
   8   6  -4    7.61    8.71 108
   8   8  -2   -3.02    8.70 108
   8  10  -1    2.58    8.79 108
   8  13   0    2.45   12.76 108
   8  14   0    1.76   14.03 108
   9   8  -5   -0.78   10.84 108
   9  10  -3   -1.85   10.81 108
   9  12  -2   -2.06   12.82 108
 -13  -2  -4    8.21    9.33 108
 -13  -1  -2   52.53    9.25 108
 -13   5   3   23.13   10.74 108
 -12  -3  -7   13.11   11.03 108
 -12   0   0    4.78    7.52 108
 -11  -3  -4   10.94    7.62 108
 -11  -2  -2   66.26    6.58 108
  -9  -4  -7   -1.71    7.77 108
  -9  -4  -6   25.45    7.76 108
  -7  -3  -2    7.95    5.12 108
  -7   2   3  364.33    8.90 108
   5  15   3    0.03    9.24 108
   5  16   3    6.25   10.85 108
   7   9   0   16.03    6.28 108
   7  13   1   31.86    7.86 108
   8   7  -3    7.19    6.15 108
   8  15   0    2.15   10.78 108
   9   8  -8    6.74   11.00 108
   9   9  -4   16.54    7.83 108
   9  13  -2   -6.34   10.74 108
  -7  10   6  132.56   20.05 107
   3  -1  -8    2.32   13.93 107
  -3  11   6  188.05   17.45 108
  -8   4   4    3.37   10.81 108
  -5   2   3 1469.25   19.39 108
  -4   4   4  164.26   12.41 108
  -3  -3 -11    2.64   16.18 108
 -14  -1  -3    8.37   15.26 109
 -14   4   2    7.74   15.33 109
 -13   3   2    4.98   12.86 109
 -12  -3  -6    5.61   15.24 109
 -12  -1  -1   18.20   10.73 109
 -12   1   1   23.77   10.77 109
 -12   4   3   14.06   10.94 109
 -10  -3  -3   42.84    9.03 109
 -10  -1   0   -2.36    8.84 109
 -10   0   1    1.06    8.71 109
  -9  -4  -8   15.96   13.23 109
  -9  -4  -5   83.56    9.30 109
  -8  -4  -9   -3.11   13.47 109
  -8  -3  -2   99.08    7.82 109
  -7  -4  -4  498.82   10.07 109
  -6  -4  -4   43.14    7.57 109
  -5  -4  -4   11.68    7.33 109
  -4  -4  -9   22.96   11.08 109
  -3  -4  -8  100.37    9.74 109
  -2  -3  -3 1796.45   20.37 109
  -2  13   6   84.34   13.63 109
  -1  -3  -4  189.11    9.32 109
   1   5   3   46.02    6.62 109
   1  12   5    0.65    8.91 109
   3  12   4    0.56    8.92 109
   4   5   1 1126.46   13.39 109
   4   7   2   58.38    7.69 109
   4  10   3   -5.02    8.16 109
   5   1  -8   33.61    9.34 109
   5   2  -3 1491.72   15.97 109
   5   5   0 1287.42   13.41 109
   5   9   2   38.42    7.45 109
   6   3 -10   30.89   13.33 109
   6   9   1   55.89    7.75 109
   6  13   2   18.86   10.82 109
   6  14   2    0.35   12.89 109
   6  15   2    3.27   13.12 109
   6  16   2   12.08   15.51 109
   7   4  -5    3.93    8.81 109
   7   5  -3    1.82    7.18 109
   7   6  -2  156.13    8.13 109
   7  14   1   19.57   13.03 109
   7  15   1   12.03   15.12 109
   7  16   1   10.04   17.68 109
   8   6  -9   98.00   15.98 109
   8   6  -5  295.80   10.38 109
   9   8  -7    6.04   13.22 109
   9   8  -6   -2.83   12.89 109
   9  11  -3   64.41   12.97 109
   9  14  -2   22.33   15.52 109
 -15   1  -1   63.84   12.82 109
 -15   2   0   -3.45   12.59 109
 -12  -3  -5   22.59    9.16 109
 -12   6   4    2.58    9.29 109
 -10  -4  -7   22.60    9.24 109
 -10  -2  -1  514.85    9.10 109
  -8  -4  -4    2.96    6.30 109
  -8   2   3   35.67    5.55 109
  -4  -3  -2  140.53    6.01 109
   6   7   0    0.48    5.11 109
   8   9  -2   89.17    6.68 109
   8  11  -1  106.05    8.22 109
   9   9  -5   23.83    9.14 109
  -9  11   6    8.12   21.85 109
   0  -3  -7    0.08   10.31 109
   0  10   5   -0.65   10.75 109
   3  -1  -6 1075.98   23.79 109
   4   0  -8    9.94   10.83 109
 -14   0  -1    8.32   13.03 110
 -14   1   0   -1.19   13.17 110
 -13  -2  -3   42.53   13.08 110
 -13   7   4    2.84   17.87 110
 -12  -2  -2   54.79   11.01 110
 -12   2   2   60.54   10.98 110
 -11   3   3   11.43   10.73 110
 -11   5   4    3.01   10.88 110
 -11   8   5    0.58   15.15 110
 -10  -4  -8   16.02   15.33 110
 -10  -4  -6    3.06   10.97 110
 -10   1   2   13.68    8.89 110
  -9  -4  -9    4.66   15.48 110
  -9  -3  -2  576.14   10.21 110
  -9   4   4  422.24   11.74 110
  -7  -4 -10   14.84   15.52 110
  -6  -4 -10    6.64   13.46 110
  -5  -4 -10   13.26   13.21 110
  -3  -4  -5  140.48    8.68 110
  -2  -1   0    2.08    7.41 110
  -2  14   6   54.02   13.65 110
   1  13   5    5.29   10.77 110
   1  14   5    4.58   12.79 110
   1  16   5    5.85   15.38 110
   3   0  -3    0.34    6.00 110
   3   8   3  858.03   12.67 110
   3  13   4   47.32   11.06 110
   4   1  -3   27.69    6.28 110
   5   1  -7  174.43   10.60 110
   5   1  -6   31.63    7.66 110
   5   7   1  930.96   12.10 110
   6   3  -4   72.31    7.84 110
   7   4  -8  102.66   11.37 110
   7   4  -6    7.19    8.73 110
   7   5 -10    9.31   15.62 110
   7  10   0   -3.55    8.71 110
   8   6  -8   76.48   13.55 110
   8   6  -7  286.59   12.40 110
   8   6  -6    2.72   10.71 110
   8  12  -1   28.97   10.85 110
   9   9  -6    5.45   13.00 110
   9  10  -4   10.45   12.91 110
   9  12  -3    2.37   12.99 110
 -14   2   1   13.11   10.66 110
 -13  -3  -6   71.98   12.73 110
 -12  -3  -4  126.87    9.59 110
 -11  -3  -3   14.64    7.56 110
 -11  -1   0    5.93    6.21 110
 -10  -4  -5   48.92    7.87 110
  -9  -4  -4  395.05    8.48 110
  -8  -4 -10   10.08   12.75 110
  -4  -4  -4  152.33    6.78 110
  -2   0   1    0.18    5.37 110
   3  14   4  130.45    8.68 110
   3  15   4   20.49    9.21 110
   3  16   4   73.92   11.23 110
   4  11   3   66.63    6.68 110
   5   3  -2  145.62    5.97 110
   5   4  -1   50.53    4.77 110
   5  10   2  222.02    7.66 110
   6  10   1  191.88    7.40 110
   7   4  -7   13.22    6.31 110
   7   8  -1  273.94    6.96 110
   8   7  -4   53.30    6.54 110
   8   8  -3    1.78    6.14 110
   9   9  -7   47.11   11.02 110
   9  13  -3   34.38   10.82 110
  -6   6   5  279.19   15.88 110
   0  -3  -6  524.39   18.00 110
 -10   7   5    3.69   14.12 110
  -7   6   5    2.42   10.60 110
  -2  15   6   20.96   18.87 110
   4   0  -6  361.22   13.32 110
   6   4 -11   14.00   22.21 110
 -14  -2  -4   -1.94   16.77 111
 -14  -1  -2    0.70   15.03 111
 -13  -3  -5   15.35   15.32 111
 -13  -1  -1   17.09   11.93 111
 -13   0   0    6.40   10.80 111
 -13   1   1   25.11   11.91 111
 -11  -4  -7    6.58   15.36 111
 -11  -4  -6   42.23   13.08 111
 -11  -2  -1    1.37    8.91 111
 -11   0   1    3.32    8.76 111
 -10  -3  -2  104.11    9.33 111
  -9   2   3  129.53    9.00 111
  -7  -2   0   -3.85    7.23 111
  -7  -1   1   19.97    7.35 111
  -6  -2   0 3088.75   20.12 111
  -6  -1   1  829.54   11.87 111
  -4   2   3  112.79    8.18 111
  -3  -4  -9  136.81   11.97 111
   1   8   4   42.73    7.69 111
   1  15   5  109.04   13.71 111
   2  10   4    5.15    7.23 111
   3   4   1  315.14    9.30 111
   7   5  -4   66.47    7.66 111
   7  11   0   61.07    9.16 111
   8   7  -9   33.69   15.78 111
   8  10  -2   39.71   10.73 111
   8  13  -1    2.49   12.81 111
   8  14  -1    9.02   14.03 111
   8  15  -1    2.66   15.48 111
   9  10  -5   -1.02   12.98 111
   9  11  -4    4.36   12.99 111
   9  14  -3   13.04   17.69 111
 -14   5   3    8.41   12.69 111
 -13   4   3    9.05    9.41 111
 -11  -4  -8    9.52   12.68 111
  -8  -2   0  548.30    8.79 111
  -8  -1   1   31.64    5.39 111
  -7  -4  -3   92.01    5.97 111
  -6  -4  -3  101.82    6.06 111
   4   4   0  130.79    5.92 111
   4  12   3   18.74    6.43 111
   6   6  -1  353.15    7.72 111
   7   7  -2   39.11    5.50 111
   9  10  -6    3.58   10.78 111
   9  12  -4    7.35   10.65 111
  -8  10   6    3.32   20.67 110
   3  -1  -7  235.63   15.79 110
   3   1 -12   61.51   28.58 110
   0  -3  -8    7.69   12.50 111
  -8   6   5  302.43   13.61 111
  -3  12   6    2.97   13.35 111
  -2  -4  -7   16.80    9.22 111
  -1  -3 -10   45.77   13.95 111
  -1   9   5   70.33    9.83 111
   4   0  -7    0.59    8.93 111
   5   2 -10    4.98   15.92 111
   6   3  -9    2.14   13.38 111
 -14   3   2    6.01   15.19 112
 -13  -2  -2  116.47   13.19 112
 -12  -3  -3    0.09   10.84 112
 -11  -4  -5   11.45   11.05 112
 -11   1   2   24.61    9.07 112
 -10  -4  -4   14.10    8.93 112
 -10   4   4   15.25    9.04 112
  -8  -4  -3   12.99    7.38 112
  -7   0   2    4.28    7.17 112
  -5  -2   0    3.04    5.98 112
  -5  -1   1    5.80    6.00 112
  -4  -4 -10   35.84   13.20 112
  -3  -3  -2  331.69    9.63 112
  -2  -4  -6  642.66   13.59 112
   0  11   5    0.06    8.76 112
   3   6   2   66.63    6.51 112
   4   8   2  113.61    8.02 112
   4  13   3  386.23   12.47 112
   4  17   3   57.39   18.03 112
   5  11   2  592.72   11.65 112
   6   3  -5  305.30    9.70 112
   6   4  -3  112.66    8.03 112
   6   5  -2   95.09    7.79 112
   6   8   0  256.96    8.76 112
   6  11   1    0.22    8.71 112
   7   5  -9    5.74   13.22 112
   7   6  -3    4.94    7.21 112
   7   9  -1  291.89   10.12 112
   7  12   0   10.23   10.62 112
   8   7  -8   36.19   13.30 112
   8   7  -5    2.74    8.88 112
   8   9  -3   13.60    8.77 112
   8  11  -2   61.11   10.99 112
   9  10  -7    1.72   15.62 112
   9  11  -5   31.28   15.28 112
   9  13  -4   75.88   15.77 112
 -15   0  -1   -4.87   12.68 112
 -15   1   0   45.79   12.92 112
 -14  -2  -3   10.88   10.85 112
 -13  -3  -4   20.45   10.68 112
 -13   2   2  119.06    9.64 112
 -13   6   4   33.40   11.15 112
 -12  -4  -7    3.24   12.71 112
 -12  -1   0    1.55    7.55 112
 -12   0   1   -1.42    7.62 112
 -12   3   3    3.90    7.70 112
 -11  -3  -2    0.50    6.26 112
 -10   2   3   68.30    6.75 112
  -9  -4  -3  244.56    7.69 112
  -9  -2   0    1.18    5.12 112
  -9  -1   1  387.19    8.08 112
  -7  -5  -7   10.64    7.58 112
  -7  -3  -1  337.59    7.79 112
  -6  -3  -1  199.26    6.17 112
  -6   0   2  268.01    7.44 112
  -5  -4  -3 1006.69   11.73 112
   3   9   3   67.29    5.84 112
   4  14   3  158.97    8.64 112
   4  16   3   14.98   10.86 112
   5   8   1    3.27    5.10 112
   7  13   0    7.01    7.74 112
   7  14   0   -0.40    9.12 112
   7  15   0    3.55   10.62 112
   7  16   0   -2.49   12.53 112
   8   7  -6    4.42    7.62 112
   8   8  -4    4.08    6.27 112
   9  11  -6    7.26   10.92 112
   9  12  -5    1.04   10.93 112
  -2  -4  -8    0.64   10.81 112
  -2  -3 -11   18.83   16.29 112
 -15   2   1   12.65   17.80 113
 -14   0   0   10.61   13.21 113
 -12  -4  -6   -9.07   15.45 113
 -12  -2  -1  245.48   11.77 113
 -12   5   4   39.10   13.15 113
 -12   8   5   24.10   18.09 113
 -11  -4  -4  165.29   11.50 113
 -11   7   5   12.16   13.20 113
  -9   6   5  160.41   12.18 113
  -8  -5  -8    9.35   13.05 113
  -8  -5  -7   93.62   11.38 113
  -8  -5  -6   47.19    9.15 113
  -8  -3  -1  176.06    8.28 113
  -8   0   2    0.51    7.23 113
  -7  -5  -8  110.21   11.61 113
  -7  -5  -6   31.26    8.96 113
  -6  -5  -8    1.30   10.83 113
  -6  -5  -7   36.20    9.10 113
  -6  -5  -6    9.62    8.83 113
  -6  -4 -11   14.69   18.17 113
  -3  -4  -4  273.29    8.83 113
  -2  -2  -1   70.56    8.95 113
   0   7   4  552.65   13.20 113
   0  12   5   -2.02    8.87 113
   1   2   1  458.18   15.13 113
   2   3   1  107.02    8.66 113
   2   7   3  167.55    8.72 113
   2  11   4   13.72    8.88 113
   4   2  -2   33.68    6.46 113
   4   3  -1   13.01    6.12 113
   4   6   1   45.46    6.19 113
   4  15   3   33.96   13.18 113
   5   2  -4  279.95    9.77 113
   5   6   0    3.38    6.49 113
   5  12   2  117.62    9.42 113
   5  13   2   47.63   10.97 113
   5  16   2    8.38   15.12 113
   5  17   2    8.35   17.81 113
   6   3  -8    0.33   10.80 113
   6  12   1  300.91   10.51 113
   6  13   1   29.95   10.98 113
   6  16   1   -5.94   15.40 113
   7   5  -5   74.91    9.34 113
   8   7  -7   59.23   12.22 113
   8   8  -9   -0.50   17.99 113
   8  12  -2   66.82   11.12 113
   8  13  -2   20.12   12.92 113
 -14  -1  -1   24.73    9.32 113
 -14   1   1   19.13    9.48 113
 -12  -4  -5    4.07    9.23 113
 -10  -4  -3    2.57    6.20 113
 -10  -2   0  270.83    7.85 113
 -10  -1   1  305.89    8.14 113
  -9  -5  -7   30.75    9.20 113
  -9  -5  -6  179.68    8.57 113
  -9  -3  -1    4.96    5.11 113
  -9   0   2  196.35    6.77 113
  -5  -3  -1 2314.47   17.50 113
   5  14   2   50.36    7.99 113
   5  15   2   36.93    9.20 113
   6  14   1   15.49    9.09 113
   6  15   1    7.93    9.22 113
   7   6 -10   12.20   11.15 113
   7   8  -2  219.39    7.53 113
   7  10  -1  196.76    7.40 113
   8  10  -3    0.28    7.57 113
   8  14  -2    1.79   10.64 113
   8  15  -2   35.90   12.58 113
  -3   7   5    5.08   13.74 111
   0  -2 -11    0.31   22.63 112
  -5   6   5  195.13   15.63 112
  -9  10   6    9.55   21.64 113
  -4  11   6   17.81   15.61 113
  -1  -2 -12    1.53   22.23 113
  -3  13   6    6.50   15.89 113
  -2   8   5    7.98    9.13 113
   5   3 -11   18.22   19.14 113
 -14  -3  -4   -0.59   17.89 114
 -14  -2  -2   -0.40   15.12 114
 -14   4   3    5.85   15.54 114
 -13  -3  -3   25.37   13.10 114
 -12  -3  -2  115.29   11.23 114
 -12   1   2   20.25   10.88 114
 -11   2   3   42.84   10.12 114
 -11   4   4  169.61   11.76 114
 -10  -5  -7    1.95   13.14 114
  -9  -5  -8   23.74   13.29 114
  -8  -5  -9    8.04   15.38 114
  -8  -5  -5  127.50    9.49 114
  -7  -5  -9    6.52   13.23 114
  -7  -5  -5   87.13    9.28 114
  -7   3   4   12.61    7.43 114
  -6  -5  -5    1.78    7.27 114
  -5  -5  -8    4.95    9.94 114
  -5  -5  -7  111.57    9.66 114
  -5  -5  -6   -3.81    7.37 114
  -5  -4 -11   55.07   16.03 114
  -5   0   2 1311.44   16.17 114
  -4  -4  -3   97.67    6.78 114
  -4  -2   0 3348.68   24.02 114
  -3  -4 -10   30.42   11.42 114
  -3  14   6   36.82   13.54 114
  -3  15   6   70.75   16.07 114
  -2  -4  -5 2574.93   23.55 114
   0  13   5   -0.72   10.85 114
   0  16   5    2.14   15.33 114
   1   9   4    5.57    7.33 114
   2  12   4  276.68   10.56 114
   2  16   4    9.93   15.20 114
   2  17   4   -1.33   16.83 114
   3   3   0  987.98   14.69 114
   4   9   2  119.38    8.05 114
   6   3  -7   29.79    9.01 114
   6   3  -6    2.97    7.25 114
   6   4 -10    8.73   13.36 114
   6   7  -1   -1.24    7.21 114
   6   9   0   -2.49    7.32 114
   7   5  -8  112.27   11.59 114
   7   5  -7   14.78   10.76 114
   7   5  -6   34.68    8.90 114
   7   6  -4  144.81    9.48 114
   8   8  -8    2.98   15.23 114
   8   8  -5    3.91   10.74 114
   8   9  -4   26.96   10.85 114
 -13  -1   0   27.81    7.86 114
 -12  -4  -4    9.82    9.10 114
 -10  -5  -8    4.86   10.90 114
 -10  -5  -6    3.06    7.77 114
 -10  -3  -1  134.04    7.00 114
  -9  -5  -5  106.76    7.03 114
  -6  -5  -9  114.86    9.97 114
  -4  -1   1 1020.36   14.17 114
   2  13   4    0.69    7.52 114
   3  10   3  163.52    6.63 114
   5   9   1    1.39    5.14 114
   7   7  -3  180.94    6.52 114
   7  11  -1    9.71    6.29 114
   8   8  -6   -0.71    7.64 114
   8  11  -3   55.46    7.96 114
   4   1 -10    9.85   15.71 114
   0  -3  -5   -0.67    7.07 114
 -14   2   2   -0.15   15.22 115
 -13  -4  -5    2.62   15.44 115
 -13  -2  -1    2.13   12.77 115
 -13   0   1   -0.22   11.90 115
 -13   3   3   19.43   13.11 115
 -13   5   4   10.22   15.31 115
 -11  -4  -3   -4.74   10.75 115
 -11  -2   0   -0.37    8.88 115
 -11  -1   1  732.16   12.10 115
 -10  -5  -5  271.19   12.08 115
 -10   0   2    1.32    8.76 115
 -10   6   5   60.93   11.27 115
  -9  -5  -9   25.83   15.78 115
  -9  -4  -2  117.54    8.63 115
  -9   3   4  187.12   10.25 115
  -8  -4  -2   54.08    7.58 115
  -8   3   4   35.10    7.60 115
  -7  -4  -2  468.18    9.99 115
  -6  -4  -2  174.21    8.33 115
  -6   3   4   75.11    8.20 115
  -5  -5  -5  126.62    8.25 115
  -4  -5  -7   46.87    9.23 115
  -2  -4  -9  157.40   10.79 115
  -1  10   5  194.06   10.78 115
   0  14   5   -2.49   11.06 115
   0  15   5   -2.99   13.06 115
   2   5   2   35.03    6.36 115
   2  14   4   13.22   11.07 115
   2  15   4    6.66   12.98 115
   3   1  -2  106.12    8.19 115
   5   2  -9  109.02   11.83 115
   5   3  -3  118.79    6.97 115
   5   5  -1   57.39    6.20 115
   6   4  -4   46.42    7.63 115
   6  10   0   33.77    8.83 115
   7   6  -9   52.92   13.47 115
   7   9  -2  128.28    9.37 115
   7  12  -1   20.31   10.86 115
   7  16  -1   -0.98   17.84 115
   8   8  -7   25.61   13.01 115
   8   9  -5   -3.34   10.81 115
   8  10  -4    4.67   10.82 115
   8  12  -3   47.27   12.94 115
 -15  -1  -1   56.79   12.90 115
 -15   0   0   -4.48   12.64 115
 -11  -5  -7   27.28   11.20 115
 -11  -5  -6   10.43    9.40 115
 -11  -3  -1    2.46    6.21 115
  -8  -5  -4   35.32    6.52 115
  -8   1   3    1.80    5.06 115
  -7  -5  -4   60.09    5.67 115
  -7   1   3    4.02    5.17 115
   6   6  -2    6.67    5.18 115
   7  13  -1   30.81    7.79 115
   7  14  -1   28.07    9.21 115
   7  15  -1   13.88   10.70 115
   8  13  -3   24.35    9.36 115
   8  14  -3   13.82   10.86 115
  -4  -4 -11   41.31   19.06 115
  -1   6   4  299.73   12.32 115
 -15   1   1   61.78   18.09 116
 -14  -3  -3    1.71   15.44 116
 -13  -4  -4    3.65   15.17 116
 -13  -3  -2    1.76   12.87 116
 -13   1   2   47.67   13.08 116
 -12  -4  -3   13.00   10.93 116
 -12   2   3  100.59   11.45 116
 -12   4   4   14.08   12.84 116
 -12   7   5    0.70   15.58 116
 -11  -5  -5   12.54   12.91 116
 -11   0   2  575.32   11.68 116
 -10  -4  -2   16.33    8.84 116
  -9  -5  -4    6.57    8.78 116
  -9   1   3   31.74    7.55 116
  -7  -5 -10   12.25   15.66 116
  -6  -5  -4   60.95    7.70 116
  -6   1   3  298.93    9.99 116
  -5  -5  -9   87.65   11.60 116
  -4  -5  -8    1.83    8.97 116
  -4  -5  -6  298.53    9.76 116
  -4  -3  -1   13.32    6.16 116
   1   6   3  533.61   11.53 116
   2   8   3   52.72    7.65 116
   3   2  -1  275.67   10.07 116
   3   7   2   30.30    5.94 116
   3  11   3    1.05    8.79 116
   3  17   3    6.55   15.56 116
   4   1  -4   15.98    6.03 116
   4  10   2    2.49    7.30 116
   5   2  -5   21.55    7.34 116
   5   4  -2   11.05    5.74 116
   5   7   0   24.97    7.32 116
   5  10   1  225.41    8.60 116
   6   4  -9   34.66   11.24 116
   6   5  -3   41.93    7.52 116
   6   8  -1  396.98    9.45 116
   6  11   0   -1.01    8.90 116
   7   6  -5    0.23    8.77 116
   8   9  -8   38.93   15.53 116
   8   9  -7   -1.17   13.19 116
   8   9  -6    5.34   12.91 116
   8  11  -4  407.25   13.38 116
 -14  -1   0    3.57    9.31 116
 -12  -2   0    5.86    7.55 116
 -12  -1   1   17.14    7.65 116
 -10  -5  -4  171.38    8.39 116
 -10   3   4  163.97    7.74 116
  -5  -4  -2    6.93    4.17 116
   3  12   3    6.61    6.41 116
   3  16   3  130.75    9.95 116
   4   5   0    0.11    4.11 116
   4   7   1   47.49    5.51 116
   6  16   0    4.69   10.83 116
   7   6  -8   21.27    7.96 116
   7   7  -4  116.30    7.02 116
   7   8  -3   -1.73    6.13 116
   7  10  -2  193.06    7.50 116
   8  10  -5  323.41    9.44 116
   8  12  -4    5.11    9.14 116
  -2   5   4  553.45   23.84 115
 -10  10   6   12.00   22.28 116
   3   0 -10   63.64   16.37 116
  -4  12   6    1.80   13.30 116
 -14  -2  -1   15.95   15.09 117
 -14   0   1   -5.57   13.27 117
 -14   3   3    4.43   15.38 117
 -12  -5  -6   -3.43   15.51 117
 -12  -3  -1   13.86   10.78 117
 -11  -4  -2  126.69   10.41 117
 -11   6   5   -1.19   13.12 117
 -10   1   3  378.86   11.00 117
  -8   5   5  121.07   10.12 117
  -6  -5 -10   26.55   15.55 117
  -5  -5  -4  229.59    8.92 117
  -4  -5  -5   97.22    8.07 117
  -4   0   2  342.12   10.36 117
  -3  -4  -3   61.50    6.66 117
  -1  -3  -3   16.72    6.58 117
   1  10   4   39.31    7.55 117
   2   2   0 3842.02   32.00 117
   3   5   1  183.69    7.80 117
   3  13   3   12.25    9.91 117
   3  14   3   -0.59   10.90 117
   3  15   3  138.39   13.40 117
   4  11   2    1.50    8.77 117
   4  17   2   10.88   15.59 117
   5   2  -8   29.49    9.27 117
   5   2  -6  142.58    8.80 117
   5  11   1  294.91   10.14 117
   5  17   1    3.18   16.76 117
   6   4  -5  640.64   11.52 117
   6  12   0  309.86   10.24 117
   6  13   0    7.09   10.74 117
   6  14   0  259.63   12.82 117
   6  15   0    0.88   12.98 117
   7   6  -7   52.94   11.11 117
   7   6  -6   39.97    9.04 117
   8  10  -8   10.22   17.92 117
   8  10  -7   88.31   15.58 117
   8  10  -6    9.00   12.98 117
   8  11  -5    3.50   12.94 117
   8  13  -4    0.01   15.11 117
   8  14  -4   16.01   15.52 117
 -13  -4  -3   12.11    9.32 117
 -12  -5  -5    6.67    9.32 117
 -12   0   2   78.06    8.12 117
 -11  -5  -4    2.09    7.74 117
  -9  -3   0  217.37    6.67 117
  -9  -2   1   12.78    5.22 117
  -8  -5  -3  215.08    6.74 117
  -8  -3   0   -0.57    5.16 117
  -8  -2   1   -0.10    5.04 117
  -7  -3   0   21.28    5.18 117
  -7  -2   1  103.94    6.03 117
  -2  -3  -2   35.86    5.32 117
   1  17   4    2.49   11.05 117
   4  16   2   27.87    9.44 117
   5  16   1    7.28   10.52 117
   7  11  -2   -3.82    7.56 117
   0  -3  -9    0.44   14.09 116
  -8   9   6    7.32   18.23 117
  -9   9   6    0.97   16.03 117
  -7   5   5   81.94   11.60 117
  -4  13   6   30.05   16.05 117
  -4  15   6    1.66   20.17 117
  -1  11   5   -0.29   10.76 117
   4   2 -11    2.68   17.13 117
 -14  -3  -2    6.57   15.15 118
 -14   1   2   -9.48   15.21 118
 -13  -2   0   -5.98   11.88 118
 -13  -1   1    9.22   12.04 118
 -13   2   3   57.77   13.17 118
 -13   4   4   13.41   15.07 118
 -11   1   3  112.17    9.51 118
 -11   3   4   15.26   10.76 118
 -10  -3   0    1.34    8.71 118
 -10  -2   1  561.51   11.53 118
  -9  -5  -3   33.18    8.86 118
  -9   5   5  110.08   10.00 118
  -7  -5  -3    3.42    7.27 118
  -5  -5 -10   22.32   13.40 118
  -4  -5  -9   41.10   11.32 118
  -3  -5  -7  333.36   11.53 118
  -2  -4  -4  100.66    7.38 118
  -1  16   5    6.80   15.36 118
   0   8   4  629.36   13.31 118
   1   4   2  414.62   11.85 118
   1  11   4   -0.68    8.74 118
   1  16   4    4.57   14.45 118
   4  12   2   90.56    9.18 118
   4  13   2   31.40    9.95 118
   4  14   2  138.47   11.41 118
   4  15   2    9.14   12.81 118
   5   2  -7   55.71    9.34 118
   5   3 -10   11.21   13.18 118
   5   6  -1   73.11    7.60 118
   5   8   0    1.80    7.22 118
   5  12   1   10.45    8.87 118
   5  13   1   69.61   10.98 118
   5  14   1   28.83   10.93 118
   5  15   1   25.00   12.95 118
   6   4  -8  124.29   11.51 118
   6   4  -7   43.58    9.15 118
   6   4  -6   16.67    8.90 118
   6   5 -10   25.72   15.39 118
   6   7  -2   14.88    7.34 118
   6   9  -1   69.96    7.68 118
   7   7  -9   31.46   15.28 118
   7   7  -5    3.59    8.70 118
   7   9  -3  113.26    9.32 118
   7  12  -2   13.58   10.78 118
   7  13  -2   21.17   11.83 118
   7  14  -2   42.46   13.09 118
   7  15  -2   28.09   15.25 118
   8  11  -7    9.91   15.48 118
   8  11  -6   -3.19   14.20 118
   8  12  -5    6.95   14.10 118
   8  13  -5    1.99   15.41 118
 -15  -1   0   59.53   12.77 118
 -13  -3  -1   30.83    9.05 118
 -12  -5  -4   39.98    9.23 118
 -12  -4  -2    1.40    7.63 118
 -10  -5  -3   52.00    6.59 118
  -9  -6  -7   29.57    9.32 118
  -9  -4  -1   12.51    5.36 118
  -9  -1   2    3.44    5.10 118
  -8  -6  -7  290.04    9.34 118
  -8  -6  -6    0.07    7.57 118
  -8  -4  -1   79.34    5.68 118
  -8  -1   2    3.12    5.07 118
  -6  -5  -3   44.50    5.45 118
  -6  -3   0   -2.10    4.04 118
  -6  -2   1    1.31    4.04 118
  -3  -2   0    2.38    4.87 118
   3   8   2  293.74    7.75 118
   6   5  -4   54.92    5.64 118
   7   8  -4   25.41    6.29 118
   8  12  -6    6.33   10.88 118
  -4  14   6   -0.17   21.47 118
  -5   3   4    6.66    8.82 118
  -1  -4  -7   47.89    9.75 118
   3   0  -4  998.92   18.70 118
   4   1  -9    0.58   12.51 118
 -15   0   1    3.34   17.81 119
 -13  -5  -5   19.28   16.89 119
 -13   0   2  155.75   13.38 119
 -12   6   5   30.98   15.36 119
 -11  -5  -3   61.68   11.07 119
 -11  -3   0 1049.97   13.27 119
 -11  -2   1    0.01    8.84 119
 -10  -6  -7   19.87   13.32 119
 -10  -6  -6   35.95   12.99 119
 -10  -4  -1   45.36    8.89 119
 -10  -1   2   20.02    8.73 119
 -10   5   5  266.24   12.86 119
  -9  -6  -8    6.94   15.25 119
  -9  -6  -6  147.84   11.54 119
  -8  -6  -8   90.80   13.43 119
  -7  -6  -8   18.50   11.19 119
  -7  -6  -7   49.60   11.20 119
  -7  -6  -6   33.76    9.07 119
  -7  -4  -1   22.14    7.28 119
  -7  -1   2  211.67    8.77 119
  -5   1   3    9.14    5.87 119
  -4  -4  -2   96.24    6.81 119
  -3  -5  -8  387.46   12.10 119
  -3  -5  -6  664.19   12.75 119
  -3  -4 -11    5.52   15.22 119
  -1  -4  -6   84.65    8.71 119
  -1  12   5   -0.39    8.88 119
  -1  13   5    5.66   10.83 119
  -1  14   5    6.40   12.86 119
  -1  15   5  106.98   13.76 119
   0   5   3    0.55    5.95 119
   1  12   4   29.02    8.92 119
   1  13   4    3.50   10.58 119
   1  14   4    1.87   10.76 119
   1  15   4    5.45   12.78 119
   2   1  -1   -0.56    7.81 119
   2   9   3    1.96    7.19 119
   4   1  -5   12.94    7.38 119
   4   2  -3  108.89    7.19 119
   4   4  -1   40.78    6.24 119
   4   8   1    0.49    7.09 119
   5   3  -4    8.49    7.13 119
   5   4 -11   55.66   15.96 119
   6   6  -3    2.78    7.21 119
   6  10  -1  224.40    9.75 119
   7   7  -8   60.96   13.19 119
   7   7  -7  200.75   11.84 119
   7   7  -6   65.22    9.26 119
   7  10  -3   94.09    9.29 119
 -14  -4  -3   18.35   10.90 119
 -10  -6  -8   11.17   11.17 119
  -9  -6  -5  157.81    8.53 119
  -8  -6  -5  279.44    8.11 119
  -6  -6  -7    8.32    6.37 119
  -4  -5  -4  332.10    8.29 119
  -3  -1   1   42.13    5.97 119
   6  16  -1    4.42   10.68 119
   7   8  -9    1.39   11.02 119
   7  11  -3   25.91    7.73 119
  -7   9   6  139.07   21.21 118
 -10   9   6    9.44   18.81 119
  -3   2   3  175.75   11.76 119
  -2  -4 -10   38.70   13.89 119
  -2   9   5   45.82    9.53 119
  -1  -4  -8   13.19   10.99 119
 -14  -3  -1   17.22   15.09 120
 -14  -2   0   69.14   14.36 120
 -14  -1   1   29.19   13.21 120
 -14   2   3    6.82   15.47 120
 -13  -5  -4    0.05   15.35 120
 -13  -4  -2   41.52   13.06 120
 -12  -5  -3   59.04   12.80 120
 -12   1   3   18.83   10.86 120
 -12   3   4  130.15   13.38 120
 -11  -6  -7   -0.27   15.63 120
 -11  -6  -6   56.21   14.34 120
 -11  -4  -1   13.15    9.01 120
 -11  -1   2   22.31    9.06 120
 -11   5   5   21.66   12.87 120
 -10  -6  -5   54.71   11.24 120
  -9  -6  -9    3.31   18.13 120
  -9   2   4  249.82   10.51 120
  -8  -6  -9  103.14   16.07 120
  -8   2   4  421.05   10.74 120
  -7  -6  -9   47.68   13.58 120
  -7  -6  -5   -4.23    8.78 120
  -6  -6  -8    2.30   11.00 120
  -6  -6  -6   82.11    9.27 120
  -6  -4  -1   -0.71    5.70 120
  -6  -1   2  487.10    9.93 120
  -5  -5  -3  185.50    8.60 120
  -4  -5 -10    6.19   13.10 120
  -3  -3  -1 2732.91   22.56 120
   2   6   2    0.02    5.81 120
   2  10   3    0.81    7.23 120
   2  17   3   -3.04   15.44 120
   4   3  -2  149.58    7.55 120
   4   6   0   -1.73    5.67 120
   5   4  -3 1045.99   13.06 120
   5   5  -2  469.25    9.28 120
   5   9   0  184.43    8.23 120
   6   5  -9  124.06   13.62 120
   6   8  -2  167.08    8.25 120
   6  11  -1    1.35    8.68 120
   6  12  -1  288.38   10.24 120
   6  15  -1    1.83   13.12 120
   7   8  -5  128.41    9.41 120
   7   9  -4   18.01    8.80 120
   7  12  -3   31.62   10.94 120
   7  13  -3   18.00   12.84 120
   7  14  -3   75.01   13.33 120
   7  15  -3   -5.84   15.54 120
 -12  -3   0    0.07    7.60 120
 -12  -2   1  235.59    8.80 120
 -11  -6  -5    0.20    9.23 120
  -9  -5  -2   60.84    6.53 120
  -8  -5  -2   78.14    5.82 120
  -5  -3   0  385.94    8.13 120
  -5  -2   1  332.57    7.92 120
  -3  -5  -5   10.67    5.26 120
   1   7   3   30.53    4.62 120
   3   9   2  126.67    6.29 120
   4   9   1   81.39    5.79 120
   5  17   0   93.67   11.28 120
   6   5  -5    2.39    5.07 120
   6  13  -1   28.19    7.71 120
   6  14  -1   14.92    9.08 120
   7   8  -8   23.21    9.33 120
   2  -1 -10   88.46   25.05 117
  -1  -3 -11    0.33   18.53 120
  -6   5   5    0.21    8.88 120
  -2  -3 -12   24.11   22.26 120
 -14  -4  -2    2.26   15.27 121
 -14   0   2    0.15   15.22 121
 -13   1   3   -1.80   12.95 121
 -12  -6  -6   10.94   16.65 121
 -12  -4  -1   36.95   10.92 121
 -10  -6  -4    2.63   10.68 121
 -10  -5  -2  118.40    9.41 121
 -10   2   4   -0.23    8.81 121
  -9  -6  -4   82.61    9.31 121
  -9   0   3    0.27    7.18 121
  -8  -6  -4    6.75    8.78 121
  -8   0   3    1.00    7.25 121
  -7  -5  -2   34.45    7.31 121
  -7   2   4  149.35    8.74 121
  -6  -6  -9   77.98   13.51 121
  -6  -6  -5  302.03   10.39 121
  -5  -6  -7    8.66    8.85 121
  -5  -5 -11   67.83   16.33 121
  -3  -5  -9  261.08   13.00 121
   0   9   4  800.76   13.88 121
   2   4   1  238.44    9.22 121
   2  11   3    5.49    8.74 121
   2  16   3    5.16   13.13 121
   3   4   0   -0.02    6.05 121
   3   6   1  785.14   11.63 121
   3  17   2   22.43   15.34 121
   4   1  -8   59.13    9.52 121
   4  17   1   -4.41   15.45 121
   5   3  -9    2.33   10.90 121
   5   3  -5   76.42    7.99 121
   5   7  -1  916.49   12.17 121
   5  10   0    3.76    7.24 121
   5  16   0    0.04   14.08 121
   6   5  -8    2.47   10.78 121
   6   6 -10    1.65   15.40 121
   6   6  -4  106.82    7.94 121
   6   7  -3   21.05    7.31 121
   6   9  -2  246.62    9.28 121
   7   8  -7   41.55   11.13 121
   7   8  -6   94.67   11.20 121
   7   9  -9   19.43   18.02 121
   7   9  -5  155.77   11.44 121
   7  10  -4   32.10   10.71 121
 -15  -2   0   -1.17   12.64 121
 -13  -5  -3   18.78   10.65 121
 -13   3   4   16.96    9.44 121
 -12  -6  -5   32.26   10.86 121
 -12  -1   2   18.68    7.74 121
 -11  -5  -2    5.50    7.56 121
 -10   0   3   -1.66    6.16 121
  -7  -6  -4  137.08    7.08 121
  -5  -6  -6   -1.81    6.37 121
  -5  -4  -1   48.38    4.75 121
   0  17   4   13.86   11.05 121
   2  15   3   20.23    7.92 121
   5  11   0  487.02    9.00 121
   5  15   0   26.92    9.18 121
   6   5  -6    6.86    6.18 121
   7  11  -4   72.68    8.05 121
   7  15  -4    9.74   12.60 121
  -5  11   6   -0.14   17.23 120
   3   1 -11   27.32   16.38 121
   4   1  -6   17.12    9.13 121
 -15  -1   1   68.29   18.02 122
 -13  -4  -1    9.44   12.88 122
 -13  -3   0    9.02   12.74 122
 -13  -2   1    3.98   12.71 122
 -12   5   5    5.07   13.31 122
 -11  -6  -4  203.08   11.99 122
 -11   0   3    1.14    8.84 122
 -11   2   4   -1.03   10.70 122
  -7  -6 -10   12.39   15.84 122
  -7   0   3    0.79    7.19 122
  -6  -5  -2   92.92    7.78 122
  -5  -6  -8    9.63   10.88 122
  -2  10   5   41.56    9.34 122
  -2  16   5    1.65   15.48 122
  -1  -4  -5  101.53    7.79 122
   2  12   3   79.99    9.24 122
   2  13   3    0.76    8.91 122
   2  14   3   -7.39   10.90 122
   3  10   2  177.75    8.41 122
   3  16   2   -1.87   12.99 122
   4   1  -7   31.32    7.74 122
   4  10   1  436.24    9.81 122
   4  16   1   -2.64   13.12 122
   5  12   0   -1.88    8.86 122
   5  13   0   16.15   10.74 122
   5  14   0   12.49   10.75 122
   6   5  -7   32.22    9.08 122
   6  10  -2  298.55   10.07 122
   6  16  -2   17.67   15.43 122
   7   9  -8    7.70   14.10 122
   7   9  -7   34.86   13.06 122
   7   9  -6  137.54   11.55 122
   7  10  -5   99.62   11.32 122
   7  12  -4   53.43   12.17 122
   7  13  -4    8.30   13.01 122
   7  14  -4   36.63   15.25 122
 -13  -6  -5    0.50   12.72 122
 -12  -6  -4    8.35    9.20 122
 -12  -5  -2    2.88    7.64 122
  -9  -4   0   -0.64    5.21 122
  -9  -3   1    0.93    5.17 122
  -6  -6  -4  104.55    6.03 122
  -5  -6  -5  189.96    6.88 122
   0  16   4    2.17    9.30 122
   3  11   2    6.78    6.33 122
   3  15   2   82.48    8.09 122
   4  11   1   22.54    6.43 122
   4  15   1   53.07    9.20 122
   6  15  -2    2.06    9.26 122
   7  11  -5   42.77    7.97 122
  -9   8   6   -0.32   18.30 122
   2  -1  -4  346.89   16.75 122
 -10   8   6   33.09   16.56 122
  -9   4   5   86.98   11.63 122
  -5  14   6    1.59   18.76 122
   3   2 -12   -2.48   22.26 122
   4   2 -10    6.00   13.48 122
   5   4 -10   18.49   16.20 122
 -14  -5  -3   15.34   17.79 123
 -14  -3   0   -5.86   15.16 123
 -14   1   3   -2.32   15.37 123
 -13  -1   2   51.54   13.16 123
 -12   2   4   41.82   12.13 123
 -10  -6  -3    1.37    9.85 123
 -10  -4   0   -1.91    8.71 123
 -10  -3   1  155.34    9.49 123
 -10   4   5   52.09   11.28 123
  -9  -6  -3  159.22    9.55 123
  -8  -6  -3   89.49    9.23 123
  -8  -4   0   50.18    7.59 123
  -8  -3   1  173.02    8.33 123
  -8   4   5   -1.50    8.75 123
  -6  -6 -10    3.82   15.50 123
  -5  -6  -9   39.92   11.43 123
  -5  -1   2   36.49    6.25 123
  -4  -5  -3  384.96    9.12 123
  -3  -5  -4   51.46    7.74 123
  -3  -4  -2  104.00    7.15 123
  -2  -4  -3   86.84    7.22 123
  -2  15   5    2.34   13.22 123
  -1   7   4    2.27    7.21 123
   0  10   4  282.40    9.89 123
   1   0  -1    4.21    7.64 123
   3  12   2   11.94    8.83 123
   3  13   2   37.97    9.04 123
   3  14   2   50.95   10.90 123
   4   5  -1 1142.34   13.21 123
   4   7   0    0.29    6.48 123
   4  12   1    6.79    8.79 123
   4  13   1  498.96   11.20 123
   4  14   1   27.18   10.87 123
   5   3  -8   53.54    9.27 123
   5   3  -7   31.55    8.94 123
   5   3  -6   95.62    8.27 123
   5   4  -4   13.89    7.26 123
   5   5 -11   73.60   16.22 123
   5   6  -2    4.32    7.20 123
   5   8  -1    0.89    7.21 123
   6   6  -9   89.76   13.43 123
   6   6  -5  302.79   10.45 123
   6   7 -10    7.11   15.68 123
   6   8  -3  114.33    7.91 123
   6  11  -2  141.65    9.58 123
   6  12  -2  392.98   12.31 123
   6  13  -2   21.94   10.92 123
   6  14  -2   -3.45   12.81 123
   7  10  -8    9.59   15.35 123
   7  10  -7    8.77   13.09 123
   7  10  -6  139.13   12.61 123
   7  11  -8   10.39   17.83 123
   7  12  -5   49.96   13.01 123
   7  13  -5   63.58   15.35 123
   7  14  -5   55.52   15.72 123
 -14  -4  -1   69.52   11.13 123
 -14  -2   1    5.41   10.67 123
 -14   3   4    1.87   12.65 123
 -13  -5  -2   64.39    9.52 123
 -12   0   3    2.00    7.70 123
 -11  -6  -3    6.42    7.72 123
 -11  -4   0    2.74    6.29 123
 -11  -3   1    0.42    6.20 123
  -9  -7  -7   75.61    9.69 123
  -9  -5  -1   58.24    6.58 123
  -9  -2   2   -0.65    5.15 123
   0  15   4   26.18    9.28 123
   2   7   2  298.03    7.58 123
   5   5  -3  176.76    6.73 123
   5  17  -1    8.14   10.98 123
   6   7  -4   36.44    5.38 123
   7  11  -7    8.10   10.83 123
   7  11  -6    3.64    9.19 123
   7  12  -6    7.82   10.69 123
   7  13  -6    2.48   10.91 123
  -8   8   6    0.42   15.38 123
  -5  12   6    2.67   18.18 123
  -5  13   6    2.72   18.62 123
  -1  -4  -9   42.47   13.25 123
   3   0  -9    1.04   12.49 123
  -6   2   4  109.48    9.96 123
   0  -3  -4  535.21   17.61 123
 -14  -1   2    9.28   15.05 124
 -13  -6  -4   42.76   15.56 124
 -13   5   5   22.35   16.94 124
 -12  -6  -3    3.32   12.92 124
 -12  -4   0    1.01   10.70 124
 -12  -3   1   12.60   10.76 124
 -11  -7  -7    7.59   18.00 124
 -11  -5  -1  327.44   11.94 124
 -11  -2   2   62.20    9.20 124
 -11   4   5   22.69   11.07 124
 -10  -7  -8   22.42   18.13 124
 -10  -7  -7   -4.84   15.37 124
 -10  -7  -6   -0.02   13.13 124
 -10  -5  -1    3.51    8.74 124
 -10  -2   2  210.04    9.86 124
  -9  -7  -8   36.28   15.43 124
  -9  -7  -6   52.15   11.22 124
  -8  -7  -8   27.90   13.47 124
  -8  -7  -7   60.45   12.32 124
  -8  -7  -6   10.56   10.75 124
  -8  -5  -1   11.54    7.25 124
  -8  -2   2   74.25    7.67 124
  -7  -6  -3   -1.34    7.27 124
  -7  -4   0    0.82    7.12 124
  -7  -3   1  384.12    9.62 124
  -6   0   3   -1.20    5.67 124
  -5  -5  -2  479.63    9.37 124
  -4  -6  -8    6.22    9.07 124
  -4  -6  -7   10.03    8.87 124
  -4  -6  -6    1.24    7.35 124
  -4  -5 -11   -0.80   15.61 124
  -4  -3   0    1.40    6.17 124
  -4   1   3   32.55    6.42 124
  -3   0   2    0.36    6.67 124
  -2  -5  -7   29.48    7.71 124
  -2  -5  -6   69.28    8.25 124
  -2  11   5   22.35    9.13 124
  -2  13   5    8.85   10.91 124
  -2  14   5  109.36   13.52 124
   0  11   4 1502.50   17.41 124
   0  14   4  129.35   11.60 124
   1   8   3  290.19    9.81 124
   1  17   3  102.38   15.74 124
   3   0  -5    0.99    5.69 124
   3   1  -3 2133.43   22.98 124
   3   3  -1 2889.52   23.04 124
   3   7   1  260.39    8.00 124
   4   2  -4  116.22    7.27 124
   4   3 -11   12.19   15.31 124
   5   9  -1    6.28    7.24 124
   5  16  -1   -1.31   14.99 124
   6   6  -8    5.23   10.89 124
   6   6  -7    9.69    8.85 124
   6   6  -6   80.31    9.31 124
   6   9  -3   62.97    9.07 124
   6  16  -3   34.05   16.79 124
   7  12  -7    0.37   15.47 124
 -13   0   3   -0.23    9.14 124
 -13   2   4    9.59    9.41 124
 -11  -7  -6   63.57   11.04 124
 -10  -7  -5   -0.05    7.76 124
  -9  -7  -5   67.06    8.04 124
  -5  -6  -4  471.96    8.80 124
  -4  -2   1  225.55    7.52 124
  -1  -2  -1  443.62   13.91 124
   0  12   4   95.17    7.08 124
   0  13   4  161.90    8.80 124
   4  17   0   -1.62   10.90 124
   6   7  -9    6.55    9.30 124
   6  15  -3    5.83   10.66 124
 -11   8   6    4.87   19.05 124
  -7   4   5    4.21    9.51 124
  -3  -5 -10   16.44   16.07 124
  -3   8   5   28.46    9.53 124
  -2  12   5  316.36   15.36 124
  -1   4   3  305.40   14.74 124
 -14  -5  -2    7.77   15.57 125
 -13  -6  -3    7.29   15.17 125
 -12  -5  -1    6.97   10.87 125
 -12  -2   2   64.16   10.95 125
 -12   4   5    0.51   13.14 125
 -11  -7  -5   10.84   13.26 125
 -10   1   4    2.70    8.80 125
  -9   1   4    0.90    8.75 125
  -8  -7  -9   45.07   15.76 125
  -8  -7  -5    0.77    8.97 125
  -7  -7  -8   55.68   13.21 125
  -7  -7  -7  220.38   12.01 125
  -7  -7  -6   64.62    9.33 125
  -7  -5  -1  141.48    8.01 125
  -7  -2   2  850.95   12.31 125
  -6  -6  -3    7.13    7.26 125
  -5  -6 -10  166.14   14.47 125
  -4  -4  -1   42.59    6.29 125
  -2  -5  -8   14.81    9.01 125
  -1  17   4    1.38   16.78 125
   1   5   2 2510.12   23.35 125
   1  16   3    8.85   13.14 125
   2  17   2    6.55   15.29 125
   3   2  -2  377.29   10.67 125
   3  17   1    2.08   15.22 125
   4   3  -3 1180.95   14.45 125
   4   4  -2   98.93    6.78 125
   4   8   0 1436.93   14.31 125
   5   4  -9   57.83   11.46 125
   5   7  -2 1119.46   12.89 125
   5  10  -1  237.74    8.58 125
   5  14  -1   33.05   10.90 125
   5  15  -1   30.15   12.85 125
   6   7  -5   78.75    9.08 125
   6   8  -4   67.22    9.14 125
   6  10  -3  320.36   10.29 125
   6  11  -3   16.94    8.89 125
   6  14  -3    1.78   12.93 125
 -13  -4   0    1.05    9.06 125
 -13  -3   1   24.67    9.18 125
 -12  -7  -5   11.65   10.84 125
 -10  -6  -2   44.39    6.61 125
  -9  -6  -2  206.43    7.51 125
  -6  -4   0  855.78   10.45 125
  -6  -3   1  202.43    6.27 125
  -4  -6  -5   20.68    5.33 125
   3   5   0 5732.95   28.49 125
   4  16   0   79.42    9.67 125
   5   4  -5   13.86    5.31 125
   5  11  -1  268.11    7.86 125
   5  12  -1   15.05    6.34 125
   5  13  -1   61.81    7.90 125
   5  17  -2    6.03   12.52 125
   6  12  -3   12.91    7.61 125
   6  13  -3   72.64    8.00 125
  -2  -4 -11    7.87   16.37 125
 -14   0   3   -1.08   15.23 126
 -14   2   4   -1.43   15.75 126
 -13  -5  -1   10.94   12.97 126
 -13  -2   2  117.56   13.38 126
 -11  -7  -4    6.70   12.91 126
 -11  -6  -2    6.96   10.74 126
 -11  -1   3  115.71    9.48 126
 -11   1   4    3.65   10.67 126
 -10  -7  -4   29.97   11.07 126
 -10  -1   3  394.21   10.91 126
  -9  -7  -4    6.77   10.77 126
  -9  -1   3   28.14    7.52 126
  -8  -6  -2   27.66    7.40 126
  -8   1   4  426.98   10.69 126
  -7  -7  -9   25.38   15.41 126
  -7  -7  -5    0.63    8.85 126
  -6  -7  -7   10.40   10.87 126
  -6  -7  -6   -0.69    8.85 126
  -4  -6  -9  122.78   12.10 126
  -3  16   5  123.01   16.30 126
  -2  -5  -5  117.77    8.82 126
   0   6   3   -0.14    5.73 126
   1   9   3    4.30    7.25 126
   1  15   3   18.46   11.02 126
   2   8   2    0.14    7.22 126
   2  16   2   14.04   12.97 126
   3   8   1  159.55    8.30 126
   3  16   1   -6.55   13.09 126
   4   2  -9  239.38   12.72 126
   4   6  -1   44.34    6.14 126
   4   9   0    1.17    7.10 126
   5   4  -8   62.48    9.37 126
   5   5 -10   22.29   13.29 126
   5   6  -3  450.68   10.04 126
   6   7  -8   14.61   10.92 126
   6   7  -7   11.91   10.82 126
   6   7  -6   -1.73    8.79 126
   6   8  -9   10.21   15.15 126
   6   9  -4  464.34   10.95 126
   6  15  -4   18.92   15.35 126
 -14  -4   0    6.28   10.97 126
 -12  -6  -2   -0.45    8.97 126
 -12   1   4  167.49    8.82 126
  -8  -7  -4   61.06    6.68 126
  -8  -1   3    0.39    5.11 126
  -6  -5  -1   55.87    5.61 126
   2   3   0    0.34    5.22 126
   2   5   1    1.45    4.19 126
   4  15   0   -5.72    7.72 126
   5   5  -4  209.93    7.16 126
   5   8  -2    8.60    5.17 126
   5  16  -2    8.25   10.61 126
   6   8  -5    2.99    6.20 126
   6  10  -4   24.62    6.43 126
   6  14  -4    0.32    9.29 126
 -10   7   6    3.27   16.02 126
  -9   7   6   52.91   13.91 126
   3   0  -8   39.45   11.32 126
 -14  -5  -1   -2.84   15.44 127
 -14  -3   1   13.23   15.25 127
 -13  -6  -2    6.24   14.07 127
 -13   4   5    3.53   15.46 127
 -12  -7  -4   43.60   15.14 127
 -12  -1   3   16.34   10.97 127
 -11   3   5   50.17   11.20 127
 -11   7   6   67.29   15.75 127
 -10   3   5    0.10   10.72 127
  -9   3   5  150.06   10.14 127
  -7  -6  -2  161.88    8.18 127
  -7   1   4    8.19    7.33 127
  -6  -7  -8    7.41   10.98 127
  -6  -7  -5   72.28    9.19 127
  -6  -2   2    9.62    5.70 127
  -2  -2   0 3690.41   31.60 127
  -1  -4  -4  108.12    7.91 127
  -1   8   4   40.76    7.79 127
  -1  16   4   16.52   14.25 127
   1   3   1  489.05   14.20 127
   1  10   3    2.39    7.21 127
   1  13   3   48.98    9.18 127
   1  14   3   26.41   10.91 127
   2  15   2    4.89   11.00 127
   3  15   1   -0.86   10.89 127
   4   2  -5  928.66   14.52 127
   4  10   0  253.35    8.79 127
   4  14   0   86.81   11.11 127
   5   4  -7   62.03    9.24 127
   5   4  -6  326.31    9.86 127
   6   8  -8   46.48   13.06 127
   6   8  -6    6.43    8.91 127
   6   9  -9   13.09   15.56 127
   6  11  -4   14.14   10.62 127
   6  12  -4  186.40   11.48 127
   6  13  -4    7.92   12.86 127
   6  15  -5   -0.15   17.90 127
 -14  -2   2   11.47   10.60 127
 -13  -7  -4   -3.56   12.64 127
 -11  -5   0  237.02    8.70 127
 -11  -4   1   10.52    6.40 127
 -10  -7  -3   38.23    7.77 127
 -10  -5   0   -0.58    6.11 127
 -10  -4   1   42.42    6.46 127
  -9  -5   0  310.53    8.03 127
  -9  -4   1   19.24    5.35 127
  -7  -7  -4  118.23    7.03 127
  -5  -6  -3  424.52    8.59 127
  -4  -5  -2   97.63    5.35 127
  -4  -1   2   68.86    5.58 127
  -3  -5  -3   36.95    4.68 127
  -2  -3  -1   93.68    6.69 127
   1  11   3  148.88    6.65 127
   1  12   3   28.55    6.42 127
   2   9   2   25.97    5.35 127
   3   9   1  234.38    7.12 127
   4  11   0    1.60    6.16 127
   4  12   0   24.33    6.36 127
   4  13   0   -4.35    6.34 127
   4  17  -1    3.56   10.77 127
   5   9  -2   37.22    5.40 127
   5  15  -2   22.02    9.32 127
   6   8  -7  168.57    8.66 127
   6   9  -5   29.13    6.39 127
   6  10  -9    8.02   12.67 127
  -6  14   6    1.37   23.77 127
  -4   3   4    8.48    8.31 127
   2   0 -11   -1.27   18.50 127
  -2  -5  -9   31.46   13.47 127
   3   0  -6  172.70   11.39 127
 -13  -1   3    2.89   12.95 128
 -13   1   4  102.22   13.69 128
 -12  -5   0    7.92   10.66 128
 -12  -4   1   38.98   10.82 128
 -12   3   5   19.91   13.00 128
 -11  -7  -3  126.56   11.60 128
 -10  -3   2  114.99    9.25 128
  -9  -7  -3   56.48    9.14 128
  -8  -5   0   -2.63    7.30 128
  -8  -4   1   80.90    7.69 128
  -8   3   5    1.07    8.71 128
  -7  -1   3    5.19    7.23 128
  -6  -7  -9    7.05   13.21 128
  -5  -7  -7  118.29    9.76 128
  -5  -4   0   -0.12    5.77 128
  -5   0   3   -0.12    5.74 128
  -4  -6  -4   71.01    7.85 128
  -3  -6  -7  126.23   10.00 128
  -3  15   5   16.17   14.32 128
  -1  -3  -2 1590.51   22.69 128
  -1  15   4    3.02   12.83 128
   0  17   3    2.55   15.32 128
   1  18   2    4.54   17.83 128
   2  10   2  117.38    8.09 128
   2  14   2    8.67   10.73 128
   2  18   1   12.86   17.81 128
   3   0  -7    1.15    7.35 128
   3  10   1    2.70    7.22 128
   3  14   1   -2.45   10.79 128
   4   2  -8   10.98    8.89 128
   4   3 -10    0.97   12.02 128
   4   4 -11   33.66   15.70 128
   5   5  -9   89.37   11.47 128
   5   6 -10  165.96   15.27 128
   5   7  -3    5.11    7.16 128
   5  10  -2  230.47    9.83 128
   5  14  -2   54.88   11.07 128
   6   9  -8   91.22   13.32 128
   6   9  -7    3.46   10.93 128
   6   9  -6   28.27   10.87 128
   6  10  -5    6.49   10.61 128
   6  11  -5   34.00   10.95 128
   6  13  -5    2.06   12.94 128
   6  14  -5   -7.00   15.21 128
 -14  -6  -2    3.60   12.48 128
 -12  -7  -3    3.24    9.22 128
 -11  -6  -1    1.25    7.59 128
 -11  -3   2    0.14    6.32 128
 -10  -8  -7   17.27   10.97 128
 -10  -8  -6   33.21    9.56 128
 -10  -6  -1    8.88    6.39 128
  -9  -6  -1  117.92    6.91 128
  -9  -3   2  524.26    8.88 128
  -8  -7  -3    6.61    6.23 128
  -6  -6  -2    8.13    5.08 128
  -5  -3   1 2337.99   17.89 128
   2  13   2   64.72    6.72 128
   3  11   1  277.07    7.29 128
   3  12   1  114.92    6.98 128
   3  13   1    0.67    6.25 128
   4   5  -2   93.14    5.25 128
   4   7  -1   45.42    5.48 128
   4  16  -1    4.90    9.12 128
   5   5  -5  115.90    6.23 128
   5  11  -2  542.62    9.17 128
   5  12  -2  102.12    6.88 128
   5  13  -2   42.63    7.77 128
   5  16  -3    4.60   10.80 128
   6  10  -8   -3.16   10.67 128
   6  12  -5  114.31    9.44 128
   6  14  -6   -1.59   10.98 128
   2   1 -12    1.42   22.22 128
  -5   2   4  284.15   12.31 128
  -3   9   5  160.91   12.81 128
   0  -2  -2  916.53   26.85 128
   3   1 -10   14.59   13.51 128
 -14  -1   3    1.95   15.34 129
 -14   1   4  -10.20   15.78 129
 -13  -7  -3   25.95   15.44 129
 -13  -5   0   11.36   12.81 129
 -13  -4   1   14.47   12.89 129
 -13   3   5   18.51   15.39 129
 -12  -6  -1   53.93   12.00 129
 -12  -3   2  110.31   11.33 129
 -11  -8  -6    7.27   15.64 129
 -10   0   4  116.63    9.65 129
  -9  -8  -8   15.20   15.63 129
  -9  -8  -7    4.94   13.32 129
  -9  -8  -6    5.14   12.84 129
  -8  -6  -1  351.67    9.18 129
  -8  -3   2   99.19    7.88 129
  -6  -7  -4   35.89    7.51 129
  -5  -7  -8    3.21   10.95 129
  -5  -7  -6   27.26    8.88 129
  -5  -5  -1   57.80    6.27 129
  -4  -6 -10    3.37   13.36 129
  -3  -6  -8   73.72    9.70 129
  -3  -6  -6   27.50    7.57 129
  -3  14   5   14.18   13.03 129
  -1   9   4    4.30    7.29 129
  -1  14   4    2.58   10.82 129
   2  11   2  246.62    8.91 129
   2  12   2   51.89    9.13 129
   3   4  -1  306.11    9.14 129
   3   6   0    1.39    5.96 129
   3  17   0   -3.01   15.17 129
   4   2  -7  212.84    9.59 129
   4   2  -6  117.36    8.52 129
   4   3  -4    9.13    5.77 129
   5   5  -8    7.73   10.78 129
   5   6  -4  519.78   10.41 129
   6  10  -7   -2.39   12.78 129
   6  10  -6    0.81   10.85 129
   6  11  -8   26.65   15.44 129
   6  11  -7    0.17   13.07 129
   6  11  -6   57.63   13.00 129
   6  12  -7   -8.49   15.21 129
   6  12  -6  114.60   13.45 129
   6  13  -7   59.27   17.07 129
   6  13  -6   19.82   15.19 129
 -13  -6  -1    3.21    9.27 129
 -11  -8  -5   -0.59   10.81 129
 -11   0   4    8.55    7.61 129
 -10  -8  -5   38.98    9.24 129
  -9  -8  -5   -1.21    7.77 129
  -8  -8  -7   19.07    9.41 129
  -8  -8  -6    1.77    7.73 129
  -7  -7  -3  175.09    6.57 129
  -7  -5   0 1514.55   13.10 129
  -7  -4   1   17.26    5.21 129
  -3  -3   0  957.66   13.78 129
  -2  17   4    2.70   12.67 129
   0  16   3   -1.11    9.27 129
   1  17   2    1.99   10.85 129
   2  17   1    8.22   10.76 129
   4   4  -3   83.22    5.23 129
   4  15  -1   49.13    9.20 129
   5   8  -3  313.84    7.38 129
   5  15  -3    1.31    9.19 129
  -8   7   6    3.06   15.28 129
  -6  13   6   22.36   21.78 129
 -10   6   6   42.70   16.05 129
  -6   4   5  630.90   16.76 129
  -3  -5 -11    3.50   18.90 129
   3   2 -11    4.59   16.15 129
 -14  -5   0    0.67   15.35 130
 -14  -4   1   79.29   15.57 130
 -13  -3   2    5.60   12.87 130
 -12  -8  -5   25.36   17.96 130
 -12   0   4  223.04   12.20 130
 -11  -7  -2  239.45   11.73 130
 -11  -2   3   44.76   10.08 130
 -11   6   6   42.89   14.57 130
 -10  -7  -2   60.61   10.95 130
 -10  -2   3   68.76    9.19 130
  -9   0   4  446.00   11.47 130
  -8  -8  -8   -0.69   15.45 130
  -8  -8  -5   -2.26   10.83 130
  -6  -7 -10    6.98   15.85 130
  -5  -7  -5  106.99    8.07 130
  -4  16   5   14.88   18.13 130
  -3  -6  -5  209.51    9.20 130
  -3  13   5   58.49   11.44 130
  -2  -5  -4  579.79   11.86 130
  -2  -1   1    1.17    7.75 130
  -1  10   4   32.90    7.65 130
  -1  13   4    3.52   10.61 130
   0   7   3    1.61    5.68 130
   1   6   2  311.67    9.42 130
   2   6   1 1741.24   16.92 130
   3   1  -4  401.38   11.20 130
   3  16   0    0.85   12.97 130
   4   8  -1   -0.41    7.25 130
   4  17  -2   21.39   15.38 130
   5   5  -7  106.92    9.46 130
   5   5  -6   -0.90    7.30 130
   5   6  -9   45.89   12.25 130
   5   7 -10    9.40   15.38 130
   5  14  -3    1.78   12.71 130
   5  16  -4   11.71   16.64 130
 -14  -6  -1   -1.31   10.98 130
 -12  -7  -2   92.68    9.57 130
 -12  -2   3   98.90    8.29 130
 -11  -8  -4   60.98    9.55 130
 -10  -8  -4    3.46    7.67 130
  -9  -7  -2  307.29    8.09 130
  -9  -2   3  114.75    6.18 130
  -7  -8  -7   35.80    8.19 130
  -7  -6  -1   20.51    5.23 130
  -5  -2   2  203.00    6.74 130
  -3  -4  -1  286.54    7.92 130
  -2  -4  -2   85.83    5.85 130
   4  14  -1   30.76    7.73 130
   5   7  -4    0.03    5.09 130
   5   9  -3  595.91    8.92 130
   5  13  -3    3.37    7.62 130
  -7   8   6   94.49   21.92 128
  -5   5   5  125.83   14.52 129
   2  -1  -9    4.31   14.08 129
  -6  12   6  104.87   19.70 130
  -1  -4 -10    1.13   15.48 130
  -9   6   6  138.01   14.64 130
  -5  -7  -9   19.77   16.09 130
  -3  10   5   80.94   11.70 130
  -2   6   4  408.09   15.86 130
 -14  -3   2    9.69   15.13 131
 -13  -7  -2    2.97   15.13 131
 -13  -2   3   51.61   13.13 131
 -13   0   4  170.92   13.99 131
 -12  -8  -4    4.10   15.38 131
 -12   2   5    4.25   13.00 131
 -12   6   6    3.19   15.62 131
 -11   2   5   18.82   11.06 131
 -10   2   5  103.49   11.36 131
  -9  -8  -4    3.18   10.85 131
  -8  -8  -9   -5.03   18.25 131
  -8  -7  -2    5.28    8.78 131
  -8   0   4  389.51   10.30 131
  -7  -8  -8   14.26   13.39 131
  -7  -8  -6   96.23   11.30 131
  -7  -3   2    5.84    7.32 131
  -7   3   5    3.42    7.32 131
  -6  -1   3  304.36    9.69 131
  -6   1   4   25.72    7.51 131
  -5  -6  -2    1.72    7.21 131
  -4  -6  -3   32.68    7.39 131
  -3  -6  -9   25.52   11.14 131
  -3  -2   1  277.39   10.03 131
  -3  11   5   19.24    9.07 131
  -3  12   5   -0.74   10.76 131
  -2  16   4    9.86   15.15 131
  -1  11   4    0.04    8.82 131
  -1  12   4   24.87    9.08 131
   0  15   3   -0.26   10.92 131
   1  16   2  114.86   13.47 131
   2   2  -1   67.03    8.81 131
   2  16   1   23.23   12.85 131
   3   7   0  278.58    8.03 131
   3  15   0    9.51   10.96 131
   4   3  -9    0.47   10.81 131
   4   4 -10   30.34   13.18 131
   4   5 -11    1.76   15.47 131
   4   6  -2  211.38    7.43 131
   4   9  -1   91.49    7.76 131
   4  10  -1  426.52    9.64 131
   4  12  -1    7.29    8.81 131
   4  13  -1  498.04   10.99 131
   4  16  -2   16.97   13.31 131
   5   6  -8    7.58   10.75 131
   5   6  -5  197.75    8.66 131
   5   8 -10    0.39   15.60 131
   5  10  -3    3.36    8.69 131
   5  11  -3   12.52    8.71 131
   5  12  -3    4.31    9.75 131
   5  15  -4    4.82   14.96 131
 -11  -5   1  292.16    9.17 131
 -10  -5   1    3.02    6.21 131
  -8  -8  -4    6.76    6.32 131
  -8  -2   3   34.01    5.51 131
  -7  -8  -5  125.46    7.15 131
  -6  -7  -3   16.98    5.35 131
  -6  -5   0    0.76    5.04 131
  -5  -7  -4    0.43    5.13 131
   3   3  -2  294.02    8.21 131
   4  11  -1   21.02    6.34 131
   5   7  -9   20.63    9.24 131
   5   9 -10   17.23   12.67 131
   5  14  -4    3.62    9.10 131
  -6  10   6    4.96   22.98 128
  -6  11   6   52.26   20.93 130
 -14   0   4  217.50   16.48 132
 -13   2   5    2.16   15.25 132
 -12  -6   0   59.45   11.09 132
 -12  -5   1    4.69   10.90 132
 -11  -8  -3   -2.40   12.81 132
 -11  -6   0   -0.17   10.76 132
 -10  -8  -3  122.33   11.39 132
 -10  -6   0  367.46   10.64 132
  -9  -5   1   58.78    9.19 132
  -9   2   5   60.98    9.30 132
  -7  -8  -9    1.00   15.69 132
  -6  -4   1    1.11    5.77 132
  -4  -7  -7  119.00    9.88 132
  -4  -7  -6   66.17    9.30 132
  -4  -4   0  140.02    7.39 132
  -4  15   5    1.16   15.26 132
  -1  17   3   89.65   15.78 132
   0  14   3   -4.09   10.77 132
   0  18   2    9.33   17.90 132
   1  15   2  147.30   11.62 132
   1  18   1   -1.93   16.87 132
   2   0  -3    1.02    6.52 132
   2  15   1  227.80   11.86 132
   2  18   0    5.53   16.67 132
   3   2  -3  182.16    8.38 132
   3  14   0   -1.89   10.77 132
   3  17  -1  -16.22   15.30 132
   4   3  -5  249.49    9.49 132
   4  15  -2    2.94   12.84 132
   4  17  -3   55.77   17.95 132
   5   6  -7    8.76    8.80 132
   5   6  -6    7.79    8.71 132
   5   7  -5  101.99    7.87 132
   5   8  -4   34.13    7.48 132
   5  13  -4   10.31   10.88 132
   5  15  -5   12.89   15.31 132
 -14  -2   3    6.09   10.94 132
 -13  -6   0    1.62    9.18 132
 -13  -5   1    8.59    9.21 132
 -12  -8  -3    1.38   10.68 132
 -12  -4   2   -1.57    7.74 132
 -11  -7  -1    4.24    7.56 132
 -11  -4   2  120.60    8.14 132
 -10  -4   2   20.81    6.34 132
  -9  -8  -3    2.27    7.48 132
  -9  -6   0    0.23    6.23 132
  -7  -7  -2   45.33    5.56 132
  -6  -8  -7  164.18    8.80 132
  -6  -6  -1  362.60    7.86 132
   0   8   3   -0.43    5.09 132
   2   7   1  292.26    7.39 132
   3   8   0    0.39    5.02 132
   4   5  -3  328.39    7.47 132
   4   7  -2   47.50    5.50 132
   5   8  -9    1.67    9.27 132
   5   9  -4    5.29    6.12 132
   5  12  -4   -0.30    7.52 132
   5  14  -5    2.21    9.37 132
  -2  -5 -10   53.56   14.12 132
   3   1  -9    0.42   10.83 132
 -13  -8  -3   67.73   18.08 133
 -13  -4   2   42.02   13.07 133
 -12  -7  -1   14.46   12.86 133
 -12  -1   4  185.23   11.92 133
 -12   5   6   -0.46   15.43 133
 -11  -1   4   -4.88   10.79 133
 -11   5   6   13.12   13.20 133
 -10  -9  -7    1.42   18.05 133
 -10  -9  -6    7.04   15.39 133
 -10  -7  -1   29.50    9.10 133
 -10  -1   4    2.12    8.88 133
 -10   5   6   -1.20   11.08 133
  -9  -7  -1   99.36    9.37 133
  -9  -4   2  119.39    9.49 133
  -8  -5   1    8.55    7.28 133
  -8   2   5   26.34    9.00 133
  -7  -8  -4   30.30    8.83 133
  -7   0   4   50.61    7.73 133
  -6  -8  -8   56.05   13.11 133
  -6  -8  -6    5.71    8.91 133
  -6  -3   2   64.67    6.30 133
  -5  -7 -10    7.30   15.58 133
  -4  -7  -8    5.89   10.94 133
  -4  -7  -5   87.05    8.10 133
  -4  -5  -1 1198.53   13.59 133
  -4  -3   1   13.04    6.16 133
  -3  -6  -4  615.54   12.06 133
  -3  -5  -2 1273.23   14.92 133
  -2  15   4    8.60   12.95 133
   0  13   3    4.67    8.76 133
   1   7   2  291.54    8.82 133
   1  14   2   40.34   10.96 133
   2   1  -2 4013.07   35.34 133
   2   4   0  147.39    8.35 133
   2  14   1  311.83   12.13 133
   2  17   0    3.19   15.07 133
   3   5  -1  182.03    7.74 133
   3   9   0   12.03    7.15 133
   3  12   0    4.49    8.65 133
   3  13   0    0.95    8.76 133
   3  16  -1    4.88   12.86 133
   4   3  -8  216.26   10.56 133
   4   3  -7  208.02    9.22 133
   4   3  -6   23.17    7.51 133
   4   4  -4  171.70    8.57 133
   4   6 -11   60.87   16.11 133
   4  14  -2  141.57   11.32 133
   4  16  -3   21.71   15.11 133
   5   7  -8    6.05   10.81 133
   5   7  -7  141.75    9.62 133
   5   7  -6   31.39    8.88 133
   5   8  -5  114.08    9.36 133
   5   9  -9    7.01   15.05 133
   5  10  -4   38.80    9.00 133
   5  11  -4   24.20    9.03 133
   5  13  -5   37.94   12.95 133
   5  14  -6   -3.04   15.37 133
 -14  -6   0    4.77   11.02 133
 -14  -5   1   -1.04   10.88 133
 -13  -7  -1    8.56   10.67 133
  -8  -8  -3   -0.72    6.19 133
  -8  -6   0  241.32    6.97 133
  -7  -2   3  363.83    8.37 133
  -6  -8  -5    2.90    6.23 133
   0  17   2    0.77   10.70 133
   3  10   0    1.48    5.13 133
   3  11   0    0.69    5.17 133
   4  13  -2   27.80    7.73 133
   5   8  -8    9.73    7.69 133
   5  10  -9   10.65   10.93 133
   5  11  -9   12.85   12.79 133
   2  -1  -5   33.23    9.07 133
  -4  -6 -11   70.23   19.81 133
 -14  -4   2    2.95   15.34 134
 -13  -1   4  104.62   13.74 134
 -12  -3   3    4.66   10.85 134
 -11  -9  -5   18.62   15.58 134
 -11  -8  -2   22.86   11.95 134
 -11  -3   3   17.64   10.67 134
 -11   1   5    9.92   10.84 134
 -10  -9  -5   37.21   13.23 134
 -10  -3   3   50.74    8.99 134
  -9  -9  -7   42.28   15.80 134
  -9  -9  -6   -0.53   13.17 134
  -9  -1   4    3.71    8.70 134
  -8  -4   2   57.39    7.52 134
  -5  -7  -3   -0.93    7.35 134
  -4  14   5   15.21   13.07 134
  -2  14   4   13.18   11.03 134
  -1  -4  -3  300.98   10.66 134
  -1  16   3   15.87   13.07 134
   0   4   2 5237.03   40.93 134
   0   9   3   -0.91    7.33 134
   0  10   3   -0.98    7.25 134
   0  11   3    2.84    7.25 134
   0  12   3   -0.62    8.82 134
   1   8   2  618.23   11.74 134
   1  13   2  280.43   10.43 134
   1  17   1   -1.17   14.17 134
   2   8   1  103.33    6.63 134
   2  13   1    4.57    8.75 134
   3   1  -5  428.54   11.35 134
   3   2 -10    5.29   10.92 134
   3   3 -11    2.20   13.33 134
   4   4  -9   26.20   11.09 134
   4   5 -10    7.42   13.00 134
   4   8  -2  110.31    7.88 134
   4  12  -2   84.21    9.18 134
   4  15  -3   38.28   13.09 134
   5   8  -7    2.11   10.70 134
   5   8  -6   18.80    8.89 134
   5   9  -8    4.47   12.79 134
   5   9  -5   -1.53    8.82 134
   5  10  -8   12.11   13.14 134
   5  10  -5   -0.44    8.84 134
   5  11  -8    8.58   15.10 134
   5  11  -5  164.77   11.49 134
   5  12  -8   35.99   15.72 134
   5  12  -5    1.91   10.82 134
   5  13  -7   38.16   15.53 134
   5  13  -6   10.98   13.06 134
 -12  -8  -2   -3.05    9.35 134
 -10  -8  -2    0.94    7.72 134
  -9  -9  -5   24.64    9.19 134
  -8  -7  -1   73.39    6.71 134
  -6  -7  -2   12.76    5.25 134
   2  12   1  142.92    7.24 134
   2  16   0    3.13    9.17 134
   2  18  -1    6.72   12.54 134
   3  15  -1   -4.21    7.75 134
   3  17  -2   24.10   10.87 134
   4   6  -3   28.57    5.40 134
   4   9  -2  114.74    5.98 134
   4  10  -2    1.58    5.12 134
   4  11  -2   -0.58    6.16 134
   4  16  -4    0.24   10.92 134
   5   9  -7   87.22    8.17 134
   5   9  -6   -3.19    6.34 134
   5  11  -6   -0.80    7.65 134
   5  12  -7    2.66    9.42 134
   5  12  -6    3.90    9.02 134
  -8   6   6    0.32   15.19 134
  -9   5   6  183.63   15.01 134
  -4  -7  -9    3.70   14.30 134
  -1  -5  -7   34.07    9.57 134
  -1  -5  -6   13.95    9.17 134
   2   2 -12   41.42   19.81 134
 -14  -1   4    1.79   15.61 135
 -13  -8  -2   33.91   15.69 135
 -13  -3   3   14.49   13.14 135
 -13   1   5  106.34   15.67 135
 -12  -9  -4    3.44   16.75 135
 -12   1   5   -3.14   13.02 135
 -11  -9  -4   -6.48   15.40 135
 -10  -9  -4   99.50   13.31 135
 -10   1   5   16.59   10.71 135
  -9  -8  -2  422.39   10.83 135
  -9  -3   3   17.58    8.94 135
  -8  -9  -8   29.71   15.80 135
  -8  -9  -7    8.18   13.22 135
  -8  -9  -6   10.76   12.85 135
  -7  -8  -3    1.74    8.75 135
  -7  -6   0   -0.67    7.29 135
  -7  -5   1  138.94    8.15 135
  -6  -8  -9    3.01   15.40 135
  -6  -8  -4   71.15    9.20 135
  -5  -5   0 1328.29   13.72 135
  -5  -4   1   60.29    6.34 135
  -5  -1   3    9.64    5.89 135
  -4  -6  -2  207.06    7.63 135
  -4   0   3    0.42    5.85 135
  -3  -6 -10   26.57   13.34 135
  -2  -5  -3  304.61    9.41 135
  -1   0   1    4.47    7.83 135
   0  16   2   73.39   13.25 135
   1   4   1 2889.50   26.36 135
   1   9   2   72.98    7.86 135
   1  11   2  196.17    8.72 135
   1  12   2  278.29   10.47 135
   2   9   1  987.99   12.89 135
   2  10   1   86.45    7.88 135
   2  11   1  152.66    8.24 135
   3   1  -8    3.88    8.69 135
   3   6  -1  799.32   11.44 135
   4   4  -5  103.29    8.09 135
   4  14  -3  173.75   11.42 135
   5  10  -7   10.42   10.96 135
   5  10  -6   11.35   10.79 135
   5  11  -7   82.75   13.21 135
 -14  -3   3    2.91   10.86 135
 -11  -6   1    2.34    7.55 135
  -8  -9  -5    0.11    7.70 135
  -5  -8  -7    0.69    7.69 135
  -5  -6  -1   65.63    5.69 135
  -4  -7  -4  104.47    6.31 135
   1  10   2  109.13    6.25 135
   1  16   1   37.11    9.31 135
   3  14  -1   -2.47    7.65 135
   4   5  -4  342.31    8.07 135
   4  15  -4   11.46    9.20 135
   4  16  -5   16.73   12.61 135
  -7  13   6   -1.82   22.06 135
   1  -1 -11   10.74   18.58 135
   1   0 -12   61.76   22.82 135
   2  -1  -8   12.63   12.61 135
  -2  -6  -7   91.01   11.77 135
  -1   5   3   45.97    8.20 135
   2   0 -10   -0.92   13.45 135
 -13  -7   0    3.73   15.06 136
 -13  -6   1    0.90   13.10 136
 -12  -7   0   -2.34   12.90 136
 -12  -6   1   53.64   12.11 136
 -12  -5   2   -1.16   10.90 136
 -12   4   6    5.78   15.18 136
 -11  -7   0   47.54   11.03 136
 -11  -5   2    3.59   10.75 136
 -11   4   6   33.00   13.32 136
 -10  -7   0   -3.36    8.89 136
 -10  -6   1   19.97    8.84 136
  -9  -9  -4   21.63   10.96 136
  -9   1   5   66.97    9.28 136
  -8  -8  -2   -0.11    8.69 136
  -8  -1   4  417.09   10.29 136
  -7  -7  -1    0.64    7.30 136
  -7  -4   2  459.05   10.05 136
  -5  -8  -8    1.87   11.07 136
  -5  -8  -6   20.30    8.96 136
  -4  -2   2   30.62    6.30 136
  -4  13   5   65.56   11.50 136
  -3  -6  -3  209.14    7.93 136
  -3  -1   2  113.90    8.20 136
  -3  16   4   83.89   15.75 136
  -2  -6  -6   41.34    7.84 136
  -2  13   4    0.91   10.73 136
  -1  15   3   15.35   11.02 136
  -1  18   2    0.49   17.97 136
   0  18   1    5.82   16.65 136
   1  18   0   -2.05   15.57 136
   2  15   0   -0.99   10.78 136
   2  17  -1    6.56   15.22 136
   3   1  -6 1096.85   17.06 136
   3   4  -2  110.93    7.17 136
   3  16  -2    8.05   12.94 136
   3  17  -3   -6.60   15.61 136
   4   4  -8   29.93    9.10 136
   4   4  -6   39.74    7.64 136
   4   5  -9   44.29   11.17 136
   4   6 -10   10.79   13.11 136
   4   7  -3   79.84    7.75 136
   4  13  -3  418.88   12.25 136
 -13  -5   2   66.08    9.54 136
 -12  -9  -3    9.93   10.87 136
 -11  -9  -3    4.08    9.21 136
 -10  -9  -3    6.51    7.75 136
 -10  -5   2  113.03    6.94 136
  -8  -3   3  814.00   10.67 136
  -7  -9  -7   33.02    9.53 136
  -7  -9  -6  139.88    8.63 136
  -5  -8  -5  107.24    7.07 136
  -2  17   3    2.38   10.85 136
   1   2   0    1.06    5.12 136
   2   5   0    0.66    4.28 136
   3  13  -1    0.73    6.19 136
   4   4  -7  133.39    7.48 136
   4  12  -3   24.00    6.33 136
   4  14  -4    2.29    9.01 136
   4  15  -5    0.56   10.74 136
   0  -4  -7   -0.54   11.67 135
   0  -4  -6 1556.07   29.29 136
 -10   4   6    1.61   13.40 136
  -6   3   5  316.65   12.85 136
  -3   1   3 2152.81   29.40 136
  -2   7   4   17.46    9.01 136
  -1  -5  -8    5.49   10.88 136
   2   1 -11   86.47   16.86 136
   3   1  -7  236.51   11.59 136
 -14  -6   1   -1.96   16.69 137
 -14  -5   2   12.90   15.59 137
 -13  -8  -1   20.36   15.38 137
 -13  -2   4    8.94   13.19 137
 -12  -8  -1    2.71   13.08 137
 -12  -2   4   50.45   12.06 137
 -11  -8  -1   51.41   10.95 137
 -11  -2   4   -1.28   10.74 137
 -10  -8  -1    1.60   10.67 137
 -10  -2   4    2.33    8.79 137
  -9  -7   0  201.73    9.70 137
  -9  -6   1  127.75    9.44 137
  -8  -9  -4   27.40   10.87 137
  -7  -9  -8    5.82   14.28 137
  -7  -9  -5  166.56   11.54 137
  -7   2   5    4.82    7.30 137
  -6  -8 -10   17.33   18.25 137
  -6  -2   3  165.32    8.44 137
  -6   0   4  287.89    9.95 137
  -5  -3   2  159.69    7.32 137
  -5   1   4    1.95    5.73 137
  -5  15   5    5.98   15.50 137
  -3  -7  -7  342.50   11.57 137
  -2  -6  -8   72.74    9.82 137
  -2  -6  -5    0.29    7.29 137
  -2  12   4  242.36   10.76 137
  -1  -5  -5  256.64   10.70 137
  -1  14   3   25.27   10.83 137
   0  15   2    5.32   10.82 137
   1  15   1   11.68   10.95 137
   2  14   0  287.83   11.89 137
   3   2  -4  107.26    7.38 137
   3   4 -11    8.16   15.20 137
   3   7  -1  263.63    7.95 137
   3  12  -1  123.45    9.37 137
   3  15  -2   87.59   11.16 137
   4   7 -10   37.28   13.49 137
   4   8 -10  112.54   15.89 137
   4   8  -3   42.27    7.48 137
   4   9  -3   58.47    7.67 137
   4  10  -3   -0.60    8.76 137
   4  11  -3   76.72    9.13 137
   4  15  -6   -2.21   16.68 137
 -12  -4   3   11.53    7.76 137
  -9  -9  -3   -3.06    7.66 137
  -9  -5   2   53.43    6.69 137
  -6  -8  -3   88.77    5.95 137
  -6  -6   0    0.57    5.12 137
  -6  -5   1   53.35    5.62 137
  -5  -7  -2  992.51   11.29 137
   3   3  -3  541.98   10.31 137
   3   8  -1  138.59    6.29 137
   3  11  -1  279.85    7.15 137
   4   5  -5   89.54    6.08 137
   4   6  -4   69.36    5.72 137
   4  13  -4   -1.84    7.63 137
  -4  12   5   35.27   13.46 137
   0  -3  -3    1.21    7.55 137
   2  -1  -6  216.48   13.07 137
 -14  -2   4   -5.67   16.81 138
 -13  -4   3   12.55   13.18 138
 -13   0   5   -8.13   15.43 138
 -12  -9  -2   36.83   15.16 138
 -12   0   5   -0.08   12.97 138
 -12   3   6   16.33   15.15 138
 -11 -10  -5   -1.44   17.92 138
 -11  -4   3    1.86   10.74 138
 -11   0   5   -0.73   10.86 138
 -10 -10  -6    7.94   15.78 138
 -10  -4   3   -4.41    8.87 138
 -10   0   5   -1.05    8.89 138
  -9  -8  -1   56.64    9.14 138
  -9  -2   4  255.69   10.18 138
  -8  -7   0   -4.11    8.12 138
  -8  -6   1  375.31    9.39 138
  -8   1   5    3.25    8.84 138
  -7  -9  -9   21.35   18.13 138
  -7  -8  -2  245.28   10.10 138
  -7  -1   4    5.91    7.38 138
  -5  -8  -9    5.88   13.19 138
  -5  -8  -4   30.54    7.54 138
  -4  -7 -10   37.31   14.64 138
  -4  -7  -3   74.58    7.82 138
  -3  -7  -6   71.81    8.01 138
  -3  15   4   12.45   13.24 138
  -2  11   4   11.33    8.88 138
  -1  17   2    9.97   15.18 138
   0  17   1   -1.05   14.14 138
   1  17   0    7.25   13.18 138
   2   3  -1  103.17    8.37 138
   2  16  -1   28.09   12.88 138
   3   2  -9   27.21    9.26 138
   3   3 -10   33.13   11.28 138
   3   9  -1  267.99    8.78 138
   3  10  -1    6.00    7.16 138
   3  14  -2   43.99   10.98 138
   3  16  -3  134.08   13.71 138
   4   5  -8   -0.51    8.91 138
   4   6  -9  138.38   11.74 138
   4   9 -10    6.26   15.71 138
   4  14  -7   -3.52   16.67 138
   4  14  -6    0.92   15.08 138
   4  14  -5    6.65   13.05 138
 -14  -4   3    5.52   11.02 138
 -11  -9  -2   21.00    9.32 138
 -10 -10  -5    0.40   10.82 138
  -8  -9  -3   11.67    6.31 138
  -7  -9  -4   16.35    6.37 138
  -7  -3   3  610.47    9.63 138
  -6  -7  -1   -1.11    5.08 138
  -3  -4   0    2.22    4.39 138
   0  14   2  186.52    8.78 138
   1  14   1  386.79    8.66 138
   2  13   0    0.23    6.15 138
   3   5  -2 1108.70   12.67 138
   4   5  -6  267.03    7.55 138
   4   7  -4  109.10    6.01 138
   4  12  -4   15.85    7.58 138
   4  13  -5   73.43    8.05 138
  -7   7   6   62.96   18.07 136
  -4   7   5   90.01   14.92 137
   2  -1  -7  236.65   14.26 138
  -9   4   6   31.33   13.45 138
  -8   5   6   42.47   11.56 138
  -3  -7  -8  136.53   13.54 138
  -2   8   4   21.78    9.17 138
 -13   3   6   70.18   18.32 139
 -11 -10  -4   40.71   15.48 139
 -11   3   6   15.93   13.05 139
 -10  -9  -2  191.71   11.86 139
  -9 -10  -7    7.23   16.87 139
  -9 -10  -6   16.45   15.24 139
  -9 -10  -5    0.04   13.12 139
  -9  -4   3  250.84   10.14 139
  -8  -8  -1  413.88   10.66 139
  -8  -5   2   86.16    7.81 139
  -6  -9  -8   81.23   13.48 139
  -6  -9  -7    3.29   11.03 139
  -6  -9  -6   27.75   11.03 139
  -6  -4   2  187.85    8.44 139
  -4  11   5    2.07    8.88 139
  -3  -7  -5    6.51    7.40 139
  -3  -5  -1  182.10    7.76 139
  -2  -4  -1  236.17    9.19 139
  -2   9   4  132.98    8.94 139
  -2  10   4    5.24    7.25 139
  -2  16   3    3.98   13.16 139
  -1  13   3   52.83    9.07 139
   1   5   1   48.85    6.90 139
   1  18  -1    6.90   16.70 139
   2   3 -12   24.29   18.07 139
   2   6   0 1057.40   13.39 139
   2  17  -2   13.34   15.25 139
   3   5 -11    2.34   15.36 139
   3  13  -2   32.70    8.99 139
   3  15  -3  135.94   13.21 139
   3  16  -4   76.90   15.41 139
   4   5  -7   47.87    9.11 139
   4   6  -8    1.41    9.05 139
   4   6  -5   20.97    7.37 139
   4   7  -9   -0.71   11.07 139
   4   8  -9   86.82   13.33 139
   4   8  -4  303.70    9.03 139
   4  10  -9    3.42   15.25 139
   4  10  -4  410.65   10.70 139
   4  11  -9    4.06   15.50 139
   4  11  -4    3.88    8.76 139
   4  13  -8    3.59   17.86 139
   4  13  -7   -7.47   15.11 139
   4  13  -6   27.91   13.07 139
 -13  -7   1    3.11   10.75 139
 -12  -8   0  110.90    9.67 139
 -12  -7   1   16.85    9.14 139
 -11  -7   1    3.94    7.60 139
 -10 -10  -4    9.97    9.27 139
  -9  -9  -2    0.89    7.59 139
  -6  -9  -5   32.41    6.42 139
  -4  -5   0    0.58    4.11 139
  -2  -3   0    1.69    5.26 139
   1  13   1  137.10    7.22 139
   1  16   0   -1.31    9.11 139
   2  12   0   -0.86    6.21 139
   2  15  -1  211.88    8.75 139
   4   9  -9   78.35    9.82 139
   4   9  -4   -0.03    5.11 139
   4  12  -8    1.05   10.84 139
   4  12  -5   33.38    7.75 139
  -7  12   6    7.55   23.93 138
  -5  14   5    6.55   16.23 139
  -4   2   4  117.23    9.56 139
 -13  -8   0   -7.16   15.37 140
 -13  -6   2   10.86   14.15 140
 -13  -3   4   13.26   14.23 140
 -12 -10  -3   -0.43   16.71 140
 -12  -6   2   -2.74   12.86 140
 -12  -3   4  129.84   13.43 140
 -11  -8   0    5.54   10.85 140
 -11  -6   2    8.99   10.77 140
 -11  -3   4   12.33   10.85 140
 -10  -8   0   35.02   10.93 140
 -10  -7   1   33.94    9.01 140
 -10   3   6    5.83   10.86 140
  -9   0   5    1.13    8.72 140
  -8 -10  -7  100.05   15.75 140
  -8 -10  -6    6.14   13.11 140
  -8  -2   4  436.48   10.19 140
  -7  -7   0  396.00    9.42 140
  -7  -6   1   22.88    7.38 140
  -6  -8  -2  159.83    8.22 140
  -4  -8  -7   54.14    9.41 140
  -4  -8  -6   45.68    9.17 140
  -4  -6  -1   43.90    6.21 140
  -4  -4   1   44.53    6.25 140
  -4  16   4    2.76   15.49 140
  -3  14   4  144.25   11.76 140
  -2  -6  -4  422.68   11.08 140
  -1   6   3  491.51   12.55 140
  -1  12   3   34.12    8.96 140
  -1  16   2  108.79   13.56 140
   0   5   2 1739.88   21.34 140
   0  13   2  150.66    9.67 140
   0  16   1    5.31   12.84 140
   0  18   0  118.41   15.90 140
   2   7   0    1.08    5.80 140
   2  11   0   -0.14    7.28 140
   3   2  -8   27.96    9.02 140
   3   2  -5   27.55    6.17 140
   3   6 -11    7.89   15.59 140
   3   6  -2   58.52    6.33 140
   3  12  -2   13.98    8.71 140
   3  16  -5  126.20   15.95 140
   4   6  -7    9.97    8.78 140
   4   6  -6    4.12    7.27 140
   4   7  -8    6.38   10.82 140
   4   7  -5   95.89    7.87 140
   4  11  -8   -0.50   13.09 140
   4  11  -5    1.29    8.85 140
   4  12  -7   13.02   12.89 140
   4  12  -6    1.65   10.87 140
 -14  -6   2    0.32   12.65 140
 -13  -9  -1   19.44   12.70 140
 -12  -9  -1   20.47   10.65 140
 -12  -1   5    3.10    9.02 140
 -11 -10  -3   16.21   10.79 140
 -11  -9  -1   70.39    9.41 140
 -10  -6   2   46.95    6.52 140
  -9 -10  -4   22.34    9.13 140
  -8 -10  -8   13.04   12.81 140
  -8 -10  -5  334.50    9.56 140
  -7  -9  -3   99.37    6.97 140
  -5  -8  -3  322.55    7.74 140
  -4  -8  -5   35.71    5.60 140
  -3  -3   1 2697.50   21.79 140
  -1  18   1    0.30   12.69 140
   1  17  -1    4.31   10.60 140
   2  10   0  322.91    7.62 140
   2  16  -2    3.69    9.23 140
   2  17  -3    4.03   10.82 140
   3  14  -3    2.70    7.64 140
   3  15  -4   20.73    9.21 140
   4   8  -8    7.82    7.74 140
   4   8  -5   35.05    5.47 140
   4   9  -8   64.43    8.04 140
   4   9  -5  459.23    8.99 140
   4  10  -8    0.05    9.21 140
   4  10  -5  100.52    6.80 140
   4  11  -7  102.29    9.55 140
   4  11  -6   20.86    7.77 140
  -4   8   5   33.26   11.01 140
  -5  -8 -10   -0.49   19.30 140
  -4   9   5  450.13   16.10 140
  -4  10   5  100.74   12.03 140
  -2  -6  -9  169.92   15.15 140
   0  -4  -5   -0.20    7.07 140
 -14  -3   4   -0.40   17.86 141
 -13  -5   3   19.73   14.27 141
 -13  -1   5  101.44   15.87 141
 -13   2   6   10.83   17.93 141
 -12  -5   3   53.57   12.91 141
 -12   2   6   17.76   15.19 141
 -11  -5   3   62.45   11.08 141
 -11  -1   5   14.74   10.91 141
 -11   2   6   20.35   13.00 141
 -10 -10  -3   35.11   13.22 141
 -10  -9  -1   46.08   11.00 141
 -10  -3   4  180.04    9.90 141
  -9  -8   0   -2.39    8.88 141
  -9  -7   1  116.53    9.36 141
  -8  -9  -2  107.49    9.29 141
  -8  -4   3   11.65    7.38 141
  -7  -8  -1  290.75    8.89 141
  -7  -5   2   32.59    7.45 141
  -6  -9  -9   21.01   15.65 141
  -6  -9  -4  476.26   11.16 141
  -5  -6   0   -0.47    6.47 141
  -5  -5   1   54.58    6.24 141
  -4  -8  -8    7.95   11.14 141
  -3  -7  -9    9.99   11.07 141
  -3  -7  -4  215.51    9.01 141
  -3  -6  -2   64.01    6.44 141
  -3  17   3    9.95   15.54 141
  -2  -5  -2   37.11    6.38 141
  -2  15   3   23.41   12.05 141
  -1  -5  -4    7.93    5.87 141
  -1  11   3  150.61    9.37 141
   0  12   2  397.83   10.98 141
   1  12   1   50.00    9.03 141
   1  15   0   19.89   11.04 141
   2   2 -11   -0.29   13.16 141
   2   8   0  422.90    9.04 141
   2   9   0   -1.94    7.18 141
   2  14  -1  316.43   12.01 141
   3   3  -9    1.19    8.97 141
   3   4 -10   38.11   11.33 141
   3   4  -3   69.61    6.61 141
   3   7 -11   -3.90   16.92 141
   3   7  -2   26.20    5.95 141
   3  11  -2    8.63    8.04 141
   4   7  -7  121.47    9.57 141
   4   7  -6   75.17    9.24 141
   4   8  -7   47.96    9.15 141
   4   8  -6   44.03    8.99 141
   4   9  -7   -3.77   10.80 141
   4   9  -6   13.26    8.80 141
   4  10  -7    6.16   10.78 141
   4  10  -6  122.17   11.09 141
 -14  -5   3   13.56   12.55 141
  -9  -6   2  203.22    7.54 141
  -8 -10  -4    4.18    7.67 141
  -5  -7  -1  861.09   10.55 141
  -5  -2   3 1388.84   14.86 141
   1   6   1    6.82    4.29 141
   1  11   1   39.72    5.52 141
   3   3  -4    2.69    4.24 141
   3   8  -2  302.74    7.41 141
   3   9  -2  136.17    6.27 141
   3  10  -2  174.81    6.40 141
   3  13  -3   14.81    7.56 141
   3  15  -5   19.25   10.65 141
   0  -4  -8    7.29   15.40 140
  -2  -5 -11   44.28   22.13 141
  -1  -5  -9    3.08   15.32 141
  -7   1   5    6.37    8.86 141
  -6  15   5    6.33   21.97 141
  -3  -6 -11    6.24   19.19 141
   2   0  -9    0.82   10.79 141
   2   0  -4  100.37    9.43 141
 -12 -10  -2   -8.94   15.57 142
 -11 -10  -2    7.11   13.05 142
 -10  -5   3   53.02    9.13 142
 -10  -1   5   11.37   10.76 142
  -9 -10  -3    4.31   10.84 142
  -9  -9  -1    9.49    9.78 142
  -9  -3   4  186.35    9.82 142
  -9   3   6    0.83   10.69 142
  -8   0   5    1.25    8.76 142
  -7 -10  -7    9.94   13.16 142
  -7 -10  -6  144.25   12.73 142
  -6  -3   3  517.63   10.71 142
  -6  -1   4   27.48    7.39 142
  -5  -9  -7   92.32   11.48 142
  -5  -9  -6   -3.20    9.01 142
  -5  13   5   35.43   13.08 142
  -4  -8  -4  280.97    9.34 142
  -4  -7  -2   61.12    7.61 142
  -4  -1   3   28.90    6.27 142
  -3  13   4   47.66   11.06 142
  -2  17   2   17.12   15.31 142
  -1  -3  -1  536.58   14.57 142
  -1   7   3   31.87    6.27 142
  -1  10   3    2.68    7.27 142
  -1  15   2  153.15   11.57 142
   0   2   1    4.85    7.32 142
   0   6   2  142.92    7.96 142
   0  11   2  150.54    8.37 142
   0  15   1    0.82   10.84 142
   0  17   0   -6.93   13.17 142
   2   2  -2 1785.93   21.49 142
   2   4  -1  240.34    8.96 142
   2  13  -1    3.24    8.71 142
   2  15  -2    8.95   10.92 142
   2  16  -3   11.69   13.11 142
   2  17  -4    1.12   17.72 142
   3   2  -7    5.41    7.48 142
   3   2  -6  353.94   10.78 142
   3   5 -10   21.31   13.00 142
   3  14  -4  161.99   11.52 142
   3  15  -6   79.37   15.67 142
  -8  -8   0  726.73    9.95 142
  -8  -7   1   64.30    6.66 142
  -7 -10  -8    7.16   11.00 142
  -7 -10  -5   86.75    8.29 142
  -6  -7   0   -4.48    5.12 142
  -1  17   1   -3.93   10.71 142
   1   7   1  475.13    9.23 142
   1  10   1   23.68    5.36 142
   1  14   0   -2.26    6.37 142
   1  16  -1   42.50    9.19 142
   3  12  -3   13.70    6.24 142
   3  14  -5    8.76    9.21 142
  -5   4   5   14.04   11.80 141
  -7  11   6    2.49   18.42 142
  -8   4   6  226.42   13.55 142
  -6   2   5   76.84    9.89 142
  -4  -8  -9   87.87   16.61 142
   1   1 -12    7.14   19.18 142
   2   1 -10   90.82   14.21 142
 -13  -9   0    0.48   16.71 143
 -13  -8   1   13.66   15.45 143
 -13  -7   2    8.91   15.17 143
 -13  -4   4    4.70   15.17 143
 -12  -9   0   -0.98   14.06 143
 -12  -8   1    5.92   13.02 143
 -12  -7   2  106.95   13.17 143
 -12  -4   4   11.91   12.88 143
 -11 -11  -4   -0.30   17.90 143
 -11  -8   1   28.93   11.04 143
 -10 -11  -5    5.44   15.67 143
 -10 -10  -2    0.56   12.80 143
 -10   2   6   40.59   11.09 143
  -9  -5   3   26.00    8.84 143
  -9  -1   5   58.45    9.19 143
  -8 -10  -3    0.01   10.74 143
  -8  -6   2   27.74    7.39 143
  -7  -9  -2  132.84    9.46 143
  -7  -4   3   94.84    7.96 143
  -7  -2   4  154.29    8.32 143
  -6  -9  -3   64.85    9.19 143
  -6  -6   1  390.64    9.48 143
  -5  -9  -8    0.51   13.00 143
  -5  -9  -5    4.11    8.70 143
  -5  -4   2    7.56    5.84 143
  -5   0   4  748.27   13.56 143
  -4  -3   2  156.16    7.53 143
  -4  15   4    9.46   13.12 143
  -3  16   3  129.39   13.80 143
  -2  -2   1   67.95    8.89 143
  -2  14   3    1.05   10.75 143
  -1  -4  -2  412.61   11.80 143
  -1   8   3  278.92   10.06 143
  -1   9   3    1.03    7.24 143
   0  10   2 1041.61   13.59 143
   0  18  -1    3.74   16.64 143
   1   8   1  142.52    7.16 143
   1   9   1   19.65    7.34 143
   1  17  -2   15.85   15.07 143
   2  12  -1  145.86    9.51 143
   3   3  -8   71.00    9.38 143
   3   4  -9  147.99   11.73 143
   3   5  -3   41.36    6.10 143
   3   6 -10   23.23   13.16 143
   3  11  -3    4.81    8.71 143
   3  13  -4   46.45   10.93 143
   3  14  -7   14.65   15.61 143
   3  14  -6   34.87   13.28 143
 -14  -4   4   10.77   12.64 143
 -11  -9   0    0.88    8.96 143
 -11  -7   2  211.90    8.77 143
 -11  -4   4  145.23    8.50 143
  -9 -11  -6   -3.53   11.22 143
  -7 -10  -4   24.44    7.71 143
  -6  -8  -1  386.39    7.86 143
  -5  -8  -2    8.02    5.30 143
   0   7   2  272.45    7.93 143
   0   9   2   24.31    5.36 143
   0  14   1    0.87    6.28 143
   2  14  -2    4.89    7.52 143
   2  16  -4    6.86   10.61 143
   3  10 -10   48.62   12.85 143
   3  12  -9    1.36   12.68 143
   3  13  -8    5.62   11.06 143
   1  -2  -9  203.67   18.19 142
 -13  -6   3    5.64   15.24 144
 -13  -2   5    1.15   15.29 144
 -13   1   6   41.95   16.91 144
 -12 -10  -1   12.72   15.48 144
 -12  -2   5    8.56   12.98 144
 -12   1   6    4.43   14.21 144
 -11  -2   5   24.76   10.98 144
 -11   1   6  175.36   13.95 144
 -10 -11  -4   11.58   15.38 144
 -10  -9   0    3.79   10.75 144
 -10  -8   1   -2.74   10.70 144
  -9 -11  -5   26.28   15.43 144
  -9 -10  -2   39.76   11.04 144
  -8  -9  -1   61.10    9.07 144
  -8  -3   4   34.00    7.44 144
  -6  -5   2   93.74    7.74 144
  -5  -9  -4    1.98    8.82 144
  -5  16   4   13.80   16.79 144
  -3  -7  -3    4.86    7.23 144
  -3  12   4    2.93    8.79 144
  -2  -6  -3   39.53    6.23 144
  -2  18   1    1.43   17.92 144
  -1  14   2   43.02   10.93 144
  -1  18   0    4.09   15.51 144
   0   8   2   14.24    6.65 144
   0  16   0  174.34   13.40 144
   1   3   0  952.08   17.59 144
   1  13   0  249.29   10.11 144
   1  15  -1    3.93   10.87 144
   2   3 -11   16.60   13.22 144
   2   5  -1    1.81    5.96 144
   2  11  -1  150.94    8.16 144
   2  15  -3   21.00   12.02 144
   3   3  -5  144.16    8.59 144
   3   4  -4  264.89    8.25 144
   3   6  -3  219.28    7.57 144
   3   7 -10   75.41   13.53 144
   3   8 -10    7.40   15.12 144
   3   9 -10   26.06   15.51 144
   3  10  -3  172.48    8.30 144
   3  12  -4   -0.22    8.82 144
   3  13  -7   21.38   14.13 144
   3  13  -5   63.25   11.18 144
 -12  -6   3   11.64    9.12 144
 -11 -11  -3   60.93   11.18 144
 -11 -10  -1    9.03    9.24 144
 -10  -7   2   55.04    7.91 144
 -10  -4   4   11.22    6.45 144
  -7  -7   1   -0.05    5.10 144
  -6 -10  -6    9.65    7.66 144
  -2  16   2    7.44    9.18 144
  -1  -2   0    0.60    5.18 144
  -1  16   1   35.99    9.30 144
   2  16  -5    0.76   10.87 144
   3   7  -3    5.35    5.10 144
   3   8  -3  765.92   10.18 144
   3   9  -3   68.92    5.61 144
   3  11  -9    2.48   10.92 144
   3  13  -6    4.10    9.08 144
  -7   6   6   35.94   16.06 143
  -5  12   5    2.52   13.23 144
 -11  -6   3    3.94   10.82 145
 -10 -11  -3   62.69   13.31 145
 -10  -2   5  100.03   11.19 145
  -9 -11  -4    2.59   13.13 145
  -9  -8   1   60.64    9.06 145
  -9   2   6    4.86    9.89 145
  -8 -11  -7   -1.57   15.76 145
  -8 -11  -6   -2.56   15.28 145
  -8  -5   3  236.56    8.62 145
  -7  -8   0   -2.10    7.21 145
  -6 -10  -7    0.42   13.02 145
  -6 -10  -5    6.61   10.76 145
  -6  14   5    0.62   15.19 145
  -5  -9  -9    2.76   15.24 145
  -4  -8  -3   46.55    7.56 145
  -4  14   4   -1.00   12.81 145
  -4  17   3   59.14   17.94 145
  -3  -2   2  363.30   10.57 145
  -2  13   3   -0.44    8.84 145
   0  13   1    0.53    8.72 145
   0  17  -1    4.86   14.01 145
   0  18  -2   13.62   17.82 145
   1  16  -2  117.66   13.27 145
   1  17  -3   92.25   15.61 145
   2  10  -1   99.45    7.78 145
   2  13  -2   76.78    9.20 145
   2  15  -4    1.33   12.91 145
   3   3  -7   86.08    8.22 145
   3   3  -6   23.97    7.46 145
   3   4  -8  101.14    9.54 145
   3   5  -9  288.42   12.50 145
   3  10  -9   34.87   14.23 145
   3  11  -4  503.80   10.96 145
   3  12  -8   -6.50   15.12 145
   3  12  -5    4.91   10.60 145
 -10 -10  -1   -1.72    7.72 145
 -10  -6   3    3.28    7.53 145
  -9  -9   0  217.82    7.52 145
  -9  -7   2  297.81    8.01 145
  -8 -11  -5   -0.59    9.25 145
  -8 -10  -2   31.70    7.76 145
  -7 -10  -3   89.97    6.93 145
  -7  -6   2  146.04    6.30 145
  -6 -10  -8   -0.31   10.79 145
  -6  -9  -2  243.03    7.86 145
  -4  -6   0    0.03    4.04 145
  -3  -8  -6   -0.72    6.25 145
  -3  15   3  120.06    9.79 145
   1  12   0    1.15    6.12 145
   2   6  -1 1764.24   15.72 145
   2   9  -1  892.30   10.79 145
   2  14  -3   -1.56    7.56 145
   3   5  -4   47.21    5.65 145
   3   6  -9   20.07    7.86 145
   3   9  -9   34.23    9.36 145
   3  10  -4  255.94    7.77 145
   3  11  -8   80.42    9.65 145
   3  12  -7   14.61    9.11 145
   3  12  -6    9.60    7.56 145
  -8   3   6    3.63   10.95 145
  -3  -7 -10   72.37   16.87 145
  -2  -7  -6   46.07    9.37 145
   1   0 -11    1.35   15.94 145
   2   0  -8  205.75   13.10 145
 -13  -5   4    7.34   15.24 146
 -13   0   6   24.56   15.78 146
 -12   0   6   85.74   13.73 146
 -11 -11  -2   24.53   15.38 146
 -10   1   6    2.77   10.82 146
  -9  -4   4  436.18   10.98 146
  -8  -1   5    3.59    8.77 146
  -7  -9  -1  317.82   10.28 146
  -7   0   5    0.66    7.22 146
  -6 -10  -4   30.03    8.98 146
  -5  -9  -3  623.72   10.94 146
  -4  -8 -10  112.27   16.18 146
  -4  -7  -1   48.97    7.45 146
  -3  -8  -7    0.50    8.93 146
  -3  -8  -5   29.47    7.57 146
  -3  -6  -1  783.48   11.79 146
  -3  -5   0 6412.36   30.23 146
  -3  11   4  456.95   12.45 146
  -3  17   2   25.90   15.51 146
  -2  -7  -7   32.16    9.19 146
  -1  -5  -3   46.41    6.61 146
  -1  13   2  289.59   10.45 146
  -1  17   0   13.53   14.07 146
   0  15   0    1.31   10.73 146
   1   1  -1   67.73    9.09 146
   1  14  -1  414.02   10.96 146
   1  17  -4    1.65   16.55 146
   2   2 -10   65.93   11.59 146
   2   3  -2   36.07    6.93 146
   2   4 -11    8.11   13.27 146
   2   7  -1  299.00    8.35 146
   2   8  -1  107.26    6.60 146
   2  12  -2   54.60    8.95 146
   2  15  -5   -3.85   13.15 146
   3   4  -5  147.47    8.45 146
   3   7  -9    8.31   10.89 146
   3   8  -9   24.11   12.87 146
   3   9  -4   56.40    7.56 146
   3  11  -7   46.38   11.06 146
   3  11  -5   16.77    8.95 146
 -13  -9   1   24.45   12.67 146
 -13  -8   2   25.12   11.08 146
 -13  -3   5   12.62   11.03 146
 -12  -9   1   21.23   10.76 146
 -12  -8   2    0.25    9.25 146
 -12  -5   4   36.29    9.35 146
 -12  -3   5   12.83    9.36 146
  -9 -11  -3   56.41    9.41 146
  -9 -10  -1   -1.50    7.67 146
  -8 -11  -4  373.41    9.72 146
  -5  -7   0   24.81    5.30 146
  -5  -6   1   62.58    5.62 146
  -4  -9  -6   17.23    6.44 146
  -4  -5   1 1071.71   12.28 146
  -2  -7  -5   89.99    6.40 146
   2  15  -6   22.61   10.84 146
   3   6  -4  552.28    9.37 146
   3   8  -4  146.02    6.29 146
   3  10  -8   11.78    9.10 146
   3  11  -6  195.66    8.65 146
  -7  10   6  127.49   22.48 145
   0  -1 -12   -1.32   24.68 145
  -8  12   6    2.86   22.02 146
  -2  -6 -10   23.44   18.63 146
   1  -1 -10    2.85   15.36 146
   0  -4  -4  380.00   14.38 146
   1   2 -12   -0.23   19.22 146
   2   0  -5    0.47    7.05 146
 -12 -10   0    6.03   15.35 147
 -11  -9   1   81.50   13.08 147
 -11  -8   2   19.47   12.04 147
 -11  -5   4   -1.08   10.97 147
 -11  -3   5   45.52   11.12 147
 -11   0   6   62.62   13.07 147
 -10 -11  -2   12.74   13.06 147
  -9  -6   3  159.69    9.62 147
  -9  -2   5   56.62    9.23 147
  -8  -9   0   -0.57    8.76 147
  -8  -8   1  408.57   10.69 147
  -7 -11  -7    9.34   15.45 147
  -7 -11  -6   -0.56   13.22 147
  -7  -3   4   14.75    7.37 147
  -6 -10  -9   15.52   18.00 147
  -6  -4   3  116.90    8.00 147
  -6  -2   4  100.39    8.10 147
  -5  -8  -1    3.06    7.17 147
  -5  -3   3  125.48    7.04 147
  -5  15   4    0.31   15.19 147
  -4  -9  -7   -0.87   10.84 147
  -4  -9  -5  482.77   11.65 147
  -4  16   3   21.37   15.26 147
  -3  -8  -8  302.24   13.31 147
  -3   0   3    0.95    6.04 147
  -2  12   3   75.95    9.29 147
  -2  15   2    4.40   10.98 147
  -2  17   1   10.17   15.14 147
  -1  15   1   10.50   10.95 147
  -1  18  -1   -2.89   16.82 147
   0  12   1    4.68    8.67 147
   0  16  -1   -0.47   12.83 147
   0  17  -2    1.56   15.18 147
   1  11   0  388.02    9.60 147
   1  15  -2  154.35   11.38 147
   1  16  -3    6.88   13.10 147
   2   1  -9    1.55    8.97 147
   2   5 -11   46.16   15.39 147
   2  11  -2  242.85    8.69 147
   2  13  -3   -3.48    8.83 147
   2  14  -4   23.80   10.81 147
   3   4  -7   21.71    7.56 147
   3   4  -6  545.61   11.34 147
   3   5  -8  423.74   11.54 147
   3   5  -5   12.56    7.37 147
   3   6  -8   72.05    9.41 147
   3   7  -4  218.69    8.58 147
   3   8  -8  306.41   12.25 147
   3   9  -8   16.26   10.92 147
   3  10  -7   96.45   11.07 147
   3  10  -6   70.43    9.13 147
   3  10  -5   98.05    9.14 147
 -13  -7   3   20.46   11.06 147
 -12  -7   3    5.44    9.10 147
 -11 -10   0    3.55    9.08 147
  -8  -7   2    5.52    6.15 147
  -7 -11  -5   41.55    8.12 147
  -7 -10  -2  214.17    7.55 147
  -7  -5   3    3.10    5.11 147
  -6  -8   0  247.46    6.91 147
  -6  -7   1    0.57    5.07 147
  -3  -4   1  287.44    7.79 147
  -2  -5  -1    2.48    4.32 147
  -1  12   2  263.23    8.16 147
   1  13  -1  143.47    7.09 147
   2  14  -5  125.75    9.46 147
   3   7  -8  121.21    8.38 147
   3   9  -5  160.08    7.29 147
  -7   5   6   28.02   12.90 147
  -6   1   5  258.61   11.62 147
  -5  11   5  157.43   14.51 147
  -3  10   4  277.33   13.06 147
  -2  -7  -8  103.26   12.13 147
  -1  -6  -6  348.70   13.17 147
   2   0  -7    0.34    8.95 147
 -12 -11  -1   19.68   17.90 148
 -11  -7   3  134.81   11.45 148
 -10 -12  -4    4.17   15.78 148
 -10 -10   0    3.18   10.78 148
 -10  -9   1   47.44   11.01 148
 -10  -8   2    1.63   10.80 148
 -10  -5   4  177.54   11.60 148
  -9 -11  -2   70.68   11.27 148
  -9   1   6  423.48   12.28 148
  -8 -11  -3   61.95   11.13 148
  -8 -10  -1    1.86    8.82 148
  -8  -4   4    0.53    8.83 148
  -7 -11  -8   10.90   17.98 148
  -6 -10  -3  334.42   10.48 148
  -5 -10  -7   17.86   11.00 148
  -5 -10  -6   12.71   10.88 148
  -5  -9 -10   10.25   18.24 148
  -4  -9  -8   59.98   11.63 148
  -4  -8  -2  110.53    8.03 148
  -4   1   4   16.12    6.11 148
  -4  13   4    0.29   10.84 148
  -3  -8  -4  150.96    8.54 148
  -3  -7  -2   29.38    5.93 148
  -3  14   3    6.63   10.83 148
  -2  -4   0  145.11    8.35 148
  -2  18   0    7.39   16.63 148
   0  14   0   58.38    9.25 148
   1   4   0   -0.19    7.11 148
   1  10   0   -3.44    7.21 148
   1  16  -4   25.25   14.15 148
   2   6 -11   39.63   15.53 148
   2   7 -11    4.19   15.61 148
   2   8 -11   15.63   18.00 148
   2  10  -2  121.16    7.95 148
   2  12  -3   81.01    9.08 148
   2  14  -7   73.15   15.44 148
   2  14  -6   73.80   13.15 148
   3   5  -7  365.98   11.11 148
   3   5  -6  691.85   11.81 148
   3   6  -7  133.45    9.57 148
   3   6  -5  213.39    8.78 148
   3   7  -5    3.07    7.26 148
   3   8  -7    0.81    8.82 148
   3   8  -5   28.56    7.40 148
   3   9  -7    7.54    9.86 148
   3   9  -6  106.70    9.28 148
 -13  -1   6   34.75   11.22 148
 -11 -11  -1    6.18   10.68 148
 -10  -3   5   -1.79    7.64 148
  -9 -12  -5   -0.21   11.07 148
  -7 -11  -4   66.94    8.13 148
  -6  -9  -1   58.67    5.70 148
  -5 -10  -5    1.21    6.33 148
  -5  -5   2  449.84    8.17 148
  -4  -9  -4   -0.43    5.21 148
  -1  16   0   -3.16    9.05 148
   0  11   1   -1.29    5.18 148
   1  14  -2   38.83    7.78 148
   1  15  -3   12.72    7.82 148
   2  13  -8    2.38   10.83 148
   2  13  -4   -2.40    7.59 148
   3   6  -6   21.72    5.44 148
   3   7  -7  340.65    8.52 148
   3   7  -6   61.07    5.72 148
   3   8  -6    0.62    6.14 148
  -6  13   5    1.15   15.98 148
  -1  -6  -7    1.17   10.84 148
   2   0  -6   37.24    9.44 148
   2   3 -10   13.16   13.56 148
 -13  -6   4   38.07   15.55 149
 -13  -4   5    9.24   15.41 149
 -12  -1   6    3.81   13.19 149
 -10 -12  -3   13.21   15.33 149
 -10 -11  -1   16.70   12.94 149
 -10  -7   3   37.05   10.90 149
 -10   0   6  145.10   11.81 149
  -9 -12  -4    3.96   15.27 149
  -9  -9   1    6.34    9.89 149
  -8  -6   3   85.39    9.23 149
  -8   2   6   54.90    9.37 149
  -7  -9   0   16.78    8.85 149
  -7  -8   1  294.77    8.94 149
  -6  -6   2    5.06    7.21 149
  -5 -10  -8   16.31   13.40 149
  -5  -9  -2   34.68    7.57 149
  -5  -1   4    1.52    5.68 149
  -4  -4   2   93.93    6.75 149
  -4  -2   3  109.72    7.32 149
  -3  16   2    4.65   13.09 149
  -2  -7  -4   21.17    7.32 149
  -2  -6  -2    2.03    5.79 149
  -2  11   3    2.85    8.83 149
  -2  14   2    2.79   10.77 149
  -2  16   1   14.87   13.02 149
  -1  -6  -5    1.46    7.30 149
  -1  11   2  193.04    8.75 149
  -1  14   1  424.14   11.00 149
  -1  17  -1   -1.50   14.17 149
  -1  18  -2    8.02   17.73 149
   0  15  -1   -2.24   10.95 149
   0  17  -3   -4.33   15.27 149
   1   3 -12  110.96   16.55 149
   1   9   0  962.26   12.58 149
   1  12  -1   45.53    8.97 149
   1  16  -5   16.77   15.22 149
   2   2  -3  631.39   13.16 149
   2   4  -2   93.30    7.19 149
   2   9  -2   28.50    7.41 149
   2  10 -10    7.74   15.54 149
   2  12  -9   15.23   16.74 149
   2  13  -7    1.86   13.07 149
   2  13  -5    8.01   10.88 149
 -12  -6   4    0.12    9.30 149
 -12  -4   5   -0.43    9.24 149
  -9 -10   0    1.81    7.61 149
  -9  -8   2  387.89    8.50 149
  -9  -5   4    0.34    6.26 149
  -8  -2   5   24.54    6.45 149
   0  16  -2   64.32    9.55 149
   1   5   0  134.00    6.45 149
   2  11  -3    3.29    6.10 149
   2  13  -6  100.80    9.36 149
 -11   6   7    1.39   21.96 149
 -11   7   7    2.49   25.33 149
  -5   3   5   81.17   11.79 149
 -12   4   7   -2.18   21.97 149
 -11   5   7   36.95   18.94 149
  -3   9   4   54.52    9.59 149
 -12 -10   1    8.48   15.36 150
 -12  -9   2   41.57   15.12 150
 -11 -12  -2   -0.65   16.79 150
 -11  -6   4  213.87   11.84 150
 -11  -4   5   18.59   11.07 150
 -11  -1   6  181.77   13.77 150
  -9  -3   5  155.31    9.66 150
  -8 -12  -6    8.79   15.63 150
  -8 -12  -5   -1.04   14.38 150
  -8 -11  -2   69.46   11.12 150
  -7 -11  -3   30.19   10.95 150
  -7  -7   2   49.31    7.56 150
  -7  -1   5    1.55    7.30 150
  -7  14   5   54.05   15.95 150
  -6 -11  -7   -1.54   13.25 150
  -6 -11  -6   62.15   13.25 150
  -6 -11  -5   31.64   11.06 150
  -5 -10  -4   44.54    9.05 150
  -4  -9  -9   73.90   13.74 150
  -4  17   2   13.15   15.57 150
  -3  -8  -9   15.99   13.18 150
   0  10   1    1.10    7.25 150
   0  13   0   -2.14    8.75 150
   0  17  -4   15.35   16.63 150
   1   1 -11   11.68   13.11 150
   1   4 -12   13.36   18.09 150
   1   6   0    1.10    5.94 150
   1   7   0  518.55   10.01 150
   1   8   0    0.76    5.67 150
   1  15  -4    3.53   12.83 150
   2   1  -4  338.95   10.81 150
   2   2  -9   14.04    8.87 150
   2   4 -10   40.91   11.16 150
   2   5  -2   34.44    6.23 150
   2   8  -2   -3.69    7.20 150
   2   9 -10   -6.43   15.30 150
   2  11  -9   15.54   15.32 150
   2  12  -8    1.59   13.14 150
   2  12  -4  278.59   10.01 150
 -13  -8   3   73.11   12.91 150
 -12 -11   0    3.80   12.55 150
 -11 -10   1    7.13    9.26 150
 -11  -9   2   25.03    9.22 150
  -9 -12  -3    5.78    9.31 150
  -9 -11  -1   35.16    7.75 150
  -9  -7   3   57.56    6.54 150
  -7 -10  -1  208.42    7.50 150
  -6 -10  -2  274.26    8.00 150
  -4  15   3   39.48    9.36 150
  -3  -8  -3  790.23   10.99 150
  -2  17   0   -0.95   10.67 150
  -2  18  -1    8.71   12.63 150
   1  13  -2  262.00    7.73 150
   1  14  -3   22.44    7.74 150
   2   6  -2    3.49    4.06 150
   2   7  -2  290.69    6.96 150
   2   8 -10   42.35    9.60 150
   2  12  -5  299.99    9.06 150
   0  -2 -11   -1.76   22.70 149
  -7   4   6    3.37   12.48 150
  -5  10   5   -0.92   10.89 150
   2   1  -8   11.90   10.91 150
 -13  -2   6   15.25   17.90 151
 -12  -8   3    3.85   15.14 151
 -12  -2   6   12.00   14.26 151
 -12   3   7    7.27   16.88 151
 -11 -11   0   30.62   15.11 151
 -11   4   7    9.13   15.33 151
 -10 -12  -2   -3.26   15.14 151
 -10  -6   4    5.24   10.60 151
 -10  -1   6    3.07   10.77 151
  -9   0   6   20.61    9.07 151
  -8 -12  -4   -3.41   13.20 151
  -8 -10   0   37.94    8.95 151
  -8  -9   1   56.43    9.09 151
  -8  -8   2    1.83    8.70 151
  -7  -4   4  488.16   10.35 151
  -6 -11  -8   18.60   15.75 151
  -6 -11  -4    3.79   10.77 151
  -6  -5   3   45.20    7.49 151
  -5 -10  -9    5.98   15.70 151
  -5  14   4    1.01   12.95 151
  -4  -9  -3   60.74    7.73 151
  -4  -7   0    1.77    5.58 151
  -4  12   4   13.32    9.81 151
  -3   8   4  136.30    9.28 151
  -3  13   3   10.56    9.90 151
  -3  17   1   -0.08   15.23 151
  -2  10   3   -0.46    7.25 151
  -1  10   2  115.27    8.12 151
  -1  13   1  139.48    9.55 151
  -1  15   0   18.45   10.92 151
   0   3   1   -0.12    7.91 151
   0  14  -1    0.29    8.95 151
   0  16  -3    3.99   12.93 151
   1  11  -1   38.23    7.57 151
   1  15  -7    6.22   17.75 151
   1  15  -6    5.23   15.09 151
   1  15  -5  112.66   13.41 151
   2   5 -10   53.27   11.33 151
   2   6 -10   20.27   13.04 151
   2   7 -10   10.26   13.12 151
   2  10  -9   12.41   13.02 151
   2  10  -3    1.27    7.25 151
   2  11  -8    7.49   12.96 151
   2  11  -4    9.40    8.70 151
   2  12  -7  182.95   13.38 151
   2  12  -6  221.09   11.79 151
 -11  -8   3    1.28    9.10 151
 -10 -10   1   -0.36    7.69 151
 -10  -9   2  180.92    8.57 151
 -10  -4   5   48.61    7.88 151
  -7  -6   3    0.94    5.14 151
  -6  -3   4   71.24    5.83 151
  -5 -10  -3    0.39    6.12 151
  -5  -8   0    2.22    5.06 151
  -5  -7   1  822.01   10.37 151
  -2  -3   1   95.84    6.65 151
  -1  16  -1   35.50    9.25 151
  -1  17  -2    9.30   10.63 151
   0   9   1   -0.01    5.07 151
   0  15  -2    2.90    7.64 151
  -7   9   6  130.20   22.56 149
  -1  -6  -8   76.92   13.69 151
  -2  -7  -9    1.61   13.50 151
  -1  -6  -4  297.25   11.16 151
 -13  -7   4    7.39   17.80 152
 -13  -5   5   29.25   16.74 152
 -12  -5   5   14.60   13.08 152
 -11 -12  -1    8.52   15.48 152
 -11  -2   6   20.58   12.96 152
 -10 -11   0   -0.66   12.87 152
  -8 -12  -3   48.66   12.96 152
  -8 -11  -1  116.18   11.23 152
  -8  -5   4   33.47    8.91 152
  -8   1   6  160.57   10.32 152
  -7 -12  -7    2.14   15.67 152
  -7 -12  -6    6.24   15.26 152
  -7 -11  -2   -2.76    9.87 152
  -6  -9   0    5.34    7.24 152
  -6  -8   1  402.53    9.41 152
  -6   0   5   -0.32    7.26 152
  -6  12   5  101.05   12.84 152
  -6  15   4   18.07   15.54 152
  -5  -9  -1    0.58    7.26 152
  -5  -4   3 1035.79   12.78 152
  -5  16   3    6.91   15.36 152
  -4  -8  -1   -1.82    7.14 152
  -4  -6   1   47.28    6.14 152
  -3  -6   0    1.83    5.91 152
  -3  -3   2  325.36    9.44 152
  -3  15   2   81.47   11.26 152
  -2  -7  -3  159.18    8.60 152
  -2  -1   2 3889.54   35.07 152
  -2   9   3    2.15    7.19 152
  -2  13   2   71.96    9.33 152
  -2  15   1  223.55   12.00 152
   0   0 -12  142.25   16.81 152
   0  12   0   41.96    8.86 152
   1  10  -1   29.19    7.31 152
   1  12  -2  278.26   10.02 152
   1  14  -4    0.75   10.70 152
   2   3  -9  196.93   10.57 152
   2   3  -3 1955.62   19.47 152
   2   9  -9    7.41   12.94 152
   2   9  -3    0.89    7.17 152
   2  11  -7   10.23   10.81 152
   2  11  -5   29.21    8.92 152
 -12  -7   4   31.94   10.85 152
 -10  -8   3  121.71    8.33 152
  -9 -12  -2    4.34    9.18 152
  -7 -12  -5   36.27    9.50 152
  -3  -7  -1  230.32    6.68 152
  -1  -4  -1 2590.29   24.50 152
   0   8   1    0.07    4.05 152
   0  16  -4    1.90    9.25 152
   1  13  -3   49.26    6.50 152
   1  14  -7    1.58   10.70 152
   1  14  -5    3.29    9.07 152
   2   8  -9    3.82    7.77 152
   2  10  -8    6.48    7.78 152
   2  10  -4    9.64    5.09 152
   2  11  -6   42.73    7.75 152
   0  -3 -10   43.50   25.45 149
  -8  11   6    0.05   20.69 152
 -12   2   7    6.63   19.13 152
 -11   3   7   17.33   17.86 152
  -7   3   6  688.98   17.72 152
  -3   7   4  203.22   11.81 152
   1   0 -10    0.76   13.31 152
   1   2 -11   21.55   16.06 152
   2   1  -7  241.72   11.54 152
 -13  -3   6   79.12   18.04 153
 -12 -11   1   20.63   17.90 153
 -12 -10   2    7.12   15.43 153
 -11  -7   4   13.78   12.85 153
 -11  -5   5   22.39   12.79 153
 -10 -13  -3  100.36   18.21 153
 -10 -12  -1   20.65   14.11 153
  -9 -10   1    2.58   10.70 153
  -9  -9   2   -4.74   10.70 153
  -9  -6   4   86.01    9.19 153
  -8  -7   3    8.06    8.66 153
  -8  -3   5   -3.00    8.80 153
  -7 -12  -4   66.16   12.23 153
  -7  -9   1  302.02   10.18 153
  -7  -2   5    3.87    7.24 153
  -6 -11  -3   17.37    8.98 153
  -6 -10  -1  215.44    9.81 153
  -6  -7   2   16.38    7.25 153
  -5  -6   2    2.75    7.19 153
  -5  -2   4  268.54    9.60 153
  -4 -10  -7    6.06   10.96 153
  -4 -10  -6  113.80   11.55 153
  -4 -10  -5  103.84    9.53 153
  -4  16   2   21.16   13.32 153
  -3  -9  -7   11.30    9.98 153
  -3  -9  -6   99.72    9.65 153
  -3  -9  -5  166.73   10.08 153
  -3  12   3   12.06    8.83 153
  -2  16   0    5.38   12.87 153
  -2  17  -1   10.33   15.14 153
  -1  -5  -2 2556.30   23.51 153
  -1   9   2   76.83    7.96 153
  -1  14   0   -4.22    8.98 153
  -1  17  -3   98.14   15.65 153
   0  13  -1   -5.98    8.77 153
   0  16  -5   -0.81   15.22 153
   1  14  -6   31.77   13.16 153
   2   1  -5   30.20    6.33 153
   2   2  -8    7.32    8.78 153
   2   4  -9  156.95   10.21 153
   2   5  -9   32.21   10.95 153
   2   7  -9    3.70   10.85 153
   2   8  -3   46.09    7.46 153
   2  10  -7  203.75   11.62 153
  -9 -13  -4   75.70   11.33 153
  -9 -11   0  150.51    8.39 153
  -9  -4   5   79.38    6.82 153
  -7 -10   0    4.29    6.07 153
  -4  -9  -2  110.79    6.08 153
  -4  14   3  140.70    8.75 153
  -3  -5   1  163.02    6.23 153
  -3  16   1    5.17    9.13 153
  -1  12   1   45.38    6.60 153
   0   4   1    1.09    5.00 153
   0   7   1    1.84    4.07 153
   0  11   0    0.54    5.08 153
   0  15  -3    4.39    7.63 153
   1   2  -1  434.97   12.63 153
   1   9  -1   19.15    5.29 153
   1  13  -8    1.08   10.70 153
   1  13  -4    2.17    7.45 153
   2   2  -4  383.44    9.61 153
   2   4  -3   86.48    5.48 153
   2   6  -9  159.41    8.74 153
   2   7  -3  156.61    6.42 153
   2   9  -8   94.82    8.26 153
   2   9  -4  134.41    6.16 153
   2  10  -6  161.80    7.27 153
   2  10  -5   43.09    6.44 153
  -3  -7 -11    3.74   23.04 153
   1  -2  -8    2.55   12.51 153
 -10   5   7    4.27   16.00 153
  -5   2   5   19.80    9.14 153
  -5   9   5   -0.04   10.69 153
  -3   6   4  539.01   17.37 153
   2   1  -6  220.04   11.25 153
 -12  -9   3    0.55   15.45 154
 -12  -3   6   13.77   15.16 154
 -12   1   7   10.86   15.58 154
 -11 -11   1    7.33   15.16 154
 -11 -10   2    2.89   13.03 154
 -11   2   7   25.92   13.37 154
 -10  -2   6   45.43   11.03 154
  -9  -8   3   -0.39    9.82 154
  -9  -1   6  418.45   11.79 154
  -8 -12  -2   67.30   11.13 154
  -7  -8   2  246.46    9.88 154
  -7  13   5   60.06   15.56 154
  -5 -11  -7   73.72   13.51 154
  -5 -11  -6    0.74   10.89 154
  -5 -11  -5  168.48   11.67 154
  -5 -10  -2  247.54   10.01 154
  -5  13   4   11.94   11.05 154
  -5  17   2    5.84   17.84 154
  -4 -10  -4  409.39   11.11 154
  -4  -5   2  104.22    6.74 154
  -4  -3   3 1208.79   14.59 154
  -4   0   4   27.42    6.15 154
  -4  11   4    4.07    8.78 154
  -3  -8  -2  323.69    9.47 154
  -3  -1   3 2011.02   22.29 154
  -2  -8  -6   11.43    8.85 154
  -2  -8  -5    8.00    7.41 154
  -2   8   3   44.96    7.74 154
  -2  12   2   53.41    9.06 154
  -1   8   2  586.51   11.91 154
  -1  15  -1   12.09   10.86 154
  -1  16  -2  116.91   13.36 154
  -1  17  -4   -2.22   16.65 154
   0   6   1    1.33    5.86 154
   0  14  -2  213.98   11.54 154
   1   3 -11    3.08   13.06 154
   1   8 -11    4.99   17.90 154
   1  11  -2  204.23    8.46 154
   1  12  -9    6.46   15.48 154
   1  12  -3   31.97    8.78 154
   1  13  -7   -0.51   13.03 154
   2   5  -3  305.17    8.58 154
   2   6  -3   40.01    6.08 154
   2   8  -8  396.02   12.50 154
   2   9  -7   26.50    9.10 154
 -11 -12   0    4.88   10.87 154
 -10  -7   4   32.42    7.81 154
 -10  -5   5  243.18    9.12 154
  -9 -12  -1    0.05    9.13 154
  -8 -10   1    3.76    6.17 154
  -7 -12  -3   35.87    7.92 154
  -7 -11  -1   11.04    6.28 154
  -3  -9  -4   56.26    5.76 154
  -3  14   2   42.34    7.97 154
  -3  17   0    9.35   10.57 154
  -2  -6  -1 1673.46   16.10 154
  -2  14   1  287.37    9.14 154
  -1  -1   1   65.30    7.49 154
   0   5   1    0.77    4.47 154
   0  15  -4   28.29    9.10 154
   1   7 -11   11.46   10.93 154
   1  10 -10   11.61   11.02 154
   1  13  -6   -0.69    7.68 154
   1  13  -5    2.60    7.62 154
   2   8  -4   21.17    5.22 154
   2   9  -6  123.13    6.96 154
   2   9  -5   47.08    5.50 154
 -10   6   7   18.61   21.08 153
  -3   5   4   48.54   12.32 153
 -10   4   7   19.06   16.04 154
  -4  -9 -10    7.06   19.41 154
   1  -1  -9   49.22   11.62 154
 -12  -6   5   34.09   15.26 155
 -11  -9   3    2.47   13.01 155
 -11  -3   6   16.82   12.90 155
 -10 -13  -2    7.71   15.57 155
 -10 -11   1   13.33   13.00 155
 -10 -10   2   -0.02   12.83 155
  -9 -13  -3   36.53   15.46 155
  -8 -13  -5   10.79   15.62 155
  -8 -11   0   -3.12   10.82 155
  -8  -9   2   94.33    9.20 155
  -8  -6   4    6.69    8.71 155
  -8   0   6  501.79   12.66 155
  -7  -5   4   65.71    7.70 155
  -6 -12  -6  122.10   13.63 155
  -6 -11  -2  143.57    9.63 155
  -6  -6   3    4.66    7.23 155
  -6  -4   4   45.11    7.55 155
  -6  -1   5  246.21    9.58 155
  -5 -11  -4   29.31    9.10 155
  -5  15   3    1.24   13.08 155
  -4 -10  -8    2.03   13.15 155
  -4  17   1   -5.48   15.49 155
  -3  -9  -8   17.25   11.08 155
  -2  -8  -7   17.31    9.04 155
  -2  -5   0   -0.30    6.06 155
  -1  -3   0  982.86   17.78 155
   0  -4  -3    2.07    5.99 155
   0   1 -12   -0.90   15.56 155
   0  15  -7   -4.53   17.74 155
   0  15  -5    6.42   13.02 155
   1   0  -2    3.26    8.03 155
   1   4 -11    3.27   13.27 155
   1   5 -11   17.16   13.30 155
   1   6 -11   75.71   15.64 155
   1   8  -1  146.63    7.02 155
   1  11  -9   22.15   15.15 155
   1  12  -8   19.62   12.98 155
   2   2  -7  460.01   11.67 155
   2   3  -8   -0.20    8.76 155
   2   3  -4 2456.45   20.96 155
   2   4  -8    3.15    8.73 155
   2   6  -8   77.18    9.31 155
   2   7  -8  104.74    9.50 155
   2   8  -7   18.46    8.91 155
 -12  -8   4   -1.87   10.84 155
 -10 -12   0   15.93    9.31 155
  -8 -13  -4    8.11   10.64 155
  -7  -7   3  178.75    6.54 155
  -6 -12  -5  104.83    9.71 155
  -2  15   0   -2.58    7.56 155
  -2  17  -2   11.08   10.80 155
  -1  11   1   38.38    5.58 155
  -1  13   0  233.06    7.84 155
  -1  16  -3    9.36    9.20 155
   0  10   0  199.51    6.85 155
   0  12  -1    0.12    6.16 155
   0  14  -3    3.41    7.50 155
   0  15  -6   -0.53   10.76 155
   1  10  -2  113.67    6.01 155
   1  12  -4   26.11    6.32 155
   2   5  -8   12.28    6.33 155
   2   7  -4   18.00    5.16 155
   2   8  -5    9.05    5.21 155
 -10   3   7    2.35   15.72 155
  -7   2   6   -0.10   10.76 155
  -6  11   5   28.01   13.53 155
  -3  -8 -10    3.51   18.72 155
 -12  -4   6   -0.58   15.28 156
 -12   0   7    1.69   15.49 156
 -11  -8   4   69.72   13.22 156
 -11  -6   5   -1.91   12.87 156
 -11   1   7    9.18   13.33 156
 -10  -9   3    1.62   10.97 156
  -9  -7   4    5.84    9.89 156
  -9  -2   6    5.19    9.83 156
  -8  -8   3    1.56    8.66 156
  -8  -4   5    1.29    8.67 156
  -7  15   4    9.60   18.01 156
  -6 -12  -7    0.79   15.42 156
  -6 -12  -4  170.38   11.74 156
  -6  14   4    0.43   13.11 156
  -6  16   3   41.60   16.98 156
  -5 -11  -8   -2.72   15.45 156
  -5  -9   0  200.16    8.31 156
  -5  -8   1   -1.16    7.22 156
  -5  -5   3  190.03    8.51 156
  -4 -10  -3   -2.73    8.83 156
  -4  -8   0 1373.43   13.98 156
  -3  11   3    3.24    8.74 156
  -2  -8  -4   21.81    7.50 156
  -2  -7  -2  321.51    8.77 156
  -2   7   3  146.25    9.10 156
  -2  16  -1   16.50   12.93 156
  -1  -6  -3  528.88   11.62 156
  -1   7   2  272.62    9.03 156
  -1  15  -2  141.26   11.46 156
   0  13  -2  147.18    9.45 156
   1   1 -10    2.13   10.92 156
   1   3  -1  517.78   13.23 156
   1   7  -1  507.62    9.85 156
   1   9 -10    3.92   15.16 156
   1  11  -3  166.66    8.91 156
   1  12  -7   41.67   12.90 156
   1  12  -6   -2.44   10.79 156
   1  12  -5    0.10    9.72 156
   2   2  -6  187.39    9.32 156
   2   2  -5 1099.07   15.41 156
   2   3  -7    5.11    7.30 156
   2   4  -4   99.30    6.89 156
   2   5  -4  568.35   10.22 156
   2   6  -4  441.42   10.09 156
   2   7  -7   34.09    8.85 156
   2   8  -6   16.31    8.76 156
 -10  -3   6    7.01    7.62 156
  -9 -13  -2    1.02   10.72 156
  -9 -11   1   30.91    7.83 156
  -9 -10   2   34.85    7.85 156
  -9  -5   5  103.27    7.06 156
  -8 -13  -3   25.63    9.52 156
  -8 -12  -1   22.58    7.83 156
  -7 -12  -2   13.66    7.71 156
  -7  -3   5    3.13    5.15 156
  -6 -10   0   30.32    6.24 156
  -6  -9   1   60.28    5.70 156
  -5 -11  -3    5.41    6.31 156
  -4  -7   1   46.66    5.42 156
  -4  15   2    9.55    9.01 156
  -3  -9  -3   73.02    5.84 156
  -3  15   1    0.56    7.65 156
  -1  14  -1  379.65    8.50 156
  -1  16  -4   14.57   10.63 156
   0  14  -4  126.14    8.21 156
   1   6  -1    7.97    4.23 156
   1  10  -9   -0.58    9.20 156
   1  11  -8   59.54    9.34 156
   2   6  -7   83.79    6.83 156
   2   7  -6   43.17    5.49 156
   2   7  -5   91.64    5.93 156
  -1   3   2 1572.76   32.08 156
 -12 -10   3    9.00   17.70 157
 -11 -11   2   28.86   15.35 157
 -10 -13  -1    4.85   15.51 157
 -10   2   7   23.58   13.06 157
  -9 -12   0    1.86   12.85 157
  -8  -1   6  156.58    9.97 157
  -7 -13  -6   11.24   15.62 157
  -7 -13  -5   73.47   15.43 157
  -7 -10   1  217.67    9.75 157
  -6  -8   2  164.41    8.24 157
  -5 -10  -1  232.40    8.69 157
  -5  -7   2 1059.62   12.61 157
  -5  -3   4    5.47    7.22 157
  -5  16   2    7.85   15.15 157
  -4  -9  -1   95.83    7.73 157
  -4  10   4  384.22   12.22 157
  -4  13   3  385.64   12.88 157
  -3  -4   2  107.56    7.02 157
  -3  16   0    2.84   12.95 157
  -3  17  -1    4.00   15.16 157
  -2  11   2  259.14    9.20 157
  -2  13   1    3.29    8.81 157
  -2  17  -3    1.91   15.26 157
  -1   6   2  278.92    9.67 157
  -1  16  -5    1.81   15.23 157
   0  -2  -1    2.61    7.54 157
   0   2 -12    2.55   15.61 157
   0   9   0    2.53    7.15 157
   0  14  -7   -5.68   15.12 157
   0  14  -5    2.24   11.68 157
   1   4  -1 2639.97   23.12 157
   1   5  -1   54.17    6.92 157
   1   8 -10  101.53   13.64 157
   1   9  -2   80.33    7.68 157
   1  11  -4    3.06    8.66 157
   2   3  -6  134.54    8.49 157
   2   3  -5  422.65    9.97 157
   2   4  -7   17.66    7.41 157
   2   5  -7   33.05    7.52 157
   2   6  -6   39.62    7.51 157
   2   6  -5    4.75    7.16 157
 -11 -12   1    1.24   11.01 157
 -11  -4   6   29.56    9.35 157
 -10  -8   4   -5.25    7.79 157
 -10  -6   5   51.15    8.01 157
  -9  -9   3    1.76    7.64 157
  -7 -11   0   61.40    6.57 157
  -7  -9   2  124.34    6.99 157
  -6 -12  -3    8.62    7.75 157
  -6 -11  -1    3.50    6.12 157
  -3  -7   0  252.19    6.73 157
  -3  13   2   26.07    6.63 157
   0  11  -1    2.88    5.15 157
   0  13  -3   -0.45    6.22 157
   0  14  -6   74.97    9.39 157
   1   7 -10    6.77    9.19 157
   1  10  -3    0.79    5.04 157
   1  11  -7   29.31    7.71 157
   2   4  -5 2352.58   18.40 157
   2   5  -5  116.00    6.40 157
 -10   7   7   -0.52   28.54 155
   0  -5  -6  224.47   14.74 157
   0  -1 -11   -1.84   18.36 157
  -7   1   6  125.53   11.88 157
  -5   1   5  331.16   12.82 157
  -5   8   5  101.61   12.32 157
  -5  12   4   -0.52   13.12 157
  -4 -10  -9    6.82   18.86 157
  -2  -8  -8  403.67   16.67 157
   0  -5  -5   -1.69    8.89 157
 -12  -7   5    7.86   15.39 158
 -12  -1   7   14.49   15.53 158
 -11 -10   3   14.97   15.22 158
 -11   0   7   -0.11   13.14 158
  -8 -13  -2   19.21   12.98 158
  -7 -13  -4    8.63   13.11 158
  -7  -6   4  140.23    8.80 158
  -5 -11  -9   16.93   18.32 158
  -5  17   1    6.59   16.80 158
  -4  -4   3   83.57    6.64 158
  -4  -1   4   13.43    5.98 158
  -4  16   1    2.78   13.06 158
  -4  17   0    6.17   15.28 158
  -3  -8  -1  161.82    8.29 158
  -2  -8  -3   45.89    7.61 158
  -2  -4   1  241.76    8.96 158
  -2   6   3   37.41    6.51 158
  -2  14   0  271.51   11.87 158
  -2  16  -2    9.39   12.93 158
  -2  17  -4   -3.97   16.65 158
  -1  -7  -6   15.54    7.48 158
  -1  -7  -5   67.08    8.05 158
  -1   5   2 2411.17   25.92 158
  -1  10   1   25.87    7.44 158
  -1  12   0    2.10    8.67 158
  -1  15  -3   23.40   10.89 158
   0   3 -12   48.10   15.90 158
   0   4 -12   69.44   18.26 158
   0  12  -2  376.35   10.57 158
   0  13  -8  111.15   15.57 158
   1   2 -10   -1.49   10.91 158
   1   3 -10   49.80   11.18 158
   1   6 -10   95.88   13.28 158
   1   9  -9   10.49   12.79 158
   1  10  -8   32.99   10.94 158
   1  11  -6   10.38    9.88 158
   1  11  -5    2.95    8.67 158
   2   4  -6  682.30   11.98 158
   2   5  -6   75.15    7.92 158
 -12  -9   4    1.87   12.53 158
 -10 -12   1   14.93   10.55 158
 -10 -11   2    9.14    9.22 158
  -9 -13  -1   31.92    9.48 158
  -8 -11   1  112.86    8.17 158
  -8 -10   2   35.88    7.62 158
  -8  -7   4   57.38    6.53 158
  -7 -12  -1   20.95    7.71 158
  -6  -2   5   69.43    5.94 158
  -5 -11  -2  541.54    9.41 158
  -4 -10  -2    1.07    5.12 158
  -4  -6   2  196.53    6.12 158
  -3  -6   1  744.16   10.25 158
  -2  15  -1  209.78    8.79 158
   0  12  -9   -2.95   10.97 158
   1   8  -2  605.16    9.47 158
  -7   8   6   87.62   23.11 156
  -8  10   6    3.90   18.35 158
  -1  -2 -12    1.63   22.16 158
 -10   1   7   21.94   15.89 158
  -7  12   5   36.14   16.16 158
  -3  -9  -9   34.30   16.32 158
  -1   4   2  398.08   14.31 158
   1   0  -9    1.26   10.78 158
 -12  -5   6   -4.38   15.47 159
 -11  -9   4    3.25   14.27 159
 -11  -7   5   11.52   13.16 159
 -10 -13   0    0.77   15.37 159
 -10 -10   3   40.05   12.97 159
 -10  -4   6    6.31   10.83 159
  -9  -3   6   -0.49   10.62 159
  -8 -12   0  242.19   11.70 159
  -8  -5   5  125.00    9.50 159
  -7 -13  -3   21.85   13.00 159
  -7  -8   3    6.98    8.67 159
  -6  -7   3   19.97    7.33 159
  -6  -5   4   55.47    7.61 159
  -6  15   3   10.84   15.06 159
  -5 -12  -6    1.96   12.94 159
  -5 -12  -5    2.24   10.98 159
  -5  14   3    2.74   11.92 159
  -4 -11  -7   99.89   12.59 159
  -4 -11  -6   19.64   11.00 159
  -4 -11  -5    4.71    8.88 159
  -3 -10  -6   68.35    9.43 159
  -3 -10  -5   89.67    9.40 159
  -3  -9  -2  130.74    8.16 159
  -3  -2   3  171.51    8.18 159
  -3  10   3  162.00    8.81 159
  -3  17  -2   27.54   15.35 159
  -2  -2   2 1758.42   21.08 159
  -2  10   2  118.22    8.14 159
  -1  13  -1  149.75    9.48 159
  -1  14  -2   41.87   10.85 159
  -1  15  -7    8.25   17.71 159
  -1  15  -4   -4.76   12.86 159
   0   8   0  303.38    8.36 159
   0  13  -7   10.77   12.75 159
   0  13  -4  187.96   11.42 159
   1   4 -10   -5.64   10.89 159
   1   5 -10   60.76   11.25 159
   1   8  -9   39.49   10.93 159
   1  10  -7    3.94   10.65 159
   1  10  -4   33.39    7.47 159
 -11  -1   7    7.37    9.47 159
  -9  -8   4    4.84    7.57 159
  -9  -6   5  155.31    8.56 159
  -8 -14  -4   12.92   11.16 159
  -8  -9   3   12.52    6.21 159
  -7  -4   5    5.39    5.14 159
  -6 -12  -2  358.97    9.41 159
  -4 -11  -4    3.18    6.31 159
  -3  14   1    2.56    7.45 159
  -2  16  -3    4.59    9.31 159
  -1  15  -6    3.19   10.74 159
  -1  15  -5  113.13    9.55 159
   0  10  -1   -1.57    5.09 159
   0  13  -6    0.40    7.66 159
   0  13  -5    1.73    7.60 159
   1   9  -8   57.55    7.93 159
   1   9  -3    4.03    5.00 159
   1  10  -6    1.48    6.14 159
   1  10  -5  190.60    7.35 159
   1  -2  -7   45.16   11.28 159
  -8  13   5    3.03   19.01 159
  -2   5   3  278.37   12.42 159
  -1  -7  -7    0.72   10.75 159
 -12  -2   7   10.77   15.47 160
 -11  -5   6   14.15   13.08 160
 -10  -7   5    0.84   11.83 160
 -10   0   7    0.40   12.81 160
  -9 -14  -2    9.53   15.67 160
  -9 -12   1  -12.92   12.89 160
  -9 -11   2   74.93   11.15 160
  -8 -13  -1    6.33   12.81 160
  -8  -2   6   46.28    9.22 160
  -7   0   6   45.41    9.17 160
  -6 -13  -6   27.65   15.47 160
  -6 -13  -5    4.73   13.10 160
  -6 -10   1  222.11    9.75 160
  -6  13   4    5.28   12.87 160
  -5 -12  -7   13.20   13.37 160
  -5 -12  -4   -1.57   10.75 160
  -5 -10   0   -3.20    7.31 160
  -5  -9   1    2.18    7.25 160
  -5  -6   3  471.47   10.05 160
  -5   0   5    0.46    7.12 160
  -4  12   3   20.09    9.07 160
  -4  14   2  127.20   11.51 160
  -3 -10  -7   92.32   11.50 160
  -3 -10  -4  276.19   10.47 160
  -3  15   0   18.35   10.86 160
  -3  16  -1    5.98   12.86 160
  -2  -7  -1  274.88    8.35 160
  -2  12   1  144.77    9.62 160
  -1  -7  -4    1.29    7.22 160
  -1  -6  -2  285.83    9.14 160
  -1  -5  -1   52.28    6.81 160
  -1   9   1   20.63    7.30 160
   0   8 -11    2.48   16.69 160
   0  10 -10   76.87   15.82 160
   0  11  -9   -3.33   15.10 160
   0  11  -2  139.04    8.13 160
   0  12  -8   -5.44   13.15 160
   0  12  -3    4.56    8.60 160
   1   7  -9  219.59   11.90 160
   1   7  -2  279.10    7.98 160
 -12  -8   5   23.64   12.63 160
 -11 -12   2   -1.19   12.59 160
 -10  -9   4   86.81    9.56 160
  -9 -13   0   66.40    9.55 160
  -8 -14  -3   11.67   10.99 160
  -7 -13  -2   17.22    7.89 160
  -6 -11   0    0.07    6.22 160
  -4  -9   0    1.11    4.99 160
  -3  12   2   10.49    6.28 160
  -3  17  -3    6.09   10.93 160
  -2  -6   0  921.35   11.88 160
  -2  16  -4    7.33   10.64 160
  -1  11   0  345.68    7.82 160
  -1  14  -8   40.66   12.80 160
  -1  14  -3   25.13    7.62 160
  -9   4   7    0.64   15.41 160
  -9  11   6    5.69   21.91 160
  -9   3   7   16.41   13.52 160
  -7  14   4   30.95   18.88 160
  -6  10   5    4.59   13.18 160
  -4   9   4    0.59    8.94 160
   0  -5  -4  489.15   14.50 160
   0   0 -11   -0.18   15.86 160
   1  -1  -8   34.59   10.11 160
 -12  -6   6   -0.10   15.52 161
 -11 -11   3   55.59   15.73 161
 -11  -2   7   30.45   13.25 161
  -9 -10   3   -0.36   10.82 161
  -9  -4   6   22.80   10.95 161
  -9   2   7   14.00   10.96 161
  -7 -11   1   11.08    8.89 161
  -7 -10   2  218.01    9.78 161
  -6 -13  -7   71.01   18.42 161
  -6 -13  -4    6.58   12.93 161
  -6  -9   2  264.40    9.29 161
  -6  -3   5  302.96    9.55 161
  -6  16   2   14.38   15.54 161
  -5 -12  -8   50.64   15.85 161
  -5 -12  -3    5.76    9.81 161
  -5 -11  -1  286.38   10.19 161
  -5  -8   2   10.89    7.22 161
  -5  -4   4   12.22    7.21 161
  -5  15   2   29.69   13.06 161
  -4 -11  -8   -0.04   13.24 161
  -4 -11  -3   82.17    9.16 161
  -4 -10  -1  415.90    9.66 161
  -4  -8   1    2.17    7.11 161
  -4  15   1   52.41   12.07 161
  -4  16   0   90.67   13.33 161
  -4  17  -1    1.35   15.46 161
  -2  -9  -6  136.03   10.04 161
  -2  -9  -5   48.56    7.68 161
  -2  13   0    3.91    8.72 161
  -2  15  -2   16.84   10.76 161
  -2  16  -5   -1.19   15.32 161
  -1  13  -2  271.73   10.08 161
  -1  14  -7    5.89   15.12 161
   0   7 -11    0.36   15.43 161
   0   7   0    2.00    5.80 161
   0   9 -10    2.80   15.28 161
   0  12  -7   -7.75   11.88 161
   0  12  -4  105.40    9.23 161
   1   1  -9   51.59    9.39 161
   1   6  -9    4.46   10.86 161
   1   6  -2  313.38    8.58 161
   1   8  -8   -7.98   10.75 161
   1   8  -3  272.21    8.86 161
   1   9  -7  451.08   11.04 161
   1   9  -4    5.47    7.25 161
 -11  -8   5    3.44   10.63 161
 -10 -12   2   -3.20   10.66 161
 -10  -5   6    5.37    7.65 161
  -8  -8   4    6.60    6.17 161
  -7 -14  -5   64.46   11.36 161
  -7 -12   0   -0.90    7.65 161
  -7  -7   4  120.15    7.09 161
  -6 -12  -1  284.63    8.12 161
  -3  -5   2 1171.95   12.89 161
  -3  17  -4   -1.37   12.68 161
  -2  -8  -2    0.95    5.05 161
  -2  14  -1  277.76    8.97 161
  -1  12  -1   41.95    6.47 161
  -1  14  -4   -1.79    7.58 161
   0   9  -1   -0.39    5.10 161
   0  12  -6    3.23    7.64 161
   0  12  -5    1.28    6.16 161
   1   9  -6   87.31    6.71 161
   1   9  -5   72.93    5.71 161
  -2  -7 -10   10.21   20.78 160
  -1  -6  -9    6.27   17.40 160
  -2   4   3   90.87   11.26 161
  -5  11   4   29.58   10.96 161
 -12  -3   7    5.80   16.71 162
 -11 -10   4   30.87   15.49 162
 -11  -6   6   38.67   14.41 162
 -10 -13   1    4.51   15.47 162
 -10 -11   3   57.81   13.29 162
 -10  -1   7   22.57   12.97 162
  -9 -14  -1   -6.44   15.59 162
  -9  -7   5   69.66   11.06 162
  -9   1   7   30.25   11.00 162
  -8 -14  -2    2.09   15.24 162
  -8 -12   1   26.28   10.92 162
  -8 -11   2   66.94   11.01 162
  -8  -6   5  308.12   10.50 162
  -8  -3   6   11.79    8.74 162
  -7 -14  -4   29.98   15.57 162
  -7  -1   6  127.84    9.83 162
  -6 -13  -3   87.92   11.28 162
  -6  -6   4  107.49    7.92 162
  -5  13   3    0.28   10.87 162
  -5  16   1    4.05   15.20 162
  -5  17   0   96.27   15.87 162
  -4  -5   3  368.99    8.81 162
  -4  -2   4  114.34    7.17 162
  -3 -10  -8   13.08   12.97 162
  -3 -10  -3  182.57    8.62 162
  -3  -8   0   -0.65    7.11 162
  -3   9   3   67.22    7.95 162
  -3  16  -2    3.27   13.04 162
  -2  -9  -4  145.66    8.58 162
  -2   9   2   25.39    7.41 162
  -2  15  -3   20.05   12.01 162
  -1  -4   0   -1.56    7.05 162
  -1  14  -6   44.06   13.09 162
  -1  14  -5    5.78   12.71 162
   0   1 -11    0.64   12.99 162
   0   5 -11    0.96   13.19 162
   0   6 -11   -5.44   15.31 162
   0  10  -9    1.71   13.01 162
   0  11  -8   16.85   12.90 162
   0  11  -3   -0.24    7.28 162
   1   1  -2 2196.30   29.44 162
   1   2  -9  199.95   10.61 162
   1   3  -9   23.71    9.11 162
   1   4  -9   46.88    9.21 162
   1   5  -9    3.45   10.70 162
   1   7  -8   12.71    8.84 162
   1   8  -7   49.98    9.05 162
  -9  -9   4   17.07    7.80 162
  -8 -13   0   -0.26    9.14 162
  -7 -13  -1   28.74    7.90 162
  -7  -9   3  105.93    6.82 162
  -7  -5   5   80.28    6.70 162
  -6  -8   3  100.11    5.91 162
  -4  -7   2   55.37    5.56 162
  -3  -9  -1  245.75    7.26 162
  -3  13   1    0.16    6.26 162
  -1  13  -8    1.45   10.81 162
   0  10  -2 1014.23   11.14 162
   1   5  -2 2465.90   19.07 162
   1   7  -3   28.87    4.47 162
   1   8  -4   46.44    5.45 162
   0  -5  -7    0.07   12.61 161
  -9   5   7   29.08   19.51 161
  -5   7   5   89.07   12.15 162
   0  -2 -10  155.65   17.21 162
  -2  -9  -7   33.10   11.22 162
  -2  -8  -9    4.71   13.51 162
  -1  -1 -12    5.77   19.15 162
 -11  -3   7   16.79   14.19 163
 -10  -8   5   35.17   13.07 163
  -9 -12   2   -2.81   12.91 163
  -8 -10   3    1.41   10.71 163
  -7 -14  -3   85.46   13.62 163
  -6  14   3    1.20   12.97 163
  -5 -12  -2  113.16    9.46 163
  -5  -7   3   -0.06    7.22 163
  -5  -1   5  325.68   10.50 163
  -4 -11  -2    1.46    8.72 163
  -4  13   2   26.29   10.05 163
  -4  17  -2   11.75   15.50 163
  -3  -7   1  253.74    7.82 163
  -3  -3   3  612.28   11.40 163
  -3  15  -1   -1.77   10.92 163
  -2  -5   1    1.70    5.99 163
  -2  11   1  156.29    8.37 163
  -2  15  -4   20.63   12.71 163
  -1  -7  -3   36.67    6.21 163
  -1  -2   1  493.45   14.32 163
  -1   8   1  153.23    7.22 163
  -1  10   0    1.62    7.18 163
  -1  12  -9   11.41   15.49 163
  -1  13  -3   52.99    9.02 163
   0   2 -11    1.09   13.02 163
   0   3 -11    1.03   13.03 163
   0   4 -11    2.55   12.99 163
   0   6   0  377.07    9.56 163
   0   8 -10    6.69   13.27 163
   0  11  -7    3.07   10.72 163
   0  11  -4 1597.92   14.85 163
   1   6  -8   73.84    9.36 163
   1   8  -6    9.66    8.67 163
   1   8  -5  490.18    9.98 163
 -10 -10   4    4.94    9.28 163
  -9 -13   1   29.92    9.43 163
  -7  15   3    6.78   10.91 163
  -6 -13  -2   18.95    7.77 163
  -3  14   0    0.26    7.51 163
  -3  16  -3  134.81    9.74 163
  -2  14  -2   -0.16    7.65 163
  -2  15  -6   22.71   10.80 163
  -2  15  -5    0.47    9.28 163
  -1  13  -7    6.29    9.18 163
   0   9  -9   -1.61    9.06 163
   0  10  -8   41.41    7.84 163
   0  11  -6    2.94    6.13 163
   1   2  -2 3005.35   28.20 163
   1   4  -2  383.04    9.24 163
   1   7  -7   -1.82    6.15 163
  -9   0   7   -2.82   13.31 163
  -7  11   5   44.75   13.81 163
   1   0  -8    2.03    8.89 163
 -12  -4   7    1.00   17.87 164
 -11  -9   5   30.44   15.39 164
 -10  -6   6   34.60   13.05 164
 -10  -2   7   29.29   12.92 164
  -9 -14   0   -4.96   15.40 164
  -9 -11   3   57.72   13.11 164
  -9  -5   6  184.50   11.87 164
  -8 -14  -1    2.91   14.22 164
  -7  -2   6    0.86    8.82 164
  -6 -12   0  289.78   10.35 164
  -6 -11   1   -1.46    8.89 164
  -6 -10   2  290.80   10.16 164
  -6  -4   5  640.67   11.36 164
  -6  12   4  156.51   11.97 164
  -5 -13  -6    6.62   13.29 164
  -5 -13  -5   34.72   13.30 164
  -5 -11   0  553.20   11.29 164
  -5 -10   1  232.32    8.55 164
  -5  -5   4  235.56    8.86 164
  -5  17  -1    7.76   16.72 164
  -4 -12  -6   -0.32   10.98 164
  -4 -12  -5   39.46   11.05 164
  -4 -12  -4   14.09   10.75 164
  -4 -11  -9    0.32   15.73 164
  -4  11   3   69.44    9.28 164
  -4  16  -1   -0.93   13.03 164
  -4  17  -3   62.15   17.83 164
  -3 -10  -2  176.09    8.40 164
  -3  11   2   10.36    8.13 164
  -3  16  -4   88.03   15.40 164
  -2  -9  -3    3.29    7.19 164
  -2  -3   2   38.08    6.95 164
  -2  12   0    2.14    8.73 164
  -2  13  -1    5.08    8.81 164
  -1  11  -1   40.39    7.51 164
  -1  12  -2  283.47   10.13 164
  -1  13  -6   -0.47   11.77 164
  -1  13  -5    3.77   10.72 164
  -1  13  -4    2.80   10.54 164
   0  -4  -2 5282.44   40.71 164
   0   7 -10  170.49   13.72 164
   0   8  -1    0.30    5.63 164
   0  11  -5   -0.14    8.76 164
   1   3  -2 1782.78   20.18 164
   1   5  -8    2.68    8.72 164
   1   6  -3  528.42    9.92 164
   1   7  -4    1.20    7.17 164
  -8  -9   4   28.48    7.65 164
  -8  -7   5    0.84    6.26 164
  -8  -4   6  211.06    7.99 164
  -7 -14  -2   43.48    9.48 164
  -7 -12   1   21.58    7.71 164
  -7 -11   2   -2.75    7.63 164
  -7  -8   4   28.77    6.31 164
  -6 -14  -5   -0.49   10.90 164
  -5 -13  -4   14.02    7.85 164
  -5  -9   2   33.80    5.47 164
  -5  14   2   46.96    8.04 164
  -4 -10   0  240.23    6.88 164
  -4  14   1   26.14    7.78 164
  -4  15   0    0.94    7.71 164
  -3  16  -5  122.05   11.43 164
  -1  12  -8    7.72    9.33 164
   0   5   0    0.83    4.43 164
   0  10  -3    0.60    5.03 164
   1   7  -6   13.69    5.30 164
   1  -2  -6   90.22   12.40 164
  -8  12   5    2.81   17.70 164
  -4   8   4  281.09   12.19 164
  -3  -9 -10   33.21   19.37 164
  -1  -7  -8    7.38   11.05 164
 -11 -11   4    1.74   17.79 165
 -11  -7   6   62.85   15.58 165
 -11  -4   7   13.44   15.15 165
 -10 -13   2    7.47   15.55 165
 -10 -12   3    5.21   15.31 165
 -10  -3   7    1.43   12.84 165
  -9 -10   4   21.26   12.76 165
  -9  -8   5    2.37   10.77 165
  -9  -1   7   24.24   11.05 165
  -8 -12   2   67.75   11.16 165
  -8  14   4    9.31   15.75 165
  -7 -13   0   17.12   10.85 165
  -7  -6   5    0.42    8.70 165
  -7  13   4    7.77   13.10 165
  -7  16   2   14.69   17.91 165
  -6 -14  -6    4.64   16.90 165
  -6 -14  -4    1.00   13.20 165
  -6  -7   4   35.49    7.48 165
  -6  15   2    2.88   13.19 165
  -5 -13  -7   32.00   15.69 165
  -5 -12  -1   17.70    8.86 165
  -5  -2   5   20.99    7.34 165
  -5  15   1   19.90   12.98 165
  -5  16   0   -0.64   14.13 165
  -4 -12  -7    4.87   13.21 165
  -4  -9   1   93.73    7.71 165
  -4  -3   4   10.11    5.78 165
  -3 -11  -6  191.19   12.10 165
  -3 -11  -5   24.12    9.02 165
  -3 -11  -4  463.92   11.52 165
  -3  15  -2   84.12   11.24 165
  -2  -8  -1   98.50    6.66 165
  -2   8   2   -0.10    7.10 165
  -2  14  -3   -0.23   10.71 165
  -1   0 -12   65.40   16.11 165
  -1   4 -12   19.98   18.04 165
  -1   8 -11    4.22   17.90 165
  -1  10 -10   15.79   15.46 165
  -1  11  -9   20.80   15.24 165
   0  -5  -3    1.49    5.89 165
   0   6 -10   11.20   12.86 165
   0   8  -9   -0.21   10.88 165
   0   9  -2   30.98    7.34 165
   0  10  -7    1.13   10.53 165
   1   1  -8   31.68    8.53 165
   1   3  -8   61.70    9.24 165
   1   4  -8   14.41    8.81 165
   1   6  -7    1.80    8.69 165
   1   7  -5   70.88    7.70 165
 -10  -9   5   26.51    9.32 165
  -8 -13   1    5.00    9.07 165
  -7 -10   3   90.19    6.90 165
  -6 -13  -1   28.14    7.87 165
  -6  -9   3   62.94    6.55 165
  -6  16   1    0.49   10.81 165
  -5 -13  -3   -0.12    7.67 165
  -4 -12  -3   22.16    6.40 165
  -4 -11  -1   24.01    6.39 165
  -4  -6   3   29.92    5.37 165
  -3  -6   2   56.57    4.80 165
  -2  -7   0   -0.29    4.08 165
  -2  14  -7   63.09   11.05 165
  -1   7   1  451.16    9.38 165
  -1  12  -3   28.05    6.30 165
   0   9  -8   62.32    7.99 165
   0  10  -6  249.49    7.66 165
   0  10  -4  250.29    7.03 165
   1   5  -3   44.11    4.80 165
  -8   9   6    8.13   18.10 165
  -6   2   6   64.40    9.94 165
  -6   9   5   28.01   11.18 165
  -2  -9  -8  103.62   14.26 165
  -1  -8  -5  491.54   13.17 165
   1  -1  -7  144.77   11.22 165
 -10  -7   6    4.75   12.88 166
  -9  -6   6  145.73   11.50 166
  -8 -15  -2   28.52   17.07 166
  -8 -14   0    5.88   13.07 166
  -8 -11   3   64.99   11.19 166
  -7 -15  -4    8.76   17.99 166
  -7 -14  -1   26.22   13.07 166
  -7  -3   6  665.04   12.89 166
  -6 -14  -3    3.24   13.02 166
  -5  10   4   37.51    9.18 166
  -5  12   3    3.85    8.91 166
  -5  17  -2    7.02   17.79 166
  -4  -8   2  114.76    7.97 166
  -4  16  -2   34.98   13.18 166
  -3 -11  -7   41.62   11.31 166
  -3  -9   0    4.90    7.27 166
  -3   8   3  763.27   14.10 166
  -3  12   1  128.94    9.47 166
  -3  14  -1    2.68   10.69 166
  -2  10   1   83.61    7.96 166
  -2  14  -6   69.16   13.20 166
  -2  14  -5  122.17   13.20 166
  -2  14  -4   17.93   10.83 166
  -1  -8  -6    6.32    8.81 166
  -1  -8  -4   41.36    7.70 166
  -1  -7  -2  272.95    8.58 166
  -1  -6  -1    6.35    6.04 166
  -1   1 -12    8.42   15.48 166
  -1   2 -12    1.58   15.60 166
  -1   3 -12  114.67   16.32 166
  -1   9   0  954.93   12.71 166
  -1  12  -7   46.26   12.85 166
   0   5 -10  128.12   11.65 166
   0   7  -1    2.19    5.79 166
   0  10  -5    4.78    8.66 166
   1   2  -8    0.10    8.82 166
   1   5  -7   32.34    7.51 166
   1   6  -6  361.06    9.66 166
   1   6  -5    0.16    7.21 166
   1   6  -4  303.31    8.75 166
 -10 -11   4   15.20   10.75 166
  -9 -13   2   -4.76   10.72 166
  -5  -8   3  311.23    7.40 166
  -3 -11  -3    2.38    6.21 166
  -3  -4   3   60.59    5.06 166
  -3  13   0    0.96    6.24 166
  -3  15  -3  122.28    9.68 166
  -2  -9  -2   22.91    5.41 166
  -2  13  -2   68.20    6.60 166
  -1   9 -10    2.98   10.67 166
  -1  11  -2  181.42    6.61 166
  -1  12  -6    2.50    7.52 166
  -1  12  -4   24.86    6.31 166
   0   4   0  282.18    9.39 166
   1  -2  -5  335.00   18.97 165
  -6   3   6    1.63   10.16 166
  -6   1   6  206.02   11.35 166
  -3 -10  -9   37.00   17.38 166
   0  -1 -10   10.26   13.39 166
 -11 -10   5   12.34   17.71 167
 -11  -8   6   -0.33   15.49 167
 -11  -5   7   34.88   15.47 167
 -10  -4   7   14.67   13.04 167
  -9 -14   1    8.46   15.44 167
  -9 -12   3    1.59   13.08 167
  -9  -2   7   16.92   10.84 167
  -8  -8   5    6.45   10.57 167
  -8  -5   6   41.84    9.12 167
  -7 -15  -3   -0.92   15.60 167
  -6  -5   5   -0.79    7.24 167
  -5 -13  -2   37.41   11.06 167
  -5  -6   4  508.90   10.27 167
  -4 -12  -8    1.57   15.59 167
  -4 -12  -2   81.78    9.16 167
  -4  12   2   83.78    9.26 167
  -4  15  -1   51.41   12.07 167
  -4  16  -3   24.18   15.22 167
  -3 -10  -1    0.98    7.28 167
  -3  -8   1  152.21    8.14 167
  -3  10   2  152.97    8.55 167
  -3  15  -6   85.09   15.57 167
  -3  15  -4   29.01   12.90 167
  -2 -10  -6  174.86   10.33 167
  -2 -10  -5   46.68    9.14 167
  -2 -10  -4    2.87    7.38 167
  -2  -6   1 1800.17   16.39 167
  -2  11   0   -1.49    7.23 167
  -2  12  -1  143.58    9.53 167
  -2  13  -8    7.43   15.29 167
  -1   7 -11    7.21   15.52 167
  -1  10  -9   -2.07   12.96 167
  -1  10  -1   24.46    7.32 167
  -1  11  -8   70.06   13.04 167
  -1  12  -5   -3.53    8.81 167
   0  -3  -1    0.63    7.89 167
   0   4 -10    7.27   10.94 167
   0   7  -9    0.51   10.74 167
   0   8  -8    6.69   10.62 167
   0   8  -2   12.11    7.18 167
   0   9  -7   -3.47    8.82 167
   0   9  -3    0.03    7.07 167
   1   4  -7   48.60    7.68 167
   1   4  -3  321.93    9.07 167
   1   5  -4    7.61    5.68 167
  -9  -9   5   19.45    9.23 167
  -8 -15  -1    8.09   11.03 167
  -8 -10   4   -0.08    7.68 167
  -7  -9   4   14.76    6.26 167
  -6 -14  -2    6.13    9.09 167
  -6 -12   1  281.71    7.93 167
  -6 -11   2  134.78    7.06 167
  -6  13   3   66.63    8.28 167
  -5 -11   1  271.48    7.85 167
  -5  16  -1   -2.54   10.64 167
  -4  -4   4  149.90    6.61 167
  -3  15  -5   17.12   10.60 167
  -2  -4   2   79.97    5.55 167
  -2  12  -9   11.31   11.08 167
  -1  -5   0  128.24    6.32 167
   1   5  -6   14.75    5.20 167
  -1  -3 -11    0.21   18.49 167
  -9  10   6   10.03   18.62 167
  -8   2   7   64.49   13.75 167
  -6   0   6    6.58    9.06 167
   0   0 -10  415.55   16.52 167
 -10 -13   3   93.94   18.06 168
 -10 -10   5    6.82   15.10 168
  -9 -11   4    5.94   13.00 168
  -9  -3   7   20.63   10.87 168
  -8   1   7    2.62    9.72 168
  -7 -15  -2   20.48   15.46 168
  -7 -13   1   29.36   10.96 168
  -7 -12   2   15.08   10.77 168
  -7  -7   5    1.82    8.71 168
  -7  -4   6    5.86    8.66 168
  -7  14   3   74.04   13.67 168
  -6 -13   0    1.56   10.73 168
  -6  -8   4   73.28    9.06 168
  -5 -12   0   -2.70    8.80 168
  -5 -10   2  231.74    9.92 168
  -5  -3   5   83.76    7.88 168
  -5  13   2   41.58   11.02 168
  -4  10   3    0.97    8.03 168
  -4  13   1  494.99   11.50 168
  -4  14   0   79.19   11.15 168
  -4  16  -5   18.00   17.86 168
  -4  16  -4   -3.15   15.31 168
  -3  14  -2   50.41   10.86 168
  -2  13  -7    0.55   12.95 168
  -2  13  -3   -3.51    8.87 168
  -1  -8  -3  263.67    9.58 168
  -1  -3   1  536.88   13.48 168
  -1   6 -11   84.06   15.53 168
  -1   8 -10  106.54   13.56 168
  -1  11  -7   23.05   10.84 168
  -1  11  -3  155.32    8.81 168
   0   1 -10    7.55   10.93 168
   0   2 -10  147.97   11.89 168
   0   3 -10   38.02   11.22 168
   0   3   0    0.86    7.81 168
   0   6  -9   -2.57   10.77 168
   0   9  -6    6.21    8.73 168
   0   9  -5   -2.88    7.19 168
   0   9  -4  910.19   11.74 168
   1   0  -7   -0.59    7.20 168
   1   0  -3    0.52    6.60 168
   1   3  -7   24.63    7.50 168
   1   3  -3   15.83    6.59 168
   1   5  -5  266.31    9.07 168
  -9  -7   6   47.49    8.03 168
  -8 -14   1    5.00    9.33 168
  -8 -13   2    7.15    9.25 168
  -7 -14   0    0.09    9.12 168
  -7 -11   3   28.12    7.70 168
  -6  16   0   -0.39   10.85 168
  -5 -14  -5    7.51    9.59 168
  -5  15   0   22.71    9.19 168
  -4 -13  -5   66.53    8.28 168
  -4 -11   0   -0.80    6.30 168
  -4 -10   1  401.16    7.96 168
  -4  -7   3   69.24    5.72 168
  -3 -11  -2   11.23    6.17 168
  -2  13  -6   86.48    9.37 168
  -2  13  -4   -0.52    7.48 168
  -1   6   1    7.70    4.34 168
   0   6  -1   -0.09    4.13 168
  -2  -4 -12   97.91   29.72 167
  -8   0   7   -1.42   11.64 168
  -8   3   7   33.09   13.50 168
  -6  11   4    8.76   13.14 168
  -1  -8  -7   50.27   11.44 168
   0  -6  -5    1.45    8.82 168
 -11  -6   7   -0.76   15.60 169
 -10 -12   4   19.06   15.53 169
 -10  -8   6   35.38   13.27 169
 -10  -5   7   -0.52   13.08 169
  -8 -12   3   30.52   13.05 169
  -8  -6   6   -0.15   10.68 169
  -8  -1   7    0.85    9.83 169
  -7  15   2   24.03   15.33 169
  -7  16   1    4.95   17.88 169
  -6 -15  -5   13.20   18.03 169
  -6 -15  -4   24.45   15.59 169
  -6 -14  -1   11.78   12.00 169
  -6 -10   3  312.78   10.18 169
  -6  -6   5  269.06    9.65 169
  -6  -1   6  203.46    9.33 169
  -6  14   2    2.50   12.81 169
  -6  15   1    6.90   13.05 169
  -5 -14  -6    3.43   15.61 169
  -5 -14  -4    0.02   13.03 169
  -5 -13  -1   71.11   10.95 169
  -5  14   1   23.88   10.97 169
  -5  16  -2   -3.36   15.18 169
  -4 -13  -6   29.27   13.31 169
  -4 -13  -4   -0.68   10.92 169
  -4  15  -2    7.51   12.84 169
  -3 -11  -8   83.45   13.78 169
  -3  -7   2   29.28    5.93 169
  -3   1   4  387.09   14.02 169
  -3  13  -1    3.06    8.81 169
  -3  14  -7   25.82   15.31 169
  -2 -10  -7  193.56   12.48 169
  -2 -10  -3   -2.40    7.27 169
  -2   7   2  300.98    9.37 169
  -2   9   1  892.87   12.86 169
  -2  12  -8    6.18   13.09 169
  -2  13  -5   20.13   10.67 169
  -1   5 -11   15.84   14.29 169
  -1   8   0    2.97    5.64 169
  -1   9  -9   -1.30   12.81 169
  -1  10  -8   33.74   10.91 169
  -1  11  -6    9.51    9.78 169
  -1  11  -5   -2.21    8.76 169
  -1  11  -4    4.35    8.66 169
   0   7  -8   60.24    9.28 169
   0   8  -7    3.59    8.63 169
   0   8  -3    0.04    7.20 169
   1   1  -7  140.93    8.94 169
   1   1  -3 3904.59   34.20 169
   1   2  -7   40.88    7.73 169
   1   2  -3 4667.42   32.80 169
   1   4  -6   92.25    8.05 169
   1   4  -5  109.13    6.90 169
   1   4  -4  110.61    7.00 169
 -11  -9   6    7.47   12.67 169
  -9 -14   2   10.51   11.02 169
  -8 -15   0    0.31   10.97 169
  -5 -14  -3    7.76    8.98 169
  -5  -9   3  578.17    8.80 169
  -5  -7   4    0.14    5.07 169
  -4 -12  -1    3.92    6.27 169
  -4  -9   2  104.20    5.94 169
  -3  -5   3   35.75    4.58 169
  -3  11   1  268.23    7.35 169
  -3  14  -3    1.93    7.63 169
  -2  -9  -1  849.23   11.00 169
  -2  -8   0  366.86    7.68 169
  -2  10 -10    3.79   10.95 169
  -2  11  -9   10.44   10.75 169
  -2  12  -2   46.71    6.44 169
  -1   9  -1   18.30    5.26 169
  -1  10  -2  106.85    5.89 169
   0   7  -2  275.85    7.01 169
  -7   7   6   56.44   18.99 167
   0  -3  -9   -0.15   14.01 168
 -11   1   8    6.04   18.90 169
 -11   2   8   39.73   19.36 169
  -8  13   4    5.13   18.57 169
  -7  10   5   87.51   14.12 169
  -4   7   4  105.24   10.36 169
   0  -6  -4  136.58    9.29 169
   1  -1  -6    4.89    8.83 169
 -11   0   8   -1.31   15.46 170
  -9 -13   3   29.99   15.51 170
  -9 -10   5    3.45   12.95 170
  -9  -4   7   -3.47   10.92 170
  -9  12   5    1.70   15.50 170
  -8 -11   4  389.16   12.53 170
  -8  -9   5   -2.29   10.81 170
  -7 -15  -1   14.42   15.24 170
  -7 -10   4   32.21   10.72 170
  -7  -8   5  123.34    9.39 170
  -7  -5   6   28.39    8.85 170
  -7  12   4   56.89   12.32 170
  -6 -15  -3    8.52   15.17 170
  -6  -2   6   66.56    7.87 170
  -5  -4   5   13.85    7.33 170
  -4 -13  -7   -4.93   15.46 170
  -4 -13  -3  415.45   12.62 170
  -4  -5   4  369.73    9.60 170
  -4  15  -3   34.15   12.97 170
  -3 -12  -6    4.30   10.99 170
  -3 -12  -5    1.12   10.81 170
  -3 -12  -4   -0.67    8.92 170
  -3 -10   0   -1.38    7.20 170
  -3   0   4  973.45   17.92 170
  -3  12   0   -6.52    8.75 170
  -3  14  -6   39.75   13.16 170
  -3  14  -5   24.30   12.75 170
  -3  14  -4  155.91   11.48 170
  -2   0   3   -0.25    6.52 170
  -2   8 -11   23.01   17.90 170
  -1   4 -11    1.64   13.23 170
  -1   7 -10    7.88   12.96 170
   0   2   0  437.25   15.58 170
   0   5  -9   -1.33    9.85 170
   0   8  -6  112.13    8.58 170
   0   8  -4  682.08   10.96 170
   1   3  -6  124.89    8.36 170
   1   3  -4  207.22    8.27 170
  -6 -13   1   29.51    7.75 170
  -5  16  -3    7.94   10.77 170
  -4  14  -1   22.37    7.81 170
  -4  15  -6    2.84   12.48 170
  -3  -9   1  237.69    6.95 170
  -3  13  -8    6.64   10.87 170
  -2  10   0  307.24    7.67 170
  -2  11  -1  136.81    6.17 170
  -2  12  -7  166.53    9.77 170
  -1  -7  -1  463.81    9.00 170
  -1  10  -7    8.85    7.53 170
   0   8  -5   -0.25    5.05 170
  -3   2   4  113.52   13.04 169
   0  -6  -6  552.31   18.42 170
 -11  -1   8    2.09   18.98 170
  -8  -2   7   71.88   13.38 170
  -8  11   5    4.29   15.86 170
  -1  -2 -11   21.26   16.13 170
   1  -1  -4  320.73   15.02 170
 -11  -7   7    5.87   17.74 171
 -11  -2   8   45.86   15.71 171
 -10 -11   5    9.08   15.46 171
 -10  -9   6   14.52   15.19 171
 -10  -6   7   16.38   13.26 171
  -9 -12   4    8.64   15.17 171
  -9  -8   6   -4.85   12.90 171
  -8  -7   6   -2.16   10.80 171
  -7 -14   1   26.72   12.98 171
  -7 -13   2   22.76   11.90 171
  -6 -15  -2   -2.86   13.25 171
  -6 -12   2  404.24   12.19 171
  -6  -9   4  455.12   10.85 171
  -6  16  -1   -0.88   15.33 171
  -5 -14  -2   58.42   11.11 171
  -5 -12   1   13.12    8.90 171
  -5 -11   2  577.65   11.31 171
  -5   9   4    3.65    8.77 171
  -5  11   3    7.64    8.84 171
  -5  15  -1   21.02   13.02 171
  -5  16  -4   11.35   16.63 171
  -4 -13  -2   25.60   10.06 171
  -4  11   2   -2.15    8.77 171
  -4  15  -5    4.57   15.04 171
  -4  15  -4    6.10   13.07 171
  -3 -12  -3   11.71    8.83 171
  -3 -11  -1  294.45    9.00 171
  -3  -1   4  388.20   11.13 171
  -3   7   3    5.21    7.27 171
  -3   9   2  126.86    8.32 171
  -3  13  -2   36.79    8.98 171
  -2 -10  -2  121.54    8.14 171
  -2  -7   1  303.83    8.22 171
  -2  -5   2   34.82    6.19 171
  -2  12  -6  212.14   11.67 171
  -2  12  -3   73.72    9.07 171
  -1  -8  -2  650.67   11.85 171
  -1   3 -11   -0.25   13.05 171
  -1   8  -9   32.89   11.00 171
  -1   9  -8   54.76   11.13 171
  -1  10  -3    2.66    7.18 171
   0  -5  -2 1727.42   21.16 171
   0   4  -9    0.64    8.80 171
   0   5  -1    3.63    6.19 171
   0   6  -8  182.12    9.82 171
   0   7  -7    1.32    8.71 171
   1   0  -6 1404.13   20.02 171
   1   1  -6    2.66    7.24 171
   1   2  -6   89.82    8.17 171
   1   2  -4 2959.47   24.99 171
   1   3  -5  331.39    9.13 171
  -8 -14   2   -3.92   10.77 171
  -7 -12   3   32.88    7.85 171
  -6 -14   0  261.52    9.01 171
  -6 -11   3   18.12    6.35 171
  -6  -7   5   65.38    6.64 171
  -5 -13   0   14.38    7.59 171
  -4  -8   3   41.14    5.49 171
  -4  13   0   -0.72    6.24 171
  -2   9 -10   -2.12   10.79 171
  -2  11  -8   12.68    9.09 171
  -2  12  -5  296.62    8.95 171
  -2  12  -4  246.44    7.65 171
  -1  -6   0   -0.93    4.15 171
  -1  -4   1 2607.03   22.17 171
  -1  10  -6    0.93    6.15 171
   0   7  -3   -0.71    3.99 171
  -5   6   5  179.59   15.40 170
 -11   3   8  179.83   24.39 171
  -2  -9  -9   10.73   16.06 171
   1  -1  -5    7.92    7.21 171
 -11  -3   8  187.47   16.68 172
  -9  -5   7   19.40   12.27 172
  -8 -15   1   20.80   15.47 172
  -8 -13   3   35.04   13.10 172
  -8  -3   7   34.30   10.90 172
  -8  14   3   11.54   15.44 172
  -8  15   2   31.70   16.89 172
  -7 -15   0    6.92   15.08 172
  -7  13   3   16.94   12.96 172
  -7  16   0    4.02   16.62 172
  -6  -3   6    1.10    7.25 172
  -6  12   3   16.34   10.80 172
  -6  15   0    7.18   12.89 172
  -5  -8   4   28.15    7.51 172
  -5  -5   5  123.43    8.17 172
  -5  14   0    1.13   10.89 172
  -4 -12   0   28.28    8.88 172
  -4 -11   1   21.84    8.80 172
  -4   9   3   51.20    7.76 172
  -4  12   1    8.58    8.69 172
  -3 -12  -7   14.66   13.11 172
  -3  -8   2  329.66    9.20 172
  -3  13  -7   19.67   13.16 172
  -2 -11  -5   26.02    9.11 172
  -2 -11  -4   14.39    8.79 172
  -2   7 -11   -0.49   15.65 172
  -2  10  -9   10.66   13.02 172
  -1  -9  -5   70.64    8.06 172
  -1  -9  -4    7.38    7.32 172
  -1   2 -11   23.38   13.07 172
  -1   5   1   52.60    7.01 172
  -1   6 -10   89.63   13.28 172
  -1   7   0  514.83   10.27 172
  -1  10  -5  207.20    9.64 172
  -1  10  -4   41.20    7.42 172
   0  -6  -3   -0.19    5.77 172
   0   3  -9   -2.82    8.82 172
   0   7  -6  250.16    8.80 172
   1   1  -4  326.50   10.77 172
   1   2  -5  333.08    9.69 172
  -9 -11   5   28.35   10.82 172
  -8 -10   5  328.48    9.47 172
  -7  -6   6   31.02    6.45 172
  -6  16  -2   16.93   10.96 172
  -5 -14  -1   24.32    7.81 172
  -5 -10   3    0.72    6.20 172
  -5  12   2   98.27    7.11 172
  -4 -10   2   -0.51    5.09 172
  -4  -6   4   64.45    5.74 172
  -4  14  -7    4.36   10.85 172
  -4  14  -2  127.26    8.29 172
  -3 -12  -2   10.13    6.27 172
  -3  -6   3  210.06    6.29 172
  -3  13  -6    9.84    9.00 172
  -3  13  -3   11.05    7.47 172
  -2  11  -2  230.01    6.84 172
  -1   9  -2   74.20    5.72 172
   0   5  -8  136.54    7.26 172
   0   6  -2  148.30    5.85 172
   0   7  -4  523.01    9.03 172
  -6   8   5    5.01   10.67 172
  -2 -10  -8    5.71   13.59 172
  -2  -3 -12   23.55   22.14 172
  -1  -1 -11   10.53   15.93 172
   0  -2  -9    0.47   10.80 172
   1   0  -4   17.58    7.67 172
 -10  -7   7    3.39   15.13 173
 -10   0   8    2.89   13.15 173
  -9 -14   3   -8.18   18.04 173
  -9  -9   6    3.41   13.02 173
  -9  -6   7   30.94   12.99 173
  -8 -12   4   10.78   12.98 173
  -8  -4   7   24.01   10.88 173
  -7 -11   4   87.14   11.02 173
  -7  -9   5  169.93   11.34 173
  -7  14   2   37.13   13.32 173
  -7  15   1   13.90   15.15 173
  -6 -15  -1    2.20   13.18 173
  -6  -4   6   11.08    8.86 173
  -6  13   2   20.63   10.98 173
  -6  14   1   18.11   11.92 173
  -5 -15  -5    6.80   15.65 173
  -5 -15  -4    3.92   15.29 173
  -5  13   1   69.86   11.03 173
  -5  15  -2   27.21   13.03 173
  -4 -14  -5   19.10   13.25 173
  -4 -14  -4    5.95   12.83 173
  -4 -13  -8    7.74   18.19 173
  -4 -13  -1  502.47   11.23 173
  -4   0   5    0.40    7.14 173
  -3  -2   4  110.87    7.37 173
  -3  10   1    3.59    7.26 173
  -3  12  -8   -3.45   15.02 173
  -3  12  -1  130.29    9.41 173
  -3  13  -5   64.49   11.15 173
  -3  13  -4   49.77   10.94 173
  -2 -11  -6   47.44   11.07 173
  -2 -11  -3    3.37    8.81 173
  -2  -9   0    3.54    7.12 173
  -2   3 -12   28.43   17.96 173
  -2   6   2    1.31    5.80 173
  -2   8   1  102.51    6.82 173
  -2  11  -7    4.99   10.82 173
  -1  -9  -6   88.24    9.76 173
  -1  -9  -3    3.38    7.22 173
  -1   0 -11    1.16   12.95 173
  -1   1 -11   11.79   12.94 173
  -1   5 -10   58.70   11.25 173
  -1   7  -9  216.65   11.78 173
  -1   8  -8   -1.56   10.63 173
  -1   8  -1  144.60    7.04 173
  -1   9  -7  450.21   10.95 173
   0  -4  -1    0.80    6.99 173
   0   2  -9    0.37    8.80 173
   0   6  -7   -0.44    8.71 173
   0   7  -5    2.53    7.11 173
   1   0  -5    1.91    5.70 173
   1   1  -5    7.45    5.88 173
 -10 -10   6   13.96   11.05 173
  -9 -13   4   74.68   11.20 173
  -8  -8   6   -2.02    7.70 173
  -7 -16  -1   10.18   12.63 173
  -6 -10   4   22.22    6.43 173
  -6  16  -3   41.06   12.64 173
  -5 -15  -3   -2.65    9.37 173
  -4  14  -6    2.43   10.67 173
  -4  14  -3  154.87    8.46 173
  -3 -11   0   -0.66    5.20 173
  -3  11   0    2.18    5.16 173
  -2 -10  -1   89.13    5.91 173
  -2  -2   3  569.95   11.84 173
  -2   8 -10   44.81    9.52 173
  -6   4   6   15.72   17.90 171
  -8   4   7   25.34   18.99 172
 -10  -1   8    1.84   16.14 173
 -10   1   8    2.10   16.15 173
  -9  13   4   76.04   19.58 173
  -4  -1   5   14.73    8.87 173
  -4   1   5   11.77    9.02 173
  -3 -11  -9    3.39   19.12 173
  -3 -10 -10   48.98   22.52 173
   0  -1  -9   -0.46   10.84 173
 -11  -4   8   11.22   17.88 174
 -10  -2   8    1.55   13.19 174
  -7 -14   2   43.09   13.08 174
  -7  16  -1    8.81   17.66 174
  -6 -16  -3   44.01   18.09 174
  -6 -14   1   11.22   11.99 174
  -6 -13   2   15.45   10.98 174
  -6  -8   5    4.55    8.71 174
  -6  10   4   24.17    9.13 174
  -5 -13   1   60.59   11.05 174
  -5  -6   5  198.63    8.59 174
  -5  15  -5    7.99   15.29 174
  -5  15  -4   -1.32   15.09 174
  -5  15  -3    4.17   13.00 174
  -4 -14  -6    0.10   15.33 174
  -4 -14  -3  172.22   11.76 174
  -4  -2   5  879.71   14.06 174
  -4  13  -8   11.51   17.66 174
  -4  13  -1  502.34   11.25 174
  -4  14  -5   21.20   13.04 174
  -4  14  -4    6.24   12.65 174
  -3 -13  -5   63.99   11.32 174
  -3 -13  -4   48.41   11.05 174
  -3 -10   1   -0.17    7.24 174
  -3  -3   4    0.72    5.74 174
  -3  10 -10   41.90   18.02 174
  -3  11  -9   -2.36   15.43 174
  -2  -8   1  108.70    6.58 174
  -2  -6   2    3.45    5.78 174
  -2   2 -12   41.81   15.83 174
  -2   6 -11   39.91   15.46 174
  -2   9  -9    9.27   12.91 174
  -2   9   0   -0.25    7.17 174
  -2  10  -8    3.42   10.92 174
  -2  10  -1   95.38    7.78 174
  -2  11  -6   45.83   10.84 174
  -2  11  -3    1.61    8.70 174
  -1  -8  -1  134.06    7.05 174
  -1   9  -6   98.63    9.15 174
  -1   9  -3    2.89    7.19 174
   0   0  -9    0.13    8.71 174
   0   1  -9    1.03    8.75 174
   0   4  -8    8.75    8.74 174
   0   4  -1   -0.98    6.95 174
  -8 -15   2   41.57   11.13 174
  -7 -15   1   13.96   10.66 174
  -7 -13   3   22.81    9.06 174
  -7  -7   6   58.23    6.59 174
  -6 -12   3   15.12    7.60 174
  -6  15  -1    6.85    9.30 174
  -5 -15  -2   30.82    9.30 174
  -5 -12   2  108.05    6.87 174
  -5  14  -1   23.15    7.76 174
  -4  -9   3   61.79    5.63 174
  -3 -12  -1  114.95    6.99 174
  -3  12  -7    9.33    9.17 174
  -3  12  -2   10.41    6.19 174
  -2  11  -5   23.39    6.30 174
  -2  11  -4   14.83    6.13 174
  -1   9  -5   65.92    5.59 174
  -1   9  -4    3.62    5.09 174
   0   6  -6  545.41    9.00 174
   0   6  -3    1.68    4.02 174
 -11   4   8    7.57   25.32 174
 -10   2   8   -1.22   16.32 174
 -10  10   6   10.86   19.25 174
  -3 -12  -8   -2.96   18.76 174
  -2  -2 -12   41.94   19.64 174
 -10  -8   7    8.33   15.51 175
 -10  -3   8   -1.28   15.19 175
  -9 -12   5    4.56   15.30 175
  -9 -10   6   -0.27   15.26 175
  -9  -7   7   75.75   13.21 175
  -9  14   3    0.18   18.08 175
  -8 -14   3   10.67   15.39 175
  -8 -11   5    7.97   12.88 175
  -8  -5   7   91.25   11.26 175
  -8  12   4    3.99   13.04 175
  -7 -16   0   -0.80   16.68 175
  -7 -10   5  102.52   11.29 175
  -7  -1   7   70.06    9.45 175
  -7   0   7   -2.75    8.83 175
  -7  11   4   66.69   11.35 175
  -6 -16  -2   15.11   15.61 175
  -6 -15   0    2.26   13.02 175
  -6  -5   6    7.36    8.70 175
  -5 -14   0   -1.02   10.82 175
  -5  -9   4    2.09    8.80 175
  -5  10   3    1.32    8.74 175
  -4 -14  -7    3.95   16.92 175
  -4 -14  -2  147.61   11.51 175
  -4 -12   1   13.21    8.66 175
  -4  -7   4  114.82    7.92 175
  -4  10   2   -0.16    7.23 175
  -4  12   0   26.75    8.85 175
  -3 -13  -6    8.66   12.96 175
  -3 -13  -3   13.98   10.75 175
  -3  -9   2  139.41    8.06 175
  -3  -7   3    5.26    7.17 175
  -2 -11  -7    8.19   11.03 175
  -2 -11  -2  257.04    8.93 175
  -2  -3   3 1969.52   19.48 175
  -2   1 -12    1.10   15.57 175
  -1  -9  -2   76.24    7.83 175
  -1  -7   0  534.28   10.14 175
  -1  -5   1   56.05    6.85 175
  -1   4 -10    0.05   10.83 175
  -1   6  -9    8.58   10.72 175
  -1   8  -7   51.31    9.00 175
   0   5  -7   -0.74    7.17 175
   0   5  -2 1772.14   16.96 175
   0   6  -5    0.29    7.17 175
  -8  -9   6    6.90    8.96 175
  -7 -12   4   56.62    8.04 175
  -7  15   0   -0.93   10.72 175
  -7  16  -2   15.28   12.62 175
  -5 -11   3    7.79    6.28 175
  -4 -13   0    1.07    6.26 175
  -4 -11   2   -3.48    6.20 175
  -4  -3   5  224.33    7.60 175
  -4  13  -7    3.77   10.59 175
  -3  12  -6    5.51    7.57 175
  -2   5 -11   47.99   10.78 175
  -2   7 -10    7.10    9.18 175
  -2  10  -7  186.68    8.59 175
  -1   7  -8    2.91    6.31 175
  -1   8  -2  618.85    9.48 175
   0  -6  -2  140.11    6.66 175
   0   6  -4  138.17    5.55 175
  -2  -8 -10   42.20   23.67 174
  -8   8   6    1.60   15.21 175
  -1  -8  -8   -0.05   15.28 175
  -9   9   6    1.65   15.99 175
  -7   9   5  142.94   14.53 175
  -2  -1 -12    1.82   19.01 175
  -2   0 -12    3.89   19.13 175
   0  -7  -5    0.15    8.87 175
   0  -7  -4  602.09   14.63 175
 -10  -4   8   12.24   15.22 176
  -9  11   5   31.67   15.33 176
  -8 -13   4   -8.68   15.19 176
  -8  -6   7  276.03   12.35 176
[truncated: 8,560 more chars]
