# Supplementary material for: catena-Poly[[bis­(di­aqua­lithium)]-μ4-3,3′,5,5′-tetra­nitro-4,4′-bi­pyrazole-1,1′-diido]: a new moisture-insensitive alkali-metal energetic salt with a well-defined network structure
Source: Acta Crystallogr E Crystallogr Commun. 2023 Jun 20;79(Pt 7):657–63. doi: 10.1107/S2056989023005339 (PMC10439436; doi:10.1107/S2056989023005339)
Supplement: Supplementary file 2 [file e-79-00657-Isup2.hkl]

data_I                                                                          
_shelx_title ' ip1956 in Pccn'                                                  
_shelx_refln_list_code          4                                               
_shelx_F_calc_maximum      154.06                                               
_exptl_crystal_F_000       808.00                                               
_reflns_d_resolution_high  0.7578                                               
                                                                                
loop_                                                                           
 _space_group_symop_operation_xyz                                               
 'x, y, z'                                                                      
 '-x+1/2, -y+1/2, z'                                                            
 'x+1/2, -y, -z+1/2'                                                            
 '-x, y+1/2, -z+1/2'                                                            
 '-x, -y, -z'                                                                   
 'x-1/2, y-1/2, -z'                                                             
 '-x-1/2, y, z-1/2'                                                             
 'x, -y-1/2, z-1/2'                                                             
                                                                                
_cell_length_a    11.5094                                                       
_cell_length_b    13.9839                                                       
_cell_length_c     9.4247                                                       
_cell_angle_alpha  90.000                                                       
_cell_angle_beta   90.000                                                       
_cell_angle_gamma  90.000                                                       
                                                                                
_shelx_F_squared_multiplier     1.000                                           
                                                                                
loop_                                                                           
 _refln_index_h                                                                 
 _refln_index_k                                                                 
 _refln_index_l                                                                 
 _refln_F_squared_calc                                                          
 _refln_F_squared_meas                                                          
 _refln_F_squared_sigma                                                         
 _refln_observed_status                                                         
   2   0   0          7.88         16.52        13.67 o                         
   4   0   0      12567.91      13181.88        37.49 o                         
   6   0   0       2485.14       2683.62        61.81 o                         
   8   0   0       2826.30       2792.08       171.04 o                         
  10   0   0        192.66        168.26        17.39 o                         
  12   0   0          0.87          7.68        14.23 o                         
  14   0   0         37.19         39.55        24.93 o                         
   3   1   0       5859.75       5988.34       236.03 o                         
   5   1   0       4477.04       4807.11       145.13 o                         
   7   1   0          3.04          3.97         7.59 o                         
   9   1   0         43.12         38.42         8.71 o                         
  11   1   0         36.13         19.97         9.65 o                         
  13   1   0        101.63         75.74        13.66 o                         
  15   1   0        133.88        140.72        19.76 o                         
   0   2   0       1076.73       1138.96        29.80 o                         
   2   2   0       9334.11      10200.98       127.98 o                         
   4   2   0       8329.70       8453.96       271.83 o                         
   6   2   0       7488.11       7894.35       186.47 o                         
   8   2   0       1481.97       1505.27        34.35 o                         
  10   2   0        771.45        730.86        12.54 o                         
  12   2   0         20.77         22.33        12.80 o                         
  14   2   0        127.80        160.49        16.75 o                         
   1   3   0       2618.45       2562.98        31.26 o                         
   3   3   0       2391.34       2743.34        89.37 o                         
   5   3   0        937.91       1066.73        18.17 o                         
   7   3   0         63.00         59.05         8.68 o                         
   9   3   0        584.79        599.71        13.83 o                         
  11   3   0       2772.83       2761.04        56.41 o                         
  13   3   0         13.96          9.68        13.95 o                         
   0   4   0        775.90        754.11        25.09 o                         
   2   4   0        453.20        388.86        11.25 o                         
   6   4   0       2241.60       2287.13        53.35 o                         
   8   4   0        144.08        127.61         9.09 o                         
  10   4   0          4.07         -3.28        10.41 o                         
  12   4   0          0.86         -2.52        12.88 o                         
  14   4   0         26.44         27.41        15.49 o                         
   1   5   0        302.46        350.42        12.06 o                         
   3   5   0      15775.39      16248.07       630.71 o                         
   5   5   0       3197.14       3493.32        64.84 o                         
   7   5   0       4066.91       4167.68       131.64 o                         
   9   5   0        847.63        839.44        12.04 o                         
  11   5   0        662.77        649.02        16.94 o                         
  13   5   0          1.88         12.12        17.20 o                         
   0   6   0       1077.39       1007.70        25.55 o                         
   2   6   0       2466.45       2589.47       108.60 o                         
   4   6   0          5.15          0.22         6.77 o                         
   6   6   0          1.20          3.34         7.84 o                         
   8   6   0        674.96        640.46        10.92 o                         
  10   6   0        967.34        964.26        14.12 o                         
  12   6   0        138.18        145.60        12.22 o                         
  14   6   0         17.70          0.79        17.04 o                         
   1   7   0       1322.93       1396.93        15.64 o                         
   3   7   0        711.57        707.20        18.07 o                         
   5   7   0         48.65         66.61         8.85 o                         
   7   7   0       1047.44       1074.23        12.76 o                         
   9   7   0        488.32        520.02        12.98 o                         
  11   7   0        125.29        121.37        13.08 o                         
  13   7   0          0.02          5.99        20.10 o                         
   0   8   0        781.60        810.76        22.34 o                         
   2   8   0       1044.47       1039.63        39.19 o                         
   4   8   0       3428.49       3796.37        60.74 o                         
   6   8   0        659.72        672.35        11.46 o                         
   8   8   0       2065.51       1973.56        44.74 o                         
  10   8   0         99.58        104.26        11.96 o                         
  12   8   0        268.14        291.60        14.83 o                         
   1   9   0       2354.16       2561.92        23.89 o                         
   3   9   0         24.79         22.30         9.67 o                         
   5   9   0        483.37        488.21        21.32 o                         
   7   9   0         44.76         42.06         9.02 o                         
   9   9   0        526.06        559.67        10.65 o                         
  11   9   0          0.36         -3.40        13.90 o                         
  13   9   0          0.95          6.16        22.25 o                         
   0  10   0        656.66        533.18        18.31 o                         
   2  10   0        848.45        869.77        26.07 o                         
   4  10   0        723.65        641.50        14.63 o                         
   6  10   0         75.53         81.31        11.82 o                         
   8  10   0         92.95        101.58        13.79 o                         
  10  10   0          1.63          2.90        11.84 o                         
  12  10   0         23.24         26.81        16.71 o                         
   1  11   0        936.09        972.11        56.58 o                         
   3  11   0          7.15          3.45         6.88 o                         
   5  11   0       1433.48       1380.91        44.92 o                         
   7  11   0        182.15        160.62        11.18 o                         
   9  11   0        386.52        396.48        14.07 o                         
  11  11   0         68.38         76.08        20.26 o                         
   0  12   0         94.67        112.14        23.68 o                         
   2  12   0          7.40          3.55        11.71 o                         
   4  12   0         98.66         70.75        10.65 o                         
   6  12   0        785.26        777.76        20.72 o                         
   8  12   0        580.32        623.87        18.18 o                         
  10  12   0         41.68         50.66        17.89 o                         
   1  13   0        692.64        658.62        20.86 o                         
   3  13   0          6.41          5.45        11.80 o                         
   5  13   0         16.99         40.08        12.79 o                         
   7  13   0         29.90         28.24        14.59 o                         
   9  13   0        169.14        181.03        16.21 o                         
   0  14   0        181.43        156.02        24.72 o                         
   2  14   0        770.12        767.80        18.21 o                         
   4  14   0        199.35        229.58        17.17 o                         
   6  14   0        690.36        708.91        14.91 o                         
   8  14   0          0.00          5.02        20.69 o                         
   1  15   0         69.30         55.38        16.89 o                         
   3  15   0         19.36         38.91        16.83 o                         
   5  15   0         65.17         68.45        15.51 o                         
   7  15   0          0.60          7.85        16.46 o                         
   0  16   0        478.79        462.85        25.45 o                         
   2  16   0          5.01         14.35        17.22 o                         
   4  16   0        212.91        222.94        18.06 o                         
   6  16   0         11.87         10.03        18.31 o                         
   1  17   0         19.31         22.13        17.91 o                         
   3  17   0          9.47          9.65        20.12 o                         
   5  17   0        235.19        259.55        21.64 o                         
   0  18   0        285.25        311.95        30.15 o                         
   2  18   0          1.44         18.49        25.72 o                         
   1   1   1        143.97        179.37         8.85 o                         
   2   1   1          0.10          2.03         6.53 o                         
   3   1   1        143.63        112.39         6.08 o                         
   4   1   1       2799.15       2786.65        28.65 o                         
   5   1   1          5.68         12.40         4.51 o                         
   6   1   1       2026.23       2079.61        26.18 o                         
   7   1   1         74.24         65.04         6.24 o                         
   8   1   1         89.33         78.77         5.55 o                         
   9   1   1       1060.70       1055.37        18.12 o                         
  10   1   1        844.55        854.71         9.56 o                         
  11   1   1       1813.11       1799.12        36.93 o                         
  12   1   1         47.79         49.61         8.68 o                         
  13   1   1         52.33         53.84        10.90 o                         
  14   1   1         60.46         59.11         9.90 o                         
  15   1   1        147.72        163.03        13.45 o                         
   1   2   1       1195.83       1210.71        22.59 o                         
   2   2   1        187.76        176.91         7.82 o                         
   3   2   1        675.91        724.33         9.55 o                         
   4   2   1        682.80        608.79        11.76 o                         
   5   2   1        916.59        932.90        15.21 o                         
   6   2   1          0.16          3.62         4.82 o                         
   7   2   1        289.76        277.56         6.36 o                         
   8   2   1         12.89          2.14         5.73 o                         
   9   2   1         29.52         32.77         5.45 o                         
  10   2   1       1488.59       1421.04        27.39 o                         
  11   2   1          5.71          2.01         6.55 o                         
  12   2   1        596.25        630.15         9.80 o                         
  13   2   1          8.07          8.66        10.77 o                         
  14   2   1         30.06         31.58        11.62 o                         
  15   2   1         16.62         33.11        21.26 o                         
   1   3   1       1324.62       1391.83        15.37 o                         
   2   3   1        256.92        271.06         7.33 o                         
   3   3   1       6924.44       7310.65        77.10 o                         
   4   3   1         38.64         33.72         5.22 o                         
   5   3   1       5976.96       6345.19        69.75 o                         
   6   3   1        527.73        545.27         6.60 o                         
   7   3   1        840.27        897.08        15.60 o                         
   8   3   1        413.09        423.52         9.44 o                         
   9   3   1         10.44          7.62         5.37 o                         
  10   3   1        366.79        370.12         8.48 o                         
  11   3   1          0.02          5.28         6.50 o                         
  12   3   1         21.53         26.70         9.11 o                         
  13   3   1         81.30         75.22         9.95 o                         
  14   3   1         40.20         42.61        11.28 o                         
   1   4   1       7102.14       7055.68        96.65 o                         
   2   4   1        597.80        620.24        11.16 o                         
   3   4   1        801.97        817.99        15.85 o                         
   4   4   1        115.93        109.83         5.46 o                         
   5   4   1        166.30        144.78         5.11 o                         
   6   4   1          1.50          5.81         5.10 o                         
   7   4   1         53.13         50.62         5.41 o                         
   8   4   1        211.83        212.26         6.33 o                         
   9   4   1         40.17         41.66         5.32 o                         
  10   4   1        125.50        113.52         6.99 o                         
  11   4   1         34.62         31.45         6.93 o                         
  12   4   1        106.86         98.05         8.83 o                         
  13   4   1         19.61         29.63        12.14 o                         
  14   4   1        156.64        197.68        12.07 o                         
   1   5   1        141.10        142.30         7.50 o                         
   2   5   1          8.95          3.58         5.67 o                         
   3   5   1        399.56        456.28        10.31 o                         
   4   5   1       2871.10       3008.69        47.70 o                         
   5   5   1        140.95        151.66         5.67 o                         
   6   5   1        142.47        152.85         6.04 o                         
   7   5   1        337.90        345.01         6.77 o                         
   8   5   1         22.74         21.28         6.11 o                         
   9   5   1        144.41        152.15         7.44 o                         
  10   5   1          9.03          4.68         7.04 o                         
  11   5   1        876.60        793.14        11.96 o                         
  12   5   1         23.23         18.47         8.41 o                         
  13   5   1         12.22         19.47        11.00 o                         
  14   5   1          0.54         -4.60        11.85 o                         
   1   6   1         17.09         18.85         5.40 o                         
   2   6   1       4337.17       4841.82       112.29 o                         
   3   6   1       2003.64       2094.82        26.05 o                         
   4   6   1        111.45        118.30         5.57 o                         
   5   6   1        204.55        178.79         6.09 o                         
   6   6   1        938.87        992.16        21.76 o                         
   7   6   1         54.51         53.36         6.22 o                         
   8   6   1        951.67        901.16        17.03 o                         
   9   6   1        336.88        321.74         7.78 o                         
  10   6   1         44.35         38.00         7.14 o                         
  11   6   1          9.23          5.92         7.64 o                         
  12   6   1        138.89        131.50         8.80 o                         
  13   6   1         10.86          8.47        11.07 o                         
  14   6   1          0.04          4.21        12.11 o                         
   1   7   1       1234.44       1255.46        22.36 o                         
   2   7   1        850.91        802.11        15.99 o                         
   3   7   1        587.99        656.41        14.67 o                         
   4   7   1        128.47        126.83         6.82 o                         
   5   7   1       2351.09       2384.48        48.10 o                         
   6   7   1          0.10         -0.62         5.54 o                         
   7   7   1          0.47          0.85         6.09 o                         
   8   7   1        181.41        183.89         6.67 o                         
   9   7   1        306.22        287.00         7.71 o                         
  10   7   1         81.28         85.62         8.04 o                         
  11   7   1          2.46          9.02         7.66 o                         
  12   7   1         38.06         42.42        10.89 o                         
  13   7   1         17.32         20.59        11.66 o                         
   1   8   1        394.26        385.91         8.48 o                         
   2   8   1        243.82        281.70         6.76 o                         
   3   8   1        415.39        399.69         8.61 o                         
   4   8   1          1.83          0.41         6.76 o                         
   5   8   1          2.84          3.58         6.81 o                         
   6   8   1       1107.82       1055.70        11.96 o                         
   7   8   1        786.07        766.67         8.20 o                         
   8   8   1       1088.74       1076.35        16.45 o                         
   9   8   1        158.08        144.22         7.44 o                         
  10   8   1          5.41          3.80         8.99 o                         
  11   8   1         95.41         94.89         8.54 o                         
  12   8   1         18.95         20.69        10.98 o                         
  13   8   1         36.20         50.41        12.38 o                         
   1   9   1         68.16         51.49         8.09 o                         
   2   9   1       2405.88       2425.20        35.08 o                         
   3   9   1        706.06        658.64        13.90 o                         
   4   9   1        225.94        236.47         7.54 o                         
   5   9   1          2.37          4.48         6.44 o                         
   6   9   1        165.79        168.05         7.45 o                         
   7   9   1        808.61        771.21        15.88 o                         
   8   9   1        135.22        140.55         7.41 o                         
   9   9   1         34.05         26.51         8.97 o                         
  10   9   1        114.10        112.46         8.91 o                         
  11   9   1        202.01        190.79         9.78 o                         
  12   9   1         44.65         45.42        11.56 o                         
  13   9   1         42.48         43.72        13.28 o                         
   1  10   1         75.09         68.40         8.90 o                         
   2  10   1        243.91        242.20         7.18 o                         
   3  10   1         14.62          7.19         6.80 o                         
   4  10   1       1155.55       1109.31        13.90 o                         
   5  10   1        606.88        618.24         9.45 o                         
   6  10   1        597.74        568.08        15.36 o                         
   7  10   1        564.54        540.66        13.84 o                         
   8  10   1          0.30          4.09         7.84 o                         
   9  10   1          2.96          3.78         8.65 o                         
  10  10   1          0.89          0.83         8.05 o                         
  11  10   1         22.31         24.15        10.08 o                         
  12  10   1         22.75         31.53        13.00 o                         
   1  11   1        105.66        104.98         7.79 o                         
   2  11   1        395.23        390.91         7.55 o                         
   3  11   1        783.73        766.58        14.19 o                         
   4  11   1         66.18         60.68         7.23 o                         
   5  11   1        761.90        744.33        13.76 o                         
   6  11   1          0.52          2.02         7.78 o                         
   7  11   1         32.12         31.83         8.40 o                         
   8  11   1        307.57        293.86         9.76 o                         
   9  11   1         89.47         86.97         9.85 o                         
  10  11   1         37.75         47.19        12.28 o                         
  11  11   1          8.03         15.15        12.16 o                         
  12  11   1         34.52         40.20        14.43 o                         
   1  12   1        126.98        122.68         9.22 o                         
   2  12   1        425.34        388.09         9.33 o                         
   3  12   1        329.56        325.28         8.57 o                         
   4  12   1         24.11         17.42         8.30 o                         
   5  12   1         35.03         40.66         8.44 o                         
   6  12   1        773.26        773.79         9.84 o                         
   7  12   1         65.18         56.03        10.30 o                         
   8  12   1         57.78         65.11         9.78 o                         
   9  12   1          1.44         -8.00        11.49 o                         
  10  12   1         34.30         41.65        14.53 o                         
  11  12   1          5.65          3.95        14.69 o                         
   1  13   1        421.92        386.66         9.26 o                         
   2  13   1         11.81         13.40         8.87 o                         
   3  13   1          0.33          2.31         7.45 o                         
   4  13   1       1363.02       1340.55        11.39 o                         
   5  13   1        166.81        176.61         9.89 o                         
   6  13   1         75.19         75.78         9.28 o                         
   7  13   1        102.04         83.54         9.88 o                         
   8  13   1         11.45         14.04        11.46 o                         
   9  13   1         80.32         86.29        12.69 o                         
  10  13   1         14.15         12.69        15.65 o                         
   1  14   1       1060.91       1064.99        22.37 o                         
   2  14   1        793.50        799.85        19.04 o                         
   3  14   1          0.15         -0.36        10.12 o                         
   4  14   1         65.38         73.88         8.83 o                         
   5  14   1         71.32         70.65         9.26 o                         
   6  14   1         46.19         39.71        10.99 o                         
   7  14   1         72.64         74.15        12.31 o                         
   8  14   1         11.54         11.25        12.95 o                         
   9  14   1          6.71          8.55        13.08 o                         
   1  15   1         28.73         23.53        11.03 o                         
   2  15   1        569.70        592.71        11.64 o                         
   3  15   1          0.79         -3.44         9.23 o                         
   4  15   1        127.67        134.81        11.29 o                         
   5  15   1         66.11         66.53        12.24 o                         
   6  15   1         30.19         17.36        10.57 o                         
   7  15   1         18.78         30.23        12.24 o                         
   8  15   1         18.55         27.96        13.83 o                         
   1  16   1        103.40         98.86        10.56 o                         
   2  16   1         46.97         50.25        14.12 o                         
   3  16   1          9.25          8.52        11.55 o                         
   4  16   1          0.63          1.76        13.16 o                         
   5  16   1          0.05          3.35        14.19 o                         
   6  16   1          2.25          0.70        12.94 o                         
   7  16   1         18.12         19.62        14.35 o                         
   1  17   1          0.01         -2.62        13.80 o                         
   2  17   1         29.12         26.93        15.32 o                         
   3  17   1          1.53         -3.58        14.42 o                         
   4  17   1          7.98          6.40        15.53 o                         
   5  17   1         20.15         23.63        16.54 o                         
   1  18   1         11.87         12.86        14.89 o                         
   2  18   1         15.34         19.03        15.09 o                         
   1   0   2          7.01          7.34         9.63 o                         
   2   0   2      19102.34      20817.42       254.07 o                         
   3   0   2          2.58          2.30         7.20 o                         
   4   0   2        768.87        861.97        29.05 o                         
   5   0   2       3289.45       3425.81        26.95 o                         
   6   0   2        792.39        720.39        10.64 o                         
   7   0   2          8.49          6.50         8.53 o                         
   8   0   2          2.01         -0.54         7.87 o                         
   9   0   2        530.37        509.61         9.40 o                         
  10   0   2          7.87          5.77        10.45 o                         
  11   0   2       1525.46       1504.62        15.36 o                         
  12   0   2        219.94        214.90        11.48 o                         
  13   0   2        345.77        401.14        17.85 o                         
  14   0   2         14.55          3.16        16.53 o                         
   0   1   2       4512.91       5069.73       239.35 o                         
   1   1   2       5205.59       5612.87        85.32 o                         
   2   1   2       9600.31      10349.23       171.94 o                         
   3   1   2        279.29        285.35         7.64 o                         
   4   1   2        216.82        187.83         5.70 o                         
   5   1   2         70.39         87.80         5.28 o                         
   6   1   2       1172.11       1258.97        13.12 o                         
   7   1   2        477.40        526.44         7.47 o                         
   8   1   2          1.02          2.87         5.52 o                         
   9   1   2         10.49          7.93         5.85 o                         
  10   1   2         33.31         36.11         7.10 o                         
  11   1   2         67.33         62.17         7.31 o                         
  12   1   2         50.21         41.02         8.08 o                         
  13   1   2        127.89        132.72        10.12 o                         
  14   1   2          1.00         -0.57        11.65 o                         
   0   2   2       2414.63       2421.70        49.97 o                         
   1   2   2       8010.50       8283.33       255.50 o                         
   2   2   2       4262.70       4524.94        87.37 o                         
   3   2   2        902.18        957.25        14.22 o                         
   4   2   2         63.93         80.26         5.42 o                         
   5   2   2        577.25        550.93        12.71 o                         
   6   2   2         25.84         18.15         4.62 o                         
   7   2   2       2137.41       2123.28        33.01 o                         
   8   2   2        196.30        189.80         6.33 o                         
   9   2   2          4.78          3.50         5.59 o                         
  10   2   2        535.10        507.20         8.47 o                         
  11   2   2        189.80        168.15         6.93 o                         
  12   2   2        147.79        152.88        10.39 o                         
  13   2   2        285.04        323.13        11.90 o                         
  14   2   2          7.57         15.70        11.64 o                         
   1   3   2       4555.86       4458.90        84.01 o                         
   2   3   2        125.59        100.73         6.79 o                         
   3   3   2        855.12        834.06        16.13 o                         
   4   3   2        345.22        396.92         6.95 o                         
   5   3   2        406.00        390.26         6.37 o                         
   6   3   2        158.26        169.80         5.50 o                         
   7   3   2         33.09         23.23         5.84 o                         
   8   3   2        239.14        249.02         6.54 o                         
   9   3   2       1534.58       1447.91        28.14 o                         
  10   3   2        320.00        303.11         8.80 o                         
  11   3   2          0.28          0.45         6.81 o                         
  12   3   2        293.60        291.77         9.67 o                         
  13   3   2          4.42         13.77        11.46 o                         
  14   3   2          0.00         16.62        14.32 o                         
   0   4   2      14171.09      14056.89        77.14 o                         
   1   4   2       1037.71       1055.45        17.61 o                         
   2   4   2        272.67        235.02         6.66 o                         
   3   4   2        274.83        269.80         6.39 o                         
   4   4   2        181.75        240.15         5.81 o                         
   5   4   2         29.72         33.98         4.90 o                         
   6   4   2        424.41        445.53         8.41 o                         
   7   4   2       1237.99       1174.74        20.67 o                         
   8   4   2        124.45        130.24         6.47 o                         
   9   4   2        299.10        299.84         7.65 o                         
  10   4   2         60.79         53.65         7.48 o                         
  11   4   2        322.59        320.00         8.64 o                         
  12   4   2          6.66          6.45         8.36 o                         
  13   4   2         99.07        103.27        11.08 o                         
  14   4   2          0.37          3.64        12.95 o                         
   0   5   2       4399.16       4678.81        35.03 o                         
   1   5   2       6556.91       6816.02       123.17 o                         
   2   5   2         96.26         92.29         6.90 o                         
   3   5   2       3018.51       3191.84        72.43 o                         
   4   5   2        250.74        262.45         6.00 o                         
   5   5   2       1143.16       1238.06        12.48 o                         
   6   5   2        239.69        242.91         7.05 o                         
   7   5   2         89.32         78.62         6.01 o                         
   8   5   2        245.37        214.45         6.45 o                         
   9   5   2        161.27        153.32         7.14 o                         
  10   5   2        317.84        292.64         7.41 o                         
  11   5   2         11.54          9.24         9.04 o                         
  12   5   2          2.99          0.06         9.21 o                         
  13   5   2        174.83        179.66        10.80 o                         
  14   5   2         23.31         23.73        13.08 o                         
   0   6   2        392.58        385.90        10.28 o                         
   1   6   2        819.93        802.26        17.16 o                         
   2   6   2          4.09          5.74         5.46 o                         
   3   6   2        166.68        162.55         6.60 o                         
   4   6   2        560.18        554.12         7.42 o                         
   5   6   2         13.21         12.34         6.09 o                         
   6   6   2         24.08         18.34         5.59 o                         
   7   6   2        418.65        402.94         6.89 o                         
   8   6   2         77.83         67.31         6.60 o                         
   9   6   2        566.26        534.19         7.73 o                         
  10   6   2        136.29        119.21         6.58 o                         
  11   6   2         16.01         14.92        10.15 o                         
  12   6   2          0.78         -4.92        10.77 o                         
  13   6   2          7.50         14.32        12.85 o                         
  14   6   2          1.62          5.93        14.33 o                         
   0   7   2        788.27        733.23        14.04 o                         
   1   7   2        718.26        743.37         9.73 o                         
   2   7   2        772.59        800.91        13.16 o                         
   3   7   2         92.16         74.68         6.04 o                         
   4   7   2        140.20        151.32         7.32 o                         
   5   7   2       2711.93       2759.74        50.84 o                         
   6   7   2         31.81         34.62         5.68 o                         
   7   7   2        134.73        120.38         6.48 o                         
   8   7   2          9.25         10.44         6.74 o                         
   9   7   2        820.89        805.00         8.27 o                         
  10   7   2        156.92        157.19         8.89 o                         
  11   7   2        557.32        581.39        10.16 o                         
  12   7   2        251.59        256.76        10.36 o                         
  13   7   2          1.20          2.21        13.56 o                         
   0   8   2         50.86         35.32        13.04 o                         
   1   8   2       1560.09       1677.08        32.08 o                         
   2   8   2          0.78         -1.74         7.25 o                         
   3   8   2        830.77        823.86        13.94 o                         
   4   8   2        292.69        305.72         8.76 o                         
   5   8   2         15.94         25.52         6.19 o                         
   6   8   2        417.41        419.40         8.00 o                         
   7   8   2        613.81        621.37        13.58 o                         
   8   8   2          3.21          3.59         6.98 o                         
   9   8   2       1063.16       1026.81        18.55 o                         
  10   8   2          8.08         12.48         8.71 o                         
  11   8   2         45.69         46.72        11.29 o                         
  12   8   2          3.71          0.86         9.36 o                         
  13   8   2         83.35         79.30        11.60 o                         
   0   9   2         70.32         72.18        11.57 o                         
   1   9   2        186.71        205.69         7.97 o                         
   2   9   2         64.57         68.38         7.11 o                         
   3   9   2        361.96        359.06         7.56 o                         
   4   9   2        287.18        306.37         7.43 o                         
   5   9   2         96.65         97.10         6.82 o                         
   6   9   2        704.30        673.92        11.56 o                         
   7   9   2        338.16        333.17         8.18 o                         
   8   9   2        251.78        247.16         7.30 o                         
   9   9   2          0.13         -2.85         8.26 o                         
  10   9   2        472.58        492.72         9.65 o                         
  11   9   2         62.62         62.68        10.06 o                         
  12   9   2         71.54         83.41        12.86 o                         
   0  10   2       2628.23       2740.34        36.59 o                         
   1  10   2        299.22        294.59         7.55 o                         
   2  10   2        341.23        332.65         8.17 o                         
   3  10   2        480.96        448.59        10.44 o                         
   4  10   2          7.38          2.07         6.12 o                         
   5  10   2        644.88        624.45        10.35 o                         
   6  10   2        787.07        752.39        14.07 o                         
   7  10   2        583.76        570.35        10.19 o                         
   8  10   2         88.69         88.27         8.76 o                         
   9  10   2         95.71        104.73         9.34 o                         
  10  10   2          0.40         -1.09        10.31 o                         
  11  10   2          9.78         12.41        10.56 o                         
  12  10   2          0.05          2.74        13.06 o                         
   0  11   2        425.73        387.11        15.59 o                         
   1  11   2        551.26        517.38         9.63 o                         
   2  11   2        665.11        654.57        10.50 o                         
   3  11   2         28.24         25.45         7.99 o                         
   4  11   2          2.67         -0.97         7.78 o                         
   5  11   2       1593.59       1472.68        22.51 o                         
   6  11   2        359.13        384.36         9.80 o                         
   7  11   2          0.24         -3.98         8.85 o                         
   8  11   2        146.63        168.76        11.26 o                         
   9  11   2        198.19        192.12        11.54 o                         
  10  11   2         27.40         25.87        11.01 o                         
  11  11   2         65.63         69.77        13.69 o                         
   0  12   2       1111.28       1034.18        28.70 o                         
   1  12   2        723.52        739.70        11.55 o                         
   2  12   2        139.09        137.47         8.60 o                         
   3  12   2         29.84         30.66         7.45 o                         
   4  12   2        220.53        222.04         9.39 o                         
   5  12   2        277.86        288.97         8.17 o                         
   6  12   2       1027.65       1018.09        12.72 o                         
   7  12   2         35.15         39.72         9.69 o                         
   8  12   2        171.47        175.46        11.36 o                         
   9  12   2          0.72          1.83        13.03 o                         
  10  12   2          0.03         -1.12        12.72 o                         
  11  12   2          1.01          1.85        15.61 o                         
   0  13   2        410.78        397.93        18.06 o                         
   1  13   2        796.50        745.01        11.42 o                         
   2  13   2        180.91        186.31         8.83 o                         
   3  13   2         90.23         90.78         8.61 o                         
   4  13   2         83.32         74.25         8.79 o                         
   5  13   2         91.89        108.96         9.81 o                         
   6  13   2         53.46         50.99         9.78 o                         
   7  13   2         57.44         56.72         9.47 o                         
   8  13   2         36.35         44.73        13.15 o                         
   9  13   2          4.68         -7.32        13.51 o                         
  10  13   2         16.12         14.92        14.73 o                         
   0  14   2        495.45        532.52        18.93 o                         
   1  14   2        130.23        114.99        11.04 o                         
   2  14   2         13.03         14.03        10.14 o                         
   3  14   2        121.70        129.54        10.45 o                         
   4  14   2        311.04        353.68        10.32 o                         
   5  14   2        142.09        139.58         9.51 o                         
   6  14   2          5.94          3.62        12.14 o                         
   7  14   2        109.96        111.55        12.52 o                         
   8  14   2          0.45         -1.36        12.80 o                         
   9  14   2         33.23         45.96        14.71 o                         
   0  15   2         11.32          6.69        14.47 o                         
   1  15   2        366.36        382.75        11.12 o                         
   2  15   2         19.56         21.64        11.05 o                         
   3  15   2        205.96        217.15        10.18 o                         
   4  15   2         13.36         17.88        12.94 o                         
   5  15   2         65.50         82.40        10.55 o                         
   6  15   2          2.11          1.78        12.45 o                         
   7  15   2         51.35         62.30        13.71 o                         
   8  15   2         95.60         93.83        14.01 o                         
   0  16   2        202.93        185.38        17.84 o                         
   1  16   2        276.21        314.55        14.62 o                         
   2  16   2         19.99         22.11        12.28 o                         
   3  16   2          5.59         11.56        13.15 o                         
   4  16   2         56.76         75.70        12.55 o                         
   5  16   2          1.90         14.27        15.25 o                         
   6  16   2         45.22         39.79        14.67 o                         
   7  16   2         33.20         30.95        19.57 o                         
   0  17   2          1.81          4.43        15.25 o                         
   1  17   2         31.49         19.93        13.53 o                         
   2  17   2         22.60         32.04        14.44 o                         
   3  17   2         60.59         69.15        15.56 o                         
   4  17   2         33.18         38.91        16.97 o                         
   5  17   2          8.57         13.26        15.91 o                         
   0  18   2         13.22         28.61        21.38 o                         
   1  18   2         11.14         20.41        19.47 o                         
   1   1   3       9226.48      10296.37        52.04 o                         
   2   1   3      23733.50      25687.60       522.03 o                         
   3   1   3       4745.81       5293.30        91.10 o                         
   4   1   3         92.13         79.55         5.34 o                         
   5   1   3         29.52         26.20         4.96 o                         
   6   1   3        759.37        775.64        12.72 o                         
   7   1   3         12.49         11.08         6.43 o                         
   8   1   3          0.61          1.14         5.32 o                         
   9   1   3         82.34         77.85         6.67 o                         
  10   1   3        978.91        958.15        17.80 o                         
  11   1   3        285.35        282.64         8.12 o                         
  12   1   3         42.75         37.88         8.84 o                         
  13   1   3          0.02         -0.03         9.97 o                         
  14   1   3          7.82          7.10        12.95 o                         
   1   2   3      11454.86      12178.62       436.18 o                         
   2   2   3       1498.64       1553.94        32.04 o                         
   3   2   3        412.28        466.03         7.91 o                         
   4   2   3        301.29        294.36         6.88 o                         
   5   2   3       3833.08       3697.29        64.28 o                         
   6   2   3        382.22        417.11         7.63 o                         
   7   2   3        979.55       1020.34        13.32 o                         
   8   2   3        106.12         93.41         5.67 o                         
   9   2   3        332.41        325.52         7.19 o                         
  10   2   3        180.95        180.24         8.18 o                         
  11   2   3        125.78        110.38         8.20 o                         
  12   2   3        261.96        268.42         9.26 o                         
  13   2   3        101.71        128.36        11.75 o                         
  14   2   3         21.21         25.94        11.37 o                         
   1   3   3         49.74         44.87         7.85 o                         
   2   3   3       4735.10       5143.63        93.93 o                         
   3   3   3       1478.03       1510.19        30.01 o                         
   4   3   3       2938.30       3018.00        52.54 o                         
   5   3   3        288.59        323.61         6.21 o                         
   6   3   3       1336.31       1316.93        21.99 o                         
   7   3   3       1663.76       1717.79        12.78 o                         
   8   3   3       2212.45       2171.75        28.58 o                         
   9   3   3         51.90         53.81         7.91 o                         
  10   3   3        119.95        124.37         8.51 o                         
  11   3   3         29.24         37.72         8.63 o                         
  12   3   3         11.09          6.48         7.76 o                         
  13   3   3         42.93         56.44        12.36 o                         
  14   3   3          0.39          2.31        13.02 o                         
   1   4   3        761.69        842.61        15.04 o                         
   2   4   3        248.72        230.31         6.31 o                         
   3   4   3        224.33        164.90         5.91 o                         
   4   4   3        251.49        231.36         6.11 o                         
   5   4   3       2593.65       2760.99        37.92 o                         
   6   4   3        262.92        281.80         6.71 o                         
   7   4   3        250.71        262.66         7.21 o                         
   8   4   3         36.80         30.71         5.97 o                         
   9   4   3        691.70        673.70         8.88 o                         
  10   4   3          7.72          5.00         6.75 o                         
  11   4   3          2.35          4.54         8.56 o                         
  12   4   3         39.30         30.21         8.11 o                         
  13   4   3         34.88         37.73        11.13 o                         
  14   4   3         13.48         19.17        11.51 o                         
   1   5   3        115.51        125.27         7.45 o                         
   2   5   3        703.68        760.98        16.72 o                         
   3   5   3        101.71        104.53         5.69 o                         
   4   5   3        923.76        937.64        16.89 o                         
   5   5   3        515.92        500.47         7.95 o                         
   6   5   3        121.15        115.53         6.41 o                         
   7   5   3          3.10          4.71         5.80 o                         
   8   5   3        627.30        568.05         7.75 o                         
   9   5   3         78.56         72.21         7.87 o                         
  10   5   3        148.43        138.01         7.75 o                         
  11   5   3        183.74        169.17         9.92 o                         
  12   5   3        111.62        116.39        10.01 o                         
  13   5   3         47.97         53.43        11.40 o                         
  14   5   3         14.19         23.80        13.74 o                         
   1   6   3       1401.37       1412.47        15.80 o                         
   2   6   3        108.81        103.86         6.39 o                         
   3   6   3        511.34        559.57         8.81 o                         
   4   6   3         77.66         88.30         6.39 o                         
   5   6   3       1239.97       1215.02        20.53 o                         
   6   6   3         13.87         12.09         6.82 o                         
   7   6   3          4.09          2.16         5.92 o                         
   8   6   3        233.35        229.02         8.73 o                         
   9   6   3        434.02        400.23         9.07 o                         
  10   6   3         10.50         13.95         9.31 o                         
  11   6   3         15.38         14.50         8.74 o                         
  12   6   3         16.91         21.61        10.37 o                         
  13   6   3          5.43          1.39        12.29 o                         
   1   7   3        101.95         87.30         6.37 o                         
   2   7   3        464.25        412.04         8.47 o                         
   3   7   3         19.08         14.67         6.82 o                         
   4   7   3        183.06        200.33         7.99 o                         
   5   7   3          6.86          5.68         6.45 o                         
   6   7   3         58.95         54.19         6.27 o                         
   7   7   3        488.32        490.24         7.19 o                         
   8   7   3         14.30         14.79         7.02 o                         
   9   7   3        164.56        151.72         8.14 o                         
  10   7   3         99.32         98.34         8.81 o                         
  11   7   3        346.79        343.37         9.88 o                         
  12   7   3          0.76          1.82        10.47 o                         
  13   7   3         45.50         55.37        13.11 o                         
   1   8   3        678.93        730.76        10.86 o                         
   2   8   3        134.17        129.76         7.79 o                         
   3   8   3       2129.97       2147.46        34.46 o                         
   4   8   3        120.04        117.34         7.87 o                         
   5   8   3        902.04        863.30        19.34 o                         
   6   8   3        288.59        260.61         7.27 o                         
   7   8   3          1.97          7.37         7.71 o                         
   8   8   3          1.91          5.91         6.72 o                         
   9   8   3          0.65          3.98         8.08 o                         
  10   8   3        344.23        327.23         9.34 o                         
  11   8   3          1.62          1.22        10.86 o                         
  12   8   3          7.37         16.73        12.14 o                         
  13   8   3        176.87        184.66        15.33 o                         
   1   9   3          9.31          7.20         7.25 o                         
   2   9   3          1.46          5.09         7.33 o                         
   3   9   3        201.99        187.74         7.15 o                         
   4   9   3        166.21        158.34         7.36 o                         
   5   9   3       1690.09       1642.55        38.67 o                         
   6   9   3        175.76        166.19         8.26 o                         
   7   9   3        315.10        277.60         7.75 o                         
   8   9   3         29.50         30.00         7.13 o                         
   9   9   3          3.47          1.03         8.67 o                         
  10   9   3         17.04         17.77         8.12 o                         
  11   9   3          1.71          5.37        10.49 o                         
  12   9   3         18.20         17.02        13.68 o                         
   1  10   3          7.84          5.59         7.28 o                         
   2  10   3          1.17         -1.12         7.32 o                         
   3  10   3        477.90        463.22         9.21 o                         
   4  10   3          0.87         -2.08         8.42 o                         
   5  10   3          0.01          2.41         7.37 o                         
   6  10   3        826.78        805.32        21.81 o                         
   7  10   3        255.09        240.62         8.16 o                         
   8  10   3          1.30          4.78         9.06 o                         
   9  10   3          5.98         -0.42         9.68 o                         
  10  10   3         93.46        101.82        11.66 o                         
  11  10   3         32.33         30.55        12.28 o                         
  12  10   3          0.08         11.14        16.62 o                         
   1  11   3        403.23        406.81         9.16 o                         
   2  11   3          7.33          7.94         8.25 o                         
   3  11   3         10.07          8.93         8.25 o                         
   4  11   3        191.95        196.58         9.36 o                         
   5  11   3         26.53         21.18         7.48 o                         
   6  11   3         48.71         44.34         7.71 o                         
   7  11   3         65.76         70.97        10.33 o                         
   8  11   3        158.66        150.23        10.04 o                         
   9  11   3        139.07        165.13        12.39 o                         
  10  11   3        150.19        153.27        13.50 o                         
  11  11   3        140.59        154.50        13.31 o                         
   1  12   3         92.36         82.40         8.45 o                         
   2  12   3        213.92        203.37         8.71 o                         
   3  12   3         32.56         28.01         7.50 o                         
   4  12   3         73.72         58.52         7.63 o                         
   5  12   3         14.86         12.61         9.22 o                         
   6  12   3         35.69         36.37         8.35 o                         
   7  12   3         87.33         91.16         9.36 o                         
   8  12   3        109.33        115.42        12.27 o                         
   9  12   3          6.52         16.56        12.31 o                         
  10  12   3         16.48         15.14        16.71 o                         
   1  13   3        132.01        131.75         8.69 o                         
   2  13   3          0.39          0.48         9.64 o                         
   3  13   3         31.78         29.13         8.51 o                         
   4  13   3       1057.49       1062.74        17.46 o                         
   5  13   3          2.88          2.14        10.22 o                         
   6  13   3        183.51        208.63         9.19 o                         
   7  13   3         47.81         52.17        11.50 o                         
   8  13   3         81.28         72.24        10.74 o                         
   9  13   3         94.53         98.94        14.53 o                         
  10  13   3        202.21        241.30        17.28 o                         
   1  14   3         67.75         65.56        10.26 o                         
   2  14   3          0.77         -2.50        10.14 o                         
   3  14   3          9.43          9.69        10.23 o                         
   4  14   3        430.28        423.57        11.29 o                         
   5  14   3          5.63         12.88        11.93 o                         
   6  14   3          0.01          4.57        13.07 o                         
   7  14   3        203.49        220.70        13.63 o                         
   8  14   3         44.85         36.63        13.05 o                         
   9  14   3         10.68         11.64        19.53 o                         
   1  15   3         42.04         46.10        11.12 o                         
   2  15   3         64.89         58.91        11.34 o                         
   3  15   3        334.28        336.25        12.13 o                         
   4  15   3        103.52        106.66        11.71 o                         
   5  15   3          1.84          2.95        11.04 o                         
   6  15   3         10.35         17.73        12.75 o                         
   7  15   3         17.62          8.89        13.78 o                         
   1  16   3         19.97         27.04        11.07 o                         
   2  16   3         22.66         17.67        12.41 o                         
   3  16   3        313.67        351.35        13.06 o                         
   4  16   3         58.94         52.17        15.42 o                         
   5  16   3         10.69         15.30        12.37 o                         
   6  16   3         94.73        108.92        14.90 o                         
   1  17   3        233.35        261.04        15.84 o                         
   2  17   3          2.02         -2.10        13.71 o                         
   3  17   3         16.28         12.45        14.69 o                         
   4  17   3        138.59        156.26        18.21 o                         
   0   0   4        188.50        171.84        19.67 o                         
   1   0   4         67.33         42.79         9.25 o                         
   2   0   4        205.03        240.28        10.79 o                         
   3   0   4       2507.78       2590.98        46.93 o                         
   4   0   4         60.07         65.08         7.30 o                         
   5   0   4       1975.81       2055.35        23.85 o                         
   6   0   4        724.22        705.77        24.83 o                         
   7   0   4        140.25        130.10         9.26 o                         
   8   0   4        986.61        998.60        24.10 o                         
   9   0   4       1113.04       1143.08        17.88 o                         
  10   0   4        342.15        307.42        11.48 o                         
  11   0   4         24.23         15.25        11.74 o                         
  12   0   4        554.00        555.53        13.78 o                         
  13   0   4        425.95        438.66        15.43 o                         
  14   0   4        508.01        564.90        19.71 o                         
   0   1   4       6254.19       6310.64        55.51 o                         
   1   1   4        790.50        826.67        12.62 o                         
   2   1   4        835.03        888.82        12.38 o                         
   3   1   4        968.50       1046.21        12.27 o                         
   4   1   4         57.16         41.37         5.13 o                         
   5   1   4          2.46          5.94         4.97 o                         
   6   1   4         80.56         68.69         6.40 o                         
   7   1   4         22.18         21.44         5.88 o                         
   8   1   4       1076.44       1050.75        16.53 o                         
   9   1   4          2.94          1.10         6.74 o                         
  10   1   4          2.50          5.52         7.43 o                         
  11   1   4          4.06          0.97         8.60 o                         
  12   1   4        467.99        474.94         9.69 o                         
  13   1   4        247.46        272.10        11.54 o                         
  14   1   4          5.84         -2.69        13.18 o                         
   0   2   4         16.46         17.48         9.06 o                         
   1   2   4       7451.61       7633.13       194.57 o                         
   2   2   4       1032.44       1057.09        29.46 o                         
   3   2   4        277.04        286.33         7.07 o                         
   4   2   4        266.90        297.49         6.68 o                         
   5   2   4        745.25        711.85        16.08 o                         
   6   2   4        263.19        262.56         7.07 o                         
   7   2   4        385.37        402.65         7.57 o                         
   8   2   4       1164.19       1132.07         9.62 o                         
   9   2   4        674.49        646.85        12.41 o                         
  10   2   4          1.06         -0.63         7.07 o                         
  11   2   4          0.18          1.84         8.22 o                         
  12   2   4        113.11        105.96         8.91 o                         
  13   2   4         28.36         29.74        10.63 o                         
  14   2   4          2.35          1.10        14.54 o                         
   0   3   4       1548.55       1508.68        28.93 o                         
   1   3   4        540.56        538.44        12.88 o                         
   2   3   4       6358.70       6498.75       126.34 o                         
   3   3   4          3.96          4.53         5.52 o                         
   4   3   4         33.57         20.94         5.15 o                         
   5   3   4         13.23         15.61         6.95 o                         
   6   3   4        197.76        197.72         7.07 o                         
   7   3   4         30.95         32.15         6.56 o                         
   8   3   4         99.70         89.84         6.40 o                         
   9   3   4        523.34        491.24         8.54 o                         
  10   3   4        463.57        448.15         9.50 o                         
  11   3   4         41.45         37.64         9.13 o                         
  12   3   4        296.74        342.12        11.34 o                         
  13   3   4         49.47         43.20        10.92 o                         
  14   3   4          0.41          2.65        15.06 o                         
   0   4   4        998.67       1087.12        28.39 o                         
   1   4   4        261.68        277.28         9.09 o                         
   2   4   4        262.58        261.45         8.74 o                         
   3   4   4        724.03        704.50        14.52 o                         
   4   4   4        393.36        429.53         7.91 o                         
   5   4   4         39.12         32.88         6.74 o                         
   6   4   4        134.98        115.49         6.50 o                         
   7   4   4       1292.21       1285.09        18.90 o                         
   8   4   4          9.26          9.51         7.57 o                         
   9   4   4       1144.19       1122.32        15.43 o                         
  10   4   4         39.21         38.27         7.60 o                         
  11   4   4        414.58        420.14         9.90 o                         
  12   4   4         25.33         22.85        10.42 o                         
  13   4   4         22.27         22.12        12.78 o                         
  14   4   4         26.10         28.78        33.78 o                         
   0   5   4       1290.81       1300.35        26.58 o                         
   1   5   4         29.83         18.51         7.29 o                         
   2   5   4       1440.44       1477.83        22.45 o                         
   3   5   4        124.81        135.70         6.60 o                         
   4   5   4        931.01        941.55        18.73 o                         
   5   5   4        562.40        594.56         9.32 o                         
   6   5   4        155.75        149.91         6.68 o                         
   7   5   4        160.30        165.79         6.61 o                         
   8   5   4         98.86         95.52         8.28 o                         
   9   5   4          5.68          5.12         6.81 o                         
  10   5   4        446.00        454.24         9.11 o                         
  11   5   4          0.55          2.12         8.79 o                         
  12   5   4         83.53         99.29        10.54 o                         
  13   5   4         10.19         11.45        12.89 o                         
   0   6   4        365.16        363.82         9.04 o                         
   1   6   4        831.43        801.47        11.54 o                         
   2   6   4       1091.04       1130.14        17.63 o                         
   3   6   4       1556.98       1554.70        45.75 o                         
   4   6   4        162.16        182.48         6.94 o                         
   5   6   4       1387.35       1333.80        12.06 o                         
   6   6   4        279.63        278.67         7.03 o                         
   7   6   4        382.40        373.41         8.49 o                         
   8   6   4         20.40         20.99         7.63 o                         
   9   6   4        221.64        222.32         8.34 o                         
  10   6   4          1.57          0.01         9.08 o                         
  11   6   4        502.78        518.75         9.81 o                         
  12   6   4          8.63         12.84        10.09 o                         
  13   6   4         85.60         94.92        12.58 o                         
   0   7   4       1468.79       1468.93        32.46 o                         
   1   7   4          6.33          6.49         7.89 o                         
   2   7   4         54.47         47.32         7.26 o                         
   3   7   4        526.56        568.27        10.37 o                         
   4   7   4        319.17        287.95         7.30 o                         
   5   7   4          1.85          0.04         6.10 o                         
   6   7   4        108.54         98.70         6.84 o                         
   7   7   4        314.76        320.22         7.58 o                         
   8   7   4        162.12        150.58         6.85 o                         
   9   7   4         25.27         18.85         8.94 o                         
  10   7   4         85.40         88.83         8.87 o                         
  11   7   4         29.85         30.29        10.90 o                         
  12   7   4         79.97         87.92        12.79 o                         
  13   7   4          1.44          6.74        15.06 o                         
   0   8   4       1853.33       1740.77        41.72 o                         
   1   8   4        133.47        113.75         7.26 o                         
   2   8   4         51.59         57.13         7.70 o                         
   3   8   4        405.18        398.06         8.52 o                         
   4   8   4        808.08        748.54        10.08 o                         
   5   8   4         96.89         85.73         7.96 o                         
   6   8   4        195.58        180.17         8.71 o                         
   7   8   4         67.94         71.53         7.51 o                         
   8   8   4         15.91         12.74         7.13 o                         
   9   8   4         20.00         16.62         9.09 o                         
  10   8   4          0.95          1.97         8.67 o                         
  11   8   4        166.88        168.79        10.30 o                         
  12   8   4          0.77          2.82        13.14 o                         
   0   9   4       2335.34       2275.90        82.95 o                         
   1   9   4         23.27         12.37         6.88 o                         
   2   9   4        375.70        369.18         8.25 o                         
   3   9   4        148.63        153.89         8.15 o                         
   4   9   4          6.26         -1.48         6.74 o                         
   5   9   4          7.28          9.38         8.45 o                         
   6   9   4       1199.74       1225.09        13.61 o                         
   7   9   4         43.56         41.68         7.19 o                         
   8   9   4         73.34         69.02         9.68 o                         
   9   9   4         64.50         52.75         9.28 o                         
  10   9   4        221.14        250.55        12.59 o                         
  11   9   4         22.76         19.37        12.82 o                         
  12   9   4          9.57          8.50        14.45 o                         
   0  10   4        803.04        735.73        37.74 o                         
   1  10   4        112.26         97.03         7.21 o                         
   2  10   4         16.73         15.61         6.57 o                         
   3  10   4        712.95        731.47        11.07 o                         
   4  10   4       1099.48       1076.70        12.96 o                         
   5  10   4        120.89        104.29         8.72 o                         
   6  10   4         74.05         70.21         7.77 o                         
   7  10   4         62.69         74.30        10.93 o                         
   8  10   4          1.51          6.56        10.25 o                         
   9  10   4         60.26         50.80        10.88 o                         
  10  10   4         16.26         18.83        11.09 o                         
  11  10   4         89.80         85.25        14.61 o                         
   0  11   4       4236.44       4101.19        81.78 o                         
   1  11   4          0.62          2.32         9.56 o                         
   2  11   4         30.66         33.12         7.82 o                         
   3  11   4       1313.65       1263.44        19.98 o                         
   4  11   4          8.80          9.71         8.35 o                         
   5  11   4         61.11         75.17         9.33 o                         
   6  11   4         30.82         26.50        11.07 o                         
   7  11   4        188.34        191.24         9.18 o                         
   8  11   4        986.33       1042.68        15.35 o                         
   9  11   4         17.71         12.14        13.14 o                         
  10  11   4         21.39         31.02        14.40 o                         
  11  11   4          0.18          0.29        15.09 o                         
   0  12   4        319.79        271.93        11.55 o                         
   1  12   4         71.84         67.31         8.48 o                         
   2  12   4        736.92        688.74        13.04 o                         
   3  12   4          1.42         -1.75         8.37 o                         
   4  12   4         38.48         36.15        10.62 o                         
   5  12   4          3.16         -1.45         9.70 o                         
   6  12   4        431.80        459.43        14.92 o                         
   7  12   4        144.22        154.72        10.52 o                         
   8  12   4         14.59         12.99        11.00 o                         
   9  12   4         14.26         21.68        14.60 o                         
  10  12   4         30.68         33.93        14.74 o                         
   0  13   4        432.95        464.15        17.44 o                         
   1  13   4          0.04          8.21         9.99 o                         
   2  13   4          4.62         -1.38         9.51 o                         
   3  13   4        156.33        129.84        10.46 o                         
   4  13   4          2.06          3.13        10.42 o                         
   5  13   4         34.18         32.76        10.41 o                         
   6  13   4         27.79         22.69        13.01 o                         
   7  13   4         15.19         19.75        14.24 o                         
   8  13   4          1.75          1.57        13.73 o                         
   9  13   4        176.77        201.77        13.65 o                         
   0  14   4        320.06        336.43        13.94 o                         
   1  14   4          0.77          0.01         9.62 o                         
   2  14   4         50.24         45.78        11.06 o                         
   3  14   4        374.36        390.10        11.21 o                         
   4  14   4          1.21          3.90        12.08 o                         
   5  14   4          2.74          2.50        10.91 o                         
   6  14   4          0.13         -0.62        12.42 o                         
   7  14   4         72.61         87.10        17.26 o                         
   8  14   4         32.48         34.03        14.77 o                         
   0  15   4         83.16         75.36        14.14 o                         
   1  15   4          5.27          5.94        12.12 o                         
   2  15   4         15.00         22.97        14.07 o                         
   3  15   4         45.00         50.96        12.33 o                         
   4  15   4         20.55         28.57        11.66 o                         
   5  15   4          6.61         11.09        15.28 o                         
   6  15   4         51.44         51.15        15.61 o                         
   7  15   4         16.11         19.78        16.91 o                         
   0  16   4          2.83          3.18        14.49 o                         
   1  16   4         31.86         43.94        12.09 o                         
   2  16   4         27.42         18.18        14.28 o                         
   3  16   4        197.65        212.10        14.80 o                         
   4  16   4          7.38          0.65        13.75 o                         
   5  16   4         30.08         28.15        16.12 o                         
   0  17   4         26.54         39.98        17.19 o                         
   1  17   4          5.20          6.30        14.17 o                         
   2  17   4          3.80          1.44        15.57 o                         
   3  17   4         28.23         10.23        23.90 o                         
   1   1   5         23.57         18.99         5.93 o                         
   2   1   5         82.96         83.54         6.79 o                         
   3   1   5       1038.65       1122.58        11.39 o                         
   4   1   5         37.46         33.11         6.90 o                         
   5   1   5        810.26        837.75        17.51 o                         
   6   1   5        633.35        645.59         8.56 o                         
   7   1   5         11.27          6.50         6.61 o                         
   8   1   5         14.86         11.94         7.38 o                         
   9   1   5        165.26        166.22         8.22 o                         
  10   1   5         36.17         33.10         8.99 o                         
  11   1   5         29.21         31.90         9.65 o                         
  12   1   5          1.17         11.07         9.52 o                         
  13   1   5        243.27        272.98        13.98 o                         
   1   2   5        867.52        898.72        15.73 o                         
   2   2   5       2988.49       2796.21        67.63 o                         
   3   2   5         74.31         70.94         6.67 o                         
   4   2   5       2289.95       2307.58        32.86 o                         
   5   2   5         56.90         52.97         6.82 o                         
   6   2   5        209.73        195.81         6.71 o                         
   7   2   5         10.31         11.37         6.15 o                         
   8   2   5         74.77         72.37         7.70 o                         
   9   2   5        165.95        152.12         8.21 o                         
  10   2   5        253.81        272.01        10.56 o                         
  11   2   5         48.66         61.77         9.75 o                         
  12   2   5         22.94         17.88        11.54 o                         
  13   2   5          3.91          4.71        13.61 o                         
   1   3   5        864.03        886.72        22.66 o                         
   2   3   5       1118.98       1133.06        20.57 o                         
   3   3   5        348.12        361.61         8.97 o                         
   4   3   5        691.34        614.57        11.01 o                         
   5   3   5        245.31        213.61         7.48 o                         
   6   3   5        821.92        815.26         9.71 o                         
   7   3   5         12.26          9.02         5.96 o                         
   8   3   5          0.60          4.28         6.99 o                         
   9   3   5        383.62        384.76         8.31 o                         
  10   3   5          2.02          3.16         8.63 o                         
  11   3   5        125.16        125.49         9.48 o                         
  12   3   5         39.52         43.63        10.52 o                         
  13   3   5         39.38         44.13        13.04 o                         
   1   4   5        289.83        290.62         8.76 o                         
   2   4   5       6656.85       6697.39       159.21 o                         
   3   4   5        378.37        375.23         9.45 o                         
   4   4   5        260.59        266.27         8.20 o                         
   5   4   5         38.87         38.21         6.65 o                         
   6   4   5       1612.57       1630.81        19.79 o                         
   7   4   5         10.85         11.53         5.89 o                         
   8   4   5          0.00          1.47         7.12 o                         
   9   4   5        232.83        222.95         8.56 o                         
  10   4   5        145.90        133.35         9.39 o                         
  11   4   5         44.66         43.99         9.85 o                         
  12   4   5          0.61          1.95        10.53 o                         
  13   4   5          5.62          9.17        14.57 o                         
   1   5   5        680.28        689.95        10.94 o                         
   2   5   5        341.17        324.25        10.45 o                         
   3   5   5         19.72         32.13         8.00 o                         
   4   5   5        256.32        248.53         8.34 o                         
   5   5   5        332.60        319.45         7.77 o                         
   6   5   5          0.14          0.50         6.28 o                         
   7   5   5        208.52        212.33         8.15 o                         
   8   5   5        358.33        328.57         9.19 o                         
   9   5   5        304.22        282.61         7.57 o                         
  10   5   5        680.34        682.68        15.34 o                         
  11   5   5         41.66         41.56        10.37 o                         
  12   5   5         10.75         10.98        10.30 o                         
  13   5   5         67.45         70.22        13.30 o                         
   1   6   5          5.03          3.49         8.28 o                         
   2   6   5          6.10          6.37         9.59 o                         
   3   6   5        531.10        539.82        13.58 o                         
   4   6   5         58.02         56.56         8.06 o                         
   5   6   5        501.61        508.43         8.14 o                         
   6   6   5        739.66        737.26        17.55 o                         
   7   6   5          7.10          0.73         7.23 o                         
   8   6   5        800.56        764.63        14.09 o                         
   9   6   5        427.59        419.67         8.83 o                         
  10   6   5        140.04        143.93         8.81 o                         
  11   6   5          0.28         -1.75         9.97 o                         
  12   6   5         78.62         78.39        12.93 o                         
  13   6   5          0.58          1.34        33.99 o                         
   1   7   5        175.41        177.54         9.21 o                         
   2   7   5        226.93        249.61         8.69 o                         
   3   7   5         18.09         11.91         9.13 o                         
   4   7   5        233.81        238.77         9.07 o                         
   5   7   5        270.30        256.75         7.35 o                         
   6   7   5        206.51        195.80         8.45 o                         
   7   7   5          3.54          4.71         9.03 o                         
   8   7   5         10.59          5.81         8.03 o                         
   9   7   5        174.36        174.44         9.48 o                         
  10   7   5          0.20         -2.22         9.51 o                         
  11   7   5         43.75         33.45        11.09 o                         
  12   7   5         16.70         19.32        13.22 o                         
   1   8   5       1258.79       1242.12        18.76 o                         
   2   8   5         29.24         23.04         7.35 o                         
   3   8   5         79.80         80.83         8.86 o                         
   4   8   5         94.08         92.87         7.82 o                         
   5   8   5        296.57        286.40         9.70 o                         
   6   8   5         15.53          8.53         7.27 o                         
   7   8   5        331.43        328.96         8.43 o                         
   8   8   5          6.53         11.60         9.69 o                         
   9   8   5          9.81          2.35         9.65 o                         
  10   8   5         84.89         88.06        11.24 o                         
  11   8   5          0.25         -2.25        11.20 o                         
  12   8   5         66.62         62.09        15.00 o                         
   1   9   5        187.93        192.16         7.70 o                         
   2   9   5        128.91        126.22         8.18 o                         
   3   9   5        436.85        447.12        10.12 o                         
   4   9   5       1340.18       1232.13        23.61 o                         
   5   9   5          0.09          1.11         8.59 o                         
   6   9   5         90.47         83.53         8.37 o                         
   7   9   5        421.12        418.93        11.46 o                         
   8   9   5          0.04         -0.10         9.63 o                         
   9   9   5         53.80         62.00         9.97 o                         
  10   9   5         70.71         86.71        11.16 o                         
  11   9   5         54.99         60.79        13.81 o                         
   1  10   5        555.44        526.77        10.82 o                         
   2  10   5        108.84        111.04         7.85 o                         
   3  10   5        240.85        233.51        10.01 o                         
   4  10   5        278.89        267.36         9.49 o                         
   5  10   5          2.12          1.85         9.42 o                         
   6  10   5         20.49         15.34        11.37 o                         
   7  10   5        268.36        248.10        11.30 o                         
   8  10   5        876.07        878.50        13.26 o                         
   9  10   5          7.20          5.02        11.15 o                         
  10  10   5          1.23          1.37        13.79 o                         
  11  10   5          7.12         11.58        17.97 o                         
   1  11   5          0.45         -0.10         8.45 o                         
   2  11   5         75.91         68.24         8.69 o                         
   3  11   5         59.42         55.71         9.82 o                         
   4  11   5          6.80          6.81         9.18 o                         
   5  11   5        442.72        425.74        12.46 o                         
   6  11   5         88.91         80.46        11.42 o                         
   7  11   5        118.60        115.04         9.36 o                         
   8  11   5          1.44          7.62        11.76 o                         
   9  11   5         80.75         76.03        13.52 o                         
  10  11   5          6.09         14.99        16.03 o                         
   1  12   5          2.34          1.54         8.47 o                         
   2  12   5        822.39        834.04        18.70 o                         
   3  12   5          2.04          4.95         9.69 o                         
   4  12   5         83.50         99.56        11.66 o                         
   5  12   5          4.24          4.59        12.17 o                         
   6  12   5        306.70        295.98        11.85 o                         
   7  12   5         78.83        105.65        13.04 o                         
   8  12   5          2.42          3.17        13.93 o                         
   9  12   5         11.21          7.85        13.78 o                         
   1  13   5         13.98         13.96         9.12 o                         
   2  13   5         31.09         24.33        10.99 o                         
   3  13   5        157.22        169.61        10.86 o                         
   4  13   5        176.65        189.10         9.85 o                         
   5  13   5         87.87         99.04        14.27 o                         
   6  13   5          3.88          7.04        13.45 o                         
   7  13   5        170.95        165.19        15.99 o                         
   8  13   5         14.67         20.10        16.40 o                         
   1  14   5         20.17         14.77        11.89 o                         
   2  14   5        293.11        318.53        13.54 o                         
   3  14   5         42.68         41.90        12.24 o                         
   4  14   5         32.61         48.10        12.60 o                         
   5  14   5         20.47         20.95        10.98 o                         
   6  14   5          1.19         -1.28        13.81 o                         
   7  14   5        144.59        153.71        16.02 o                         
   1  15   5        276.95        304.63        12.84 o                         
   2  15   5          2.32          1.22        11.72 o                         
   3  15   5         47.43         46.47        14.17 o                         
   4  15   5          0.37          2.13        14.39 o                         
   5  15   5         11.77         16.06        14.58 o                         
   6  15   5         14.11         19.43        18.50 o                         
   1  16   5         10.93         18.17        14.48 o                         
   2  16   5          0.03         -5.91        13.73 o                         
   3  16   5        307.10        333.82        15.31 o                         
   4  16   5         40.02         48.72        18.14 o                         
   0   0   6       1893.20       1851.44        37.87 o                         
   1   0   6       3684.01       3698.25        38.90 o                         
   2   0   6        102.32         92.88        11.18 o                         
   3   0   6        446.27        441.50        13.02 o                         
   4   0   6        923.28        901.53        21.18 o                         
   5   0   6         43.43         40.81        11.98 o                         
   6   0   6         28.21         24.55        10.20 o                         
   7   0   6        130.08        118.27        10.92 o                         
   8   0   6       1351.61       1327.87        32.94 o                         
   9   0   6         48.35         49.75        12.12 o                         
  10   0   6        375.53        386.33        15.51 o                         
  11   0   6        155.41        155.89        15.76 o                         
  12   0   6        206.52        235.81        16.59 o                         
  13   0   6         64.10         60.63        19.31 o                         
   0   1   6       1188.62       1266.23        42.59 o                         
   1   1   6          5.00          8.47         8.14 o                         
   2   1   6        599.13        560.97         9.60 o                         
   3   1   6       2717.16       2804.99        51.16 o                         
   4   1   6         41.94         41.69         7.90 o                         
   5   1   6         83.13         85.08         7.78 o                         
   6   1   6        550.03        554.90         8.78 o                         
   7   1   6        319.86        325.63         8.78 o                         
   8   1   6        445.54        418.60         9.28 o                         
   9   1   6       1129.08       1093.44        15.67 o                         
  10   1   6          8.10         13.36        10.23 o                         
  11   1   6        402.14        469.60        11.65 o                         
  12   1   6          3.27          7.41        12.30 o                         
  13   1   6         91.74         99.87        13.00 o                         
   0   2   6        108.99         97.78        16.04 o                         
   1   2   6        252.66        233.15         9.35 o                         
   2   2   6        480.51        493.27         9.90 o                         
   3   2   6        913.05        875.24        23.86 o                         
   4   2   6        283.22        306.52         9.81 o                         
   5   2   6        372.22        351.02        10.87 o                         
   6   2   6        166.44        169.96         6.93 o                         
   7   2   6          3.19          1.32         8.11 o                         
   8   2   6        147.22        135.35         8.20 o                         
   9   2   6         16.42         14.69         8.44 o                         
  10   2   6        109.71        108.83         9.09 o                         
  11   2   6         60.26         56.70        10.95 o                         
  12   2   6         42.47         38.19        11.62 o                         
  13   2   6         31.23         33.95        15.16 o                         
   0   3   6       1363.54       1391.17        22.15 o                         
   1   3   6        328.32        332.43        10.34 o                         
   2   3   6        341.36        368.31        10.31 o                         
   3   3   6         55.86         53.99         8.19 o                         
   4   3   6         65.72         65.01         8.91 o                         
   5   3   6        266.19        257.82         9.55 o                         
   6   3   6          0.42          0.58         7.32 o                         
   7   3   6       1771.52       1710.79        33.87 o                         
   8   3   6         10.81         13.66         7.72 o                         
   9   3   6          0.21          0.46         8.73 o                         
  10   3   6         10.37         12.09         8.73 o                         
  11   3   6         41.40         44.56        12.23 o                         
  12   3   6         22.92         27.37        13.54 o                         
  13   3   6        181.27        178.16        15.34 o                         
   0   4   6       4108.67       3926.96       113.74 o                         
   1   4   6        218.57        244.52        10.18 o                         
   2   4   6       1693.30       1735.58        26.72 o                         
   3   4   6       1339.00       1415.69        23.53 o                         
   4   4   6        102.54         95.61         7.73 o                         
   5   4   6        852.16        832.73        20.30 o                         
   6   4   6         46.28         39.86         8.24 o                         
   7   4   6         11.07         13.04         7.81 o                         
   8   4   6        594.20        582.00         9.25 o                         
   9   4   6         75.43         69.38         9.39 o                         
  10   4   6          4.25          9.45         9.87 o                         
  11   4   6         79.09         89.37        11.94 o                         
  12   4   6          3.97         -1.74        12.29 o                         
   0   5   6        598.97        625.14        14.49 o                         
   1   5   6         37.47         37.48         8.56 o                         
   2   5   6        183.83        189.31         9.73 o                         
   3   5   6       1799.72       1753.52        29.32 o                         
   4   5   6        776.86        753.38        17.13 o                         
   5   5   6          1.26         -1.13         6.88 o                         
   6   5   6         15.59         20.05         8.84 o                         
   7   5   6         69.74         81.12         9.32 o                         
   8   5   6        109.18        115.94         8.58 o                         
   9   5   6        491.17        485.19        10.03 o                         
  10   5   6          3.91          0.44         9.09 o                         
  11   5   6         31.66         35.01        11.10 o                         
  12   5   6          0.50         -1.44        13.72 o                         
   0   6   6       1472.48       1448.49        19.25 o                         
   1   6   6        949.20        906.79        20.13 o                         
   2   6   6        110.75        102.89         9.20 o                         
   3   6   6         61.12         64.14         9.05 o                         
   4   6   6          9.87          8.22         8.75 o                         
   5   6   6          4.47          5.19         9.62 o                         
   6   6   6        215.84        209.70         8.39 o                         
   7   6   6         97.69         85.43         7.58 o                         
   8   6   6          0.71         -1.34         9.81 o                         
   9   6   6        360.08        369.85        10.79 o                         
  10   6   6         87.81        108.69        12.86 o                         
  11   6   6        101.18        123.83        12.58 o                         
  12   6   6          4.67          9.70        14.25 o                         
   0   7   6        659.12        660.53        19.17 o                         
   1   7   6         50.45         37.93         7.52 o                         
   2   7   6        127.19        117.07         9.51 o                         
   3   7   6        199.39        162.52         8.73 o                         
   4   7   6        188.28        189.72        12.33 o                         
   5   7   6         76.25         70.09        10.63 o                         
   6   7   6          1.54          4.69         8.88 o                         
   7   7   6        171.06        164.80         8.51 o                         
   8   7   6          9.67         11.98         9.85 o                         
   9   7   6        144.58        136.73         9.72 o                         
  10   7   6          7.67         10.95        13.43 o                         
  11   7   6        177.60        170.27        13.37 o                         
   0   8   6        309.85        293.87        14.29 o                         
   1   8   6         16.23         16.41         7.84 o                         
   2   8   6         36.51         32.53        10.56 o                         
   3   8   6          2.18          1.68         9.53 o                         
   4   8   6        130.62        122.63        10.83 o                         
   5   8   6         39.57         54.78        11.82 o                         
   6   8   6         16.90         18.33        10.61 o                         
   7   8   6        250.33        241.36         9.84 o                         
   8   8   6          0.30          2.69         8.73 o                         
   9   8   6          1.24         -0.65        12.52 o                         
  10   8   6         86.61         85.62        10.93 o                         
  11   8   6         13.31          5.05        14.99 o                         
   0   9   6          4.49          5.00        14.31 o                         
   1   9   6        248.19        238.57         8.38 o                         
   2   9   6        351.07        333.87        10.47 o                         
   3   9   6        261.60        267.88        12.59 o                         
   4   9   6         52.89         41.18        10.72 o                         
   5   9   6          4.37         -3.90         9.72 o                         
   6   9   6         72.93         71.55        13.04 o                         
   7   9   6        361.27        363.81        12.28 o                         
   8   9   6         23.34         17.66        10.80 o                         
   9   9   6          2.35          0.38        12.87 o                         
  10   9   6         19.75         20.55        13.15 o                         
  11   9   6         26.03         21.95        23.97 o                         
   0  10   6        668.91        668.55        13.44 o                         
   1  10   6          3.68          7.27         8.06 o                         
   2  10   6        499.95        454.62         9.16 o                         
   3  10   6        198.83        179.73        11.47 o                         
   4  10   6        295.12        298.54        13.13 o                         
   5  10   6         24.37         29.49        14.40 o                         
   6  10   6         17.62         21.67        12.35 o                         
   7  10   6        350.03        368.21        13.85 o                         
   8  10   6          6.51         10.72        13.28 o                         
   9  10   6         23.47         24.38        14.22 o                         
  10  10   6         32.60         28.35        13.84 o                         
   0  11   6          0.05          0.74        12.22 o                         
   1  11   6         37.44         36.95         9.02 o                         
   2  11   6        135.34        121.19        10.83 o                         
   3  11   6        543.70        513.83        12.16 o                         
   4  11   6         54.61         49.24        11.06 o                         
   5  11   6          0.01         -1.53        12.01 o                         
   6  11   6        149.05        157.15        15.96 o                         
   7  11   6          5.63          4.33        12.28 o                         
   8  11   6          0.09          0.28        16.04 o                         
   9  11   6         15.02          8.76        13.14 o                         
   0  12   6         10.25         10.75        15.02 o                         
   1  12   6          0.89          5.57         9.74 o                         
   2  12   6        593.72        586.35        12.65 o                         
   3  12   6          4.33         13.02        10.10 o                         
   4  12   6          0.92          0.08        12.80 o                         
   5  12   6          6.40          7.59        13.98 o                         
   6  12   6        289.86        308.49        16.42 o                         
   7  12   6         19.58         14.04        15.38 o                         
   8  12   6         22.25         13.86        16.87 o                         
   0  13   6          8.24          1.50        13.01 o                         
   1  13   6          7.63         -1.68        10.04 o                         
   2  13   6        229.75        249.23        12.05 o                         
   3  13   6         16.66         19.59        11.90 o                         
   4  13   6         89.95         74.73        13.06 o                         
   5  13   6          9.70         19.23        14.27 o                         
   6  13   6         52.73         64.81        17.95 o                         
   7  13   6          4.03          6.95        16.89 o                         
   0  14   6        171.97        195.90        14.63 o                         
   1  14   6        109.12        118.27        13.67 o                         
   2  14   6        150.04        171.13        13.80 o                         
   3  14   6        109.64        100.87        14.61 o                         
   4  14   6          0.79          0.25        14.13 o                         
   5  14   6          0.20          2.90        16.29 o                         
   6  14   6          0.45         -1.14        16.20 o                         
   0  15   6         12.44         16.55        18.20 o                         
   1  15   6          7.84          9.16        13.82 o                         
   2  15   6         48.19         58.85        13.48 o                         
   3  15   6        206.02        218.85        15.22 o                         
   4  15   6          2.33          2.27        16.18 o                         
   0  16   6         87.86         92.18        29.67 o                         
   1  16   6         22.81         43.15        22.32 o                         
   1   1   7        404.63        386.06         9.88 o                         
   2   1   7        591.20        607.24        10.64 o                         
   3   1   7        593.68        612.06         9.97 o                         
   4   1   7         84.19         83.04         8.25 o                         
   5   1   7        450.93        462.33        11.38 o                         
   6   1   7          5.04          7.36         8.99 o                         
   7   1   7        182.56        180.60         8.07 o                         
   8   1   7          2.45          4.98         8.99 o                         
   9   1   7         70.50         73.31         9.80 o                         
  10   1   7         60.92         64.44        12.73 o                         
  11   1   7         35.04         32.63        11.43 o                         
  12   1   7         24.33         35.79        14.10 o                         
   1   2   7        122.97        115.02         9.05 o                         
   2   2   7       1194.33       1171.84        29.50 o                         
   3   2   7         16.71         17.23         7.00 o                         
   4   2   7        536.40        521.26        13.98 o                         
   5   2   7        147.16        141.39        10.04 o                         
   6   2   7         29.29         30.93         8.64 o                         
   7   2   7          3.29          0.77         7.63 o                         
   8   2   7        171.65        171.10         8.99 o                         
   9   2   7         43.28         39.68         9.40 o                         
  10   2   7         55.39         69.45        10.44 o                         
  11   2   7         67.61         75.37        11.25 o                         
  12   2   7         17.88         20.21        12.71 o                         
   1   3   7         68.26         69.15         9.32 o                         
   2   3   7         14.74         11.56         8.77 o                         
   3   3   7        240.88        226.95         8.86 o                         
   4   3   7        561.52        534.79        12.27 o                         
   5   3   7         62.89         69.59         9.76 o                         
   6   3   7         82.15         83.97        10.62 o                         
   7   3   7        110.96        101.40         7.66 o                         
   8   3   7         85.86         90.14         9.55 o                         
   9   3   7         48.61         46.79        10.16 o                         
  10   3   7          4.15          4.89        11.94 o                         
  11   3   7         47.07         47.96        13.65 o                         
  12   3   7         19.19         20.04        13.13 o                         
   1   4   7        127.79        123.01         9.03 o                         
   2   4   7         38.52         47.09         9.22 o                         
   3   4   7         78.01         55.94         8.28 o                         
   4   4   7        340.02        348.46         9.62 o                         
   5   4   7        171.72        166.97        10.92 o                         
   6   4   7        124.70        122.28         9.92 o                         
   7   4   7         30.56         33.27         7.19 o                         
   8   4   7         59.97         68.56        10.54 o                         
   9   4   7          1.85          0.75         9.73 o                         
  10   4   7         50.07         46.43        10.87 o                         
  11   4   7         34.22         26.62        14.43 o                         
  12   4   7          0.52          6.36        14.85 o                         
   1   5   7         88.65         87.80         9.76 o                         
   2   5   7         81.49         84.03         8.57 o                         
   3   5   7        941.99        913.64        22.66 o                         
   4   5   7        133.94        130.46        12.17 o                         
   5   5   7        278.09        285.06        10.41 o                         
   6   5   7         99.06         83.66         8.62 o                         
   7   5   7         24.88         30.88        10.83 o                         
   8   5   7        261.11        242.92        10.84 o                         
   9   5   7         74.65         73.77        10.43 o                         
  10   5   7         11.83         13.35        12.20 o                         
  11   5   7         87.72         88.44        12.33 o                         
   1   6   7          1.16          3.91        11.19 o                         
   2   6   7        245.60        231.01         9.90 o                         
   3   6   7        326.22        348.24        11.89 o                         
   4   6   7         25.37         22.44        11.78 o                         
   5   6   7         22.04         18.61        11.78 o                         
   6   6   7         21.34         21.43         8.45 o                         
   7   6   7        139.11        133.43        11.24 o                         
   8   6   7        736.21        777.75        11.95 o                         
   9   6   7         84.18         86.13        13.19 o                         
  10   6   7         43.51         46.16        14.16 o                         
  11   6   7          2.65         -2.97        14.70 o                         
   1   7   7          1.54          1.35         8.41 o                         
   2   7   7         87.26         92.83        10.75 o                         
   3   7   7        956.90        932.03        16.05 o                         
   4   7   7        294.91        312.53        11.67 o                         
   5   7   7        345.38        330.53        12.60 o                         
   6   7   7         25.87         28.53        12.88 o                         
   7   7   7        539.33        542.92        13.09 o                         
   8   7   7        121.72        148.96        14.32 o                         
   9   7   7        181.18        195.08        12.69 o                         
  10   7   7          3.47         -0.78        13.37 o                         
  11   7   7          5.94         15.76        15.43 o                         
   1   8   7        141.87        133.67         9.73 o                         
   2   8   7         59.36         48.95         9.79 o                         
   3   8   7          0.05          2.04        11.81 o                         
   4   8   7        156.05        132.96        12.32 o                         
   5   8   7         16.30          0.46        11.78 o                         
   6   8   7        463.11        449.86        12.29 o                         
   7   8   7         93.04        107.13        13.53 o                         
   8   8   7         60.56         59.46        11.66 o                         
   9   8   7          4.15         10.37        13.31 o                         
  10   8   7         20.29         29.43        14.64 o                         
   1   9   7       1206.17       1173.86        31.33 o                         
   2   9   7         86.26         74.87        10.30 o                         
   3   9   7         31.31         26.72        11.94 o                         
   4   9   7          4.81          2.34        12.83 o                         
   5   9   7        244.09        238.29        12.54 o                         
   6   9   7          2.96          7.60        13.01 o                         
   7   9   7         90.23         88.24        14.42 o                         
   8   9   7          8.96         13.37        17.56 o                         
   9   9   7        130.54        131.78        16.94 o                         
  10   9   7          7.78         13.36        16.91 o                         
   1  10   7         19.95         19.37        10.39 o                         
   2  10   7        535.80        536.15        13.68 o                         
   3  10   7        236.49        246.24        15.06 o                         
   4  10   7          6.81         11.28        14.47 o                         
   5  10   7         29.47         32.80        14.66 o                         
   6  10   7          0.88          0.65        15.32 o                         
   7  10   7          9.66         18.96        15.61 o                         
   8  10   7        227.65        237.10        18.69 o                         
   9  10   7          8.00         17.15        18.86 o                         
   1  11   7         81.85         72.08        10.40 o                         
   2  11   7         17.26         21.77        10.96 o                         
   3  11   7        123.10        112.85        11.33 o                         
   4  11   7        228.81        265.92        15.35 o                         
   5  11   7        183.49        196.09        16.00 o                         
   6  11   7          2.76          0.77        15.64 o                         
   7  11   7         24.62         23.68        18.25 o                         
   8  11   7          2.12         13.23        18.62 o                         
   1  12   7        114.66        109.70        12.80 o                         
   2  12   7        443.29        470.26        14.22 o                         
   3  12   7         24.32         34.31        12.24 o                         
   4  12   7         17.99         21.22        15.55 o                         
   5  12   7         23.34         27.30        15.82 o                         
   6  12   7          2.09         -8.99        20.39 o                         
   7  12   7          4.01          7.70        20.72 o                         
   1  13   7         19.51         14.37        12.05 o                         
   2  13   7          0.88          0.86        13.60 o                         
   3  13   7         49.31         52.28        13.46 o                         
   4  13   7          6.84          3.20        16.50 o                         
   5  13   7         93.55         85.12        18.58 o                         
   6  13   7        165.21        193.80        21.12 o                         
   1  14   7          0.51          6.85        14.18 o                         
   2  14   7        148.22        167.97        14.67 o                         
   3  14   7         44.72         53.47        16.14 o                         
   4  14   7         10.16          1.54        17.52 o                         
   1  15   7         10.58         16.53        18.00 o                         
   2  15   7         57.01         83.35        33.78 o                         
   0   0   8       1762.52       1728.96        35.84 o                         
   1   0   8          1.49          2.78        11.89 o                         
   2   0   8        532.27        543.01        15.22 o                         
   3   0   8        100.57         98.38        13.32 o                         
   4   0   8         33.86         23.62        11.34 o                         
   5   0   8          3.16          5.45        12.85 o                         
   6   0   8         60.60         52.05        12.07 o                         
   7   0   8        622.51        605.45        25.57 o                         
   8   0   8        826.24        803.42        25.69 o                         
   9   0   8         30.24         40.41        17.91 o                         
  10   0   8         10.36          4.89        15.71 o                         
  11   0   8          0.02          2.44        18.49 o                         
   0   1   8        118.94        111.64        14.80 o                         
   1   1   8        102.62         87.41         9.19 o                         
   2   1   8         34.10         31.43         9.81 o                         
   3   1   8         12.46          5.91         8.98 o                         
   4   1   8        148.76        159.51         9.86 o                         
   5   1   8         94.72         94.48         9.40 o                         
   6   1   8        274.27        267.43        10.75 o                         
   7   1   8        306.71        285.12        11.34 o                         
   8   1   8         13.87          6.27        11.60 o                         
   9   1   8         23.14         33.49        12.48 o                         
  10   1   8          8.30          7.42        12.75 o                         
  11   1   8          3.87          1.19        13.80 o                         
   0   2   8       1247.13       1261.71        22.88 o                         
   1   2   8          4.78          5.45        11.04 o                         
   2   2   8         18.93         20.00         9.91 o                         
   3   2   8         76.95         62.62         8.49 o                         
   4   2   8         25.27         29.34         8.93 o                         
   5   2   8         77.26         75.06         9.15 o                         
   6   2   8          5.40          5.56         8.35 o                         
   7   2   8         39.97         29.68        11.65 o                         
   8   2   8         92.32        103.23        11.20 o                         
   9   2   8        193.74        202.17        13.81 o                         
  10   2   8          3.34          1.81        11.82 o                         
  11   2   8        109.04        120.63        14.34 o                         
   0   3   8         21.20         21.80        14.75 o                         
   1   3   8        187.70        174.56        11.94 o                         
   2   3   8          0.00         -1.01        10.86 o                         
   3   3   8        200.38        195.10        11.16 o                         
   4   3   8        564.00        573.27        11.23 o                         
   5   3   8        136.66        126.06        10.05 o                         
   6   3   8          5.47         -3.00         9.54 o                         
   7   3   8        294.94        298.28        13.65 o                         
   8   3   8         25.37         21.59        10.40 o                         
   9   3   8        364.40        400.22        14.65 o                         
  10   3   8          9.21          8.69        13.13 o                         
  11   3   8        455.98        497.90        16.83 o                         
   0   4   8         25.21         20.47        15.37 o                         
   1   4   8         31.84         35.21        10.30 o                         
   2   4   8          1.95          2.38        10.84 o                         
   3   4   8        257.94        273.55        11.49 o                         
   4   4   8         86.09         79.25        10.84 o                         
   5   4   8        179.62        166.14         9.53 o                         
   6   4   8        300.80        301.39        11.67 o                         
   7   4   8        237.75        245.99        12.44 o                         
   8   4   8        315.89        344.06        13.04 o                         
   9   4   8         60.52         46.14        14.34 o                         
  10   4   8         26.10         26.17        14.42 o                         
  11   4   8         13.26         21.41        15.92 o                         
   0   5   8        397.55        385.66        26.59 o                         
   1   5   8          6.06          9.50        10.11 o                         
   2   5   8         44.60         35.83         9.25 o                         
   3   5   8       1082.54       1078.93        27.52 o                         
   4   5   8          0.10         -1.15        10.61 o                         
   5   5   8         22.13         12.99        10.35 o                         
   6   5   8          1.80          4.86        10.82 o                         
   7   5   8        264.80        281.05        12.64 o                         
   8   5   8         19.77         20.29        15.45 o                         
   9   5   8         53.94         63.94        15.84 o                         
  10   5   8          9.58         13.94        13.67 o                         
   0   6   8        446.20        477.69        18.55 o                         
   1   6   8        195.03        211.99        12.36 o                         
   2   6   8        188.35        190.43        10.61 o                         
   3   6   8        200.59        187.58        10.39 o                         
   4   6   8         12.74         13.24        12.03 o                         
   5   6   8         18.11         24.19        14.38 o                         
   6   6   8         17.07          6.06        11.02 o                         
   7   6   8         63.57         57.03        11.24 o                         
   8   6   8        223.92        208.34        14.60 o                         
   9   6   8         11.66         18.73        15.06 o                         
  10   6   8         39.93         44.26        15.79 o                         
   0   7   8        170.06        159.91        17.53 o                         
   1   7   8         23.91         16.15         8.36 o                         
   2   7   8        296.48        282.91        12.04 o                         
   3   7   8        323.18        317.53        12.06 o                         
   4   7   8         21.80         16.70        12.91 o                         
   5   7   8         15.74         15.10        14.49 o                         
   6   7   8         24.87         22.10        14.65 o                         
   7   7   8        161.92        152.95        15.80 o                         
   8   7   8         91.31         94.19        14.47 o                         
   9   7   8         63.24         65.09        15.63 o                         
  10   7   8         33.19         45.19        18.09 o                         
   0   8   8          7.17          5.54        16.47 o                         
   1   8   8          0.57         -5.60        11.73 o                         
   2   8   8       1030.87       1078.19        16.37 o                         
   3   8   8        812.30        812.06        15.03 o                         
   4   8   8         30.15         20.16        13.55 o                         
   5   8   8         16.36         18.44        13.06 o                         
   6   8   8        130.11        124.22        15.69 o                         
   7   8   8         53.05         58.05        15.78 o                         
   8   8   8          4.58          6.17        18.12 o                         
   9   8   8          4.69         14.12        15.70 o                         
   0   9   8        169.47        171.91        15.09 o                         
   1   9   8        175.27        148.99        11.75 o                         
   2   9   8        275.91        265.67        11.16 o                         
   3   9   8         48.04         41.85        12.29 o                         
   4   9   8        162.35        163.66        12.46 o                         
   5   9   8          0.05          5.08        17.15 o                         
   6   9   8        217.91        217.69        16.01 o                         
   7   9   8          0.01          9.14        18.94 o                         
   8   9   8         80.82         97.26        18.60 o                         
   0  10   8         90.16        113.65        17.12 o                         
   1  10   8         84.21         81.43        12.40 o                         
   2  10   8         20.30         13.38        10.00 o                         
   3  10   8         30.99         34.50        12.45 o                         
   4  10   8          4.99          4.77        15.54 o                         
   5  10   8         46.53         44.59        15.72 o                         
   6  10   8          0.40         -4.68        16.17 o                         
   7  10   8         18.52         26.06        16.80 o                         
   8  10   8         32.52         23.43        21.54 o                         
   0  11   8         38.72         40.65        18.43 o                         
   1  11   8        148.40        176.80        14.80 o                         
   2  11   8         22.12         29.22        14.51 o                         
   3  11   8        208.50        220.19        12.81 o                         
   4  11   8          2.42         -0.47        15.73 o                         
   5  11   8          1.86          9.25        18.05 o                         
   6  11   8         54.00         51.96        20.80 o                         
   7  11   8         14.40         15.54        23.93 o                         
   0  12   8          1.29         -1.10        18.00 o                         
   1  12   8         13.91         27.41        13.60 o                         
   2  12   8         13.60          7.75        14.78 o                         
   3  12   8          0.47         -4.06        16.02 o                         
   4  12   8          7.06          7.93        14.76 o                         
   5  12   8        113.91        115.40        18.87 o                         
   0  13   8        238.14        281.58        24.33 o                         
   1  13   8          1.45          3.54        15.79 o                         
   2  13   8         12.81          6.77        17.26 o                         
   3  13   8         16.92         21.23        14.66 o                         
   4  13   8          6.78         12.41        16.89 o                         
   0  14   8         20.71         25.91        33.95 o                         
   1  14   8        125.96        118.19        29.69 o                         
   1   1   9        125.25        130.30        10.79 o                         
   2   1   9         10.15          6.54        11.26 o                         
   3   1   9          1.00         -0.67        11.34 o                         
   4   1   9          1.77          0.27        11.17 o                         
   5   1   9          0.02          2.82        11.13 o                         
   6   1   9        225.10        253.15        13.20 o                         
   7   1   9        102.77         91.31        10.28 o                         
   8   1   9          7.96          5.74        14.92 o                         
   9   1   9         79.36         70.74        14.97 o                         
  10   1   9        122.49        142.47        18.13 o                         
   1   2   9        509.00        537.27        13.55 o                         
   2   2   9         30.22         28.08        11.07 o                         
   3   2   9         76.91         72.97        11.30 o                         
   4   2   9        586.42        588.78        14.96 o                         
   5   2   9        268.38        282.25        11.73 o                         
   6   2   9         99.77         97.21        10.56 o                         
   7   2   9          0.15          5.93        15.83 o                         
   8   2   9          2.65          3.58        12.37 o                         
   9   2   9          0.02        -15.48        18.90 o                         
  10   2   9        141.72        141.67        18.52 o                         
   1   3   9         60.83         62.30        12.68 o                         
   2   3   9        509.10        518.18        13.02 o                         
   3   3   9          0.07         -0.41        10.70 o                         
   4   3   9          2.34          6.46        12.82 o                         
   5   3   9          3.88          4.44        11.84 o                         
   6   3   9          4.37         -0.18        11.31 o                         
   7   3   9        146.65        146.13        13.41 o                         
   8   3   9         94.58         99.92        13.58 o                         
   9   3   9          2.08         10.50        18.24 o                         
  10   3   9          4.01         11.28        19.55 o                         
   1   4   9        117.43        113.74        11.65 o                         
   2   4   9        421.31        402.94        11.69 o                         
   3   4   9        364.17        375.12        13.30 o                         
   4   4   9         78.57         73.21        13.17 o                         
   5   4   9        164.28        154.75        13.47 o                         
   6   4   9         95.10         96.56        12.19 o                         
   7   4   9          8.35          7.81        14.15 o                         
   8   4   9         11.61          5.84        14.46 o                         
   9   4   9         10.01          2.80        15.55 o                         
   1   5   9         13.33         10.46        13.46 o                         
   2   5   9         82.02         82.40        14.05 o                         
   3   5   9        724.08        738.08        22.13 o                         
   4   5   9        119.49        113.52        13.35 o                         
   5   5   9        242.98        226.30        12.63 o                         
   6   5   9        325.27        315.45        16.37 o                         
   7   5   9         19.27         19.86        15.69 o                         
   8   5   9          7.70         19.88        16.52 o                         
   9   5   9         54.81         54.99        15.83 o                         
   1   6   9         15.75         16.96        13.79 o                         
   2   6   9        425.67        457.37        13.99 o                         
   3   6   9         60.67         56.93        10.52 o                         
   4   6   9        382.63        349.31        14.04 o                         
   5   6   9        115.37        110.40        12.74 o                         
   6   6   9        220.32        223.25        17.97 o                         
   7   6   9        132.70        135.44        17.98 o                         
   8   6   9        271.17        283.42        18.90 o                         
   9   6   9          9.65         20.40        21.45 o                         
   1   7   9        541.16        577.13        15.86 o                         
   2   7   9          1.79          5.23        14.02 o                         
   3   7   9         21.35         22.16        13.56 o                         
   4   7   9          2.78         -3.16        12.48 o                         
   5   7   9         57.56         49.97        14.67 o                         
   6   7   9         13.16         14.06        14.36 o                         
   7   7   9         66.82         60.39        18.35 o                         
   8   7   9         89.98         95.38        18.84 o                         
   1   8   9         91.84         95.34        12.08 o                         
   2   8   9          8.79          9.81        10.83 o                         
   3   8   9         50.55         55.53        15.48 o                         
   4   8   9        200.55        217.86        15.18 o                         
   5   8   9          6.53          4.31        14.75 o                         
   6   8   9         17.69         15.09        20.00 o                         
   7   8   9         17.86          6.22        16.95 o                         
   8   8   9          2.73         -3.48        21.55 o                         
   1   9   9          1.36          6.59        17.18 o                         
   2   9   9         27.03         27.00        13.80 o                         
   3   9   9         84.70         90.31        14.84 o                         
   4   9   9        210.37        206.82        13.23 o                         
   5   9   9          0.31          6.22        18.10 o                         
   6   9   9         33.76         48.48        20.73 o                         
   7   9   9         53.30         57.75        21.22 o                         
   1  10   9          0.32         -2.50        15.57 o                         
   2  10   9         26.32         27.86        14.91 o                         
   3  10   9         85.90         93.40        15.46 o                         
   4  10   9         16.94         16.41        18.87 o                         
   5  10   9         34.83         28.75        15.67 o                         
   6  10   9         26.60         27.57        19.36 o                         
   1  11   9         55.84         59.11        20.35 o                         
   2  11   9         28.07         32.90        15.86 o                         
   3  11   9         10.21         12.98        16.38 o                         
   4  11   9          5.86          3.95        15.71 o                         
   5  11   9         42.25         45.48        18.24 o                         
   1  12   9         23.24         21.86        18.68 o                         
   2  12   9         55.39         41.78        18.52 o                         
   3  12   9         10.98         -1.23        21.45 o                         
   0   0  10       1040.62       1110.72        30.97 o                         
   1   0  10          4.40          4.03        18.94 o                         
   2   0  10          1.02          1.99        19.71 o                         
   3   0  10        145.22        169.24        21.54 o                         
   4   0  10       1097.42       1058.60        38.45 o                         
   5   0  10        185.87        190.02        18.98 o                         
   6   0  10        178.55        173.34        24.10 o                         
   7   0  10        159.90        168.87        23.03 o                         
   8   0  10        261.67        250.22        19.89 o                         
   0   1  10         30.29         20.67        15.99 o                         
   1   1  10          8.06          4.03        13.47 o                         
   2   1  10        227.06        230.75        15.26 o                         
   3   1  10         33.34         34.27        16.07 o                         
   4   1  10         19.72         19.12        13.05 o                         
   5   1  10         26.01         29.98        14.16 o                         
   6   1  10         30.28         34.87        13.94 o                         
   7   1  10        188.10        164.86        13.70 o                         
   8   1  10         83.67         96.35        15.63 o                         
   0   2  10        377.99        399.68        18.08 o                         
   1   2  10          4.01          5.70        14.52 o                         
   2   2  10        174.41        172.63        15.94 o                         
   3   2  10         13.22          9.42        13.53 o                         
   4   2  10         11.94         11.01        12.74 o                         
   5   2  10          6.85          8.49        14.52 o                         
   6   2  10        159.52        174.53        15.49 o                         
   7   2  10         12.36         14.58        15.95 o                         
   8   2  10        101.82        108.65        14.84 o                         
   0   3  10        101.63        109.81        20.22 o                         
   1   3  10        135.30        128.33        13.85 o                         
   2   3  10         35.30         32.98        16.17 o                         
   3   3  10         97.71         92.70        13.87 o                         
   4   3  10          2.97         -0.10        14.05 o                         
   5   3  10         27.40         31.01        14.67 o                         
   6   3  10         61.91         66.96        14.48 o                         
   7   3  10          0.27          2.43        15.72 o                         
   8   3  10         93.25         90.29        14.11 o                         
   0   4  10         32.66         19.62        20.69 o                         
   1   4  10          0.83         -1.76        13.74 o                         
   2   4  10        100.84        103.88        15.62 o                         
   3   4  10         89.84         88.71        12.69 o                         
   4   4  10         85.28         79.62        14.38 o                         
   5   4  10         50.26         36.64        14.82 o                         
   6   4  10         25.15         19.53        15.93 o                         
   7   4  10         51.99         36.68        15.62 o                         
   8   4  10         19.37         23.71        16.85 o                         
   0   5  10        346.88        351.67        22.09 o                         
   1   5  10        152.40        163.03        15.08 o                         
   2   5  10        129.71        136.86        15.90 o                         
   3   5  10         32.21         50.68        16.12 o                         
   4   5  10         10.94         14.66        16.13 o                         
   5   5  10         70.32         58.52        15.85 o                         
   6   5  10         55.01         79.02        18.36 o                         
   7   5  10         20.59         35.68        15.63 o                         
   8   5  10          2.63          1.35        27.75 o                         
   0   6  10         21.47         35.86        24.33 o                         
   1   6  10        223.31        254.29        17.81 o                         
   2   6  10         74.09         63.44        14.85 o                         
   3   6  10         53.12         64.52        13.71 o                         
   4   6  10         24.78         16.37        15.77 o                         
   5   6  10        433.05        450.01        17.50 o                         
   6   6  10          6.77          1.39        18.46 o                         
   7   6  10         20.14         25.64        15.97 o                         
   0   7  10        385.58        423.52        25.91 o                         
   1   7  10         19.78         23.30        15.55 o                         
   2   7  10         28.27         24.67        13.40 o                         
   3   7  10        190.78        199.25        17.45 o                         
   4   7  10        109.48         99.54        16.34 o                         
   5   7  10         19.02         20.77        18.40 o                         
   6   7  10         30.00         18.32        18.74 o                         
   0   8  10         43.92         34.12        25.03 o                         
   1   8  10        262.93        276.29        18.26 o                         
   2   8  10        127.85        118.19        13.00 o                         
   3   8  10         12.40         10.06        17.62 o                         
   4   8  10        299.07        302.71        19.73 o                         
   5   8  10          0.52          2.84        17.52 o                         
   6   8  10         42.09         34.49        24.25 o                         
   0   9  10         20.50         -6.15        29.03 o                         
   1   9  10          0.19          3.79        16.59 o                         
   2   9  10          0.09         -6.63        17.87 o                         
   3   9  10         99.06         87.28        18.04 o                         
   4   9  10         22.10         19.61        20.19 o                         
   5   9  10         34.93         40.97        19.68 o                         
   0  10  10        208.70        234.47        29.94 o                         
   1  10  10         33.24         36.26        18.61 o                         
   2  10  10          1.16          4.03        17.00 o                         
   3  10  10        132.60        124.70        18.16 o                         
   1   1  11         26.25         28.24        14.42 o                         
   2   1  11        222.57        223.90        20.01 o                         
   3   1  11         78.06         72.26        19.51 o                         
   4   1  11          1.93          4.89        20.42 o                         
   5   1  11         34.93         39.61        20.75 o                         
   6   1  11         26.12         22.16        19.22 o                         
   7   1  11         31.01         25.62        27.84 o                         
   1   2  11         59.06         54.55        15.75 o                         
   2   2  11          0.33         -0.43        18.30 o                         
   3   2  11          8.69         11.07        20.37 o                         
   4   2  11          5.29          6.51        17.58 o                         
   5   2  11          2.68          1.56        20.55 o                         
   6   2  11         51.14         62.57        20.17 o                         
   1   3  11          1.46          2.51        15.64 o                         
   2   3  11         41.51         42.17        18.55 o                         
   3   3  11          9.29         11.45        18.44 o                         
   4   3  11         17.99         24.39        18.94 o                         
   5   3  11         49.61         50.07        19.92 o                         
   6   3  11        199.88        239.22        20.71 o                         
   1   4  11         16.63         14.72        17.70 o                         
   2   4  11         16.34         22.44        16.40 o                         
   3   4  11         11.73         18.27        20.27 o                         
   4   4  11        103.23         91.87        19.30 o                         
   5   4  11        133.70        147.97        20.41 o                         
   6   4  11         30.91         30.17        22.39 o                         
   1   5  11         42.87         45.01        18.46 o                         
   2   5  11        113.09        125.45        17.51 o                         
   3   5  11          8.64         12.16        21.44 o                         
   4   5  11          1.16          0.93        19.20 o                         
   5   5  11        199.30        185.72        19.35 o                         
   1   6  11        200.57        212.59        18.80 o                         
   2   6  11        100.34        107.03        20.77 o                         
   3   6  11         21.42         23.89        21.76 o                         
   4   6  11        187.41        165.38        16.75 o                         
   5   6  11         23.33         27.89        24.09 o                         
   1   7  11         25.14         29.64        18.55 o                         
   2   7  11         15.73          6.31        20.92 o                         
   3   7  11          2.23         -0.27        18.37 o                         
   4   7  11         79.47         52.36        29.93 o                         
   1   8  11         11.71          8.26        24.03 o                         
   2   8  11         47.10         65.30        23.98 o                         
   0   0  12        375.50        372.28        34.47 o                         
   1   0  12        151.08        168.28        26.73 o                         
   2   0  12         19.77         12.40        32.28 o                         
   3   0  12          0.07         -3.07        45.06 o                         
   0   1  12          2.17          1.75        24.37 o                         
   1   1  12         15.65         16.37        19.26 o                         
   2   1  12          0.49          2.53        20.44 o                         
   3   1  12        147.99        149.11        28.47 o                         
   0   2  12          5.42          6.99        29.52 o                         
   1   2  12          8.55          4.13        19.37 o                         
   2   2  12        126.43        115.01        19.77 o                         
   3   2  12          3.80         -2.66        26.39 o                         
   0   3  12        113.81        120.76        30.14 o                         
   1   3  12        313.47        302.86        21.93 o                         
   2   3  12         59.77         64.66        21.47 o                         
   3   3  12         23.21         28.64        34.08 o                         
   0   4  12        162.01        184.38        34.69 o                         
   1   4  12         48.22         44.12        24.20 o                         
   2   4  12        264.47        253.88        31.97 o                         
                                                                                
